# Supplementary material for: The dynamic landscape of chromatin accessibility and active regulatory elements in the mediobasal hypothalamus influences the seasonal activation of the reproductive axis in the male quail under long light exposure
Source: BMC Genomics. 2024 Feb 19;25:197. doi: 10.1186/s12864-024-10097-5 (PMC10877898; doi:10.1186/s12864-024-10097-5)
Supplement: Supplementary file 2 — Additional file 2: Table S1. The library information of ATAC-seq. Table S2. The library information of transcriptome sequencing. Table S3. The library information of DAP-seq. Table S4. Transcription factor enrichment analysis results at the genome-wide level at SD28. Table S5. Transcription factor enrichment analysis results at the genome-wide level at LD3. Table S6. Transcription factor enrichment analysis results at the genome-wide level at LD7. Table S7. Transcription factor enrichment analysis results at the genome-wide level at LD28. Table S8. Differential analysis of chromatin regions and region annotations in all the comparison. Table S9. The unique DEGs in the SD28 vs LD7 comparison. Table S10. The unique DEGs in the SD28 vs LD28 comparison. Table S11. The Common DEGs between two comparison SD28 vs LD7 and SD28 vs LD28. Table S12. Detection of an overlapping gene in the atacUP_rnaUP region through combined analysis of ATAC-seq and RNA-seq at LD7. Table S13. Detection of an overlapping gene in the atacUP_rnaUP region through combined analysis of ATAC-seq and RNA-seq at LD28. [file 12864_2024_10097_MOESM2_ESM.xlsx]

## Sheet: Table S1
Table S1 The library information of ATAC-seq
Condition	Reads Number	Q20_rate	Q30_rate	GC content	PCR dup	chrM reads	chrM ratio	Mapping ratio
SD28_1	65203418	0.939331	0.889603	0.50914	0.133739	5542664	0.0850057	0.9576
SD28_2	62740146	0.94584	0.900776	0.471242	0.106732	3865618	0.0616131	0.9573
SD28_3_1	64278802	0.934744	0.867031	0.505162	0.132749	3841040	0.0597559	0.9564
SD28_3_2	109900436	0.950968	0.887063	0.502328	0.157541	6599302	0.060048	0.9564
LD3_1	89485522	0.962299	0.914405	0.511408	0.159983	1765088	0.0197248	0.9463
LD3_2_1	61776532	0.958937	0.906725	0.466098	0.110982	2497202	0.0404231	0.96
LD3_2_2	62134370	0.947918	0.88176	0.501391	0.085236	3009128	0.0484294	0.9617
LD3_3	86055920	0.981521	0.945276	0.50947	0.186536	5634748	0.0654778	0.9553
LD7_1	95352970	0.953713	0.898268	0.462644	0.151681	7556456	0.0792472	0.956
LD7_2	65652530	0.978518	0.935412	0.507843	0.13032	5641602	0.0859312	0.958
LD7_3	63404058	0.982571	0.947482	0.509918	0.202282	5297674	0.0835542	0.9537
LD28_1	100019436	0.958468	0.908176	0.511904	0.164008	6712336	0.0671103	0.9571
LD28_2	79735340	0.956637	0.905547	0.51994	0.194797	5275536	0.0661631	0.9466
LD28_3	59002760	0.981534	0.944891	0.507411	0.102162	3420532	0.0579724	0.9591

## Sheet: Table S2
Table S2 The library information of transcriptome sequencing
Condition	Reads Number	Q20_rate	Q30_rate	GC content	PCR dup	Mapping ratio
SD28_1	199874342	0.979947	0.939866	0.477195	0.348685	0.954
SD28_2	211135114	0.981481	0.944214	0.478371	0.307271	0.9522
SD28_3	187519802	0.979575	0.938522	0.476417	0.357504	0.9594
LD7_1	211135114	0.981481	0.944214	0.475888	0.385985	0.9579
LD7_2	217374568	0.98219	0.946515	0.474861	0.322705	0.959

## Sheet: Table S3
Table S3 The library information of DAP-seq
Condition	Reads Number	Q20_rate	Q30_rate	GC content	PCR dup	Mapping ratio
THRB_IP-1	161480622	0.968	0.924	0.4228	0.1787	0.9176
THRB_IP-2	208448194	0.9674	0.9226	0.4228	0.1899	0.9157
THRB_input	171100194	0.9731	0.9311	0.4208	0.1529	0.9276

## Sheet: Table S4
Table S4 Transcription factor enrichment analysis results at the genome-wide level at SD28
Motif Name	Consensus	P-value	Log P-value	q-value (Benjamini)	# of Target Sequences with Motif(of 34934)	% of Target Sequences with Motif	# of Background Sequences with Motif(of 33630)	% of Background Sequences with Motif
Rfx2(HTH)/LoVo-RFX2-ChIP-Seq(GSE49402)/Homer	GTTGCCATGGCAACM	1e-1673	-3854	0	2634	0.0754	245.5	0.0073
RFX(HTH)/K562-RFX3-ChIP-Seq(SRA012198)/Homer	CGGTTGCCATGGCAAC	1e-1589	-3660	0	2484	0.0711	228.8	0.0068
CTCF(Zf)/CD4+-CTCF-ChIP-Seq(Barski_et_al.)/Homer	AYAGTGCCMYCTRGTGGCCA	1e-1410	-3248	0	2897	0.0829	397.5	0.0119
X-box(HTH)/NPC-H3K4me1-ChIP-Seq(GSE16256)/Homer	GGTTGCCATGGCAA	1e-1339	-3083	0	2420	0.0693	277.1	0.0083
Rfx1(HTH)/NPC-H3K4me1-ChIP-Seq(GSE16256)/Homer	KGTTGCCATGGCAA	1e-1233	-2840	0	3187	0.0912	575.4	0.0172
Rfx5(HTH)/GM12878-Rfx5-ChIP-Seq(GSE31477)/Homer	SCCTAGCAACAG	1e-963	-2218	0	3433	0.0983	845.6	0.0253
BORIS(Zf)/K562-CTCFL-ChIP-Seq(GSE32465)/Homer	CNNBRGCGCCCCCTGSTGGC	1e-682	-1572	0	2913	0.0834	823.4	0.0246
Sp1(Zf)/Promoter/Homer	GGCCCCGCCCCC	1e-211	-486.4	0	2224	0.0637	1035.8	0.0309
Sp5(Zf)/mES-Sp5.Flag-ChIP-Seq(GSE72989)/Homer	RGKGGGCGGAGC	1e-209	-482.5	0	4806	0.1376	2925	0.0873
Rfx6(HTH)/Min6b1-Rfx6.HA-ChIP-Seq(GSE62844)/Homer	TGTTKCCTAGCAACM	1e-201	-463.3	0	6160	0.1763	4033.5	0.1204
KLF1(Zf)/HUDEP2-KLF1-CutnRun(GSE136251)/Homer	VDGGGYGGGGCY	1e-162	-374.8	0	3419	0.0979	2018.7	0.0603
Klf9(Zf)/GBM-Klf9-ChIP-Seq(GSE62211)/Homer	GCCACRCCCACY	1e-138	-319.7	0	1357	0.0388	609.8	0.0182
KLF3(Zf)/MEF-Klf3-ChIP-Seq(GSE44748)/Homer	NRGCCCCRCCCHBNN	1e-132	-306.2	0	1866	0.0534	966.5	0.0289
ETS(ETS)/Promoter/Homer	AACCGGAAGT	1e-116	-268.4	0	1331	0.0381	637.8	0.019
NFY(CCAAT)/Promoter/Homer	RGCCAATSRG	1e-111	-256.6	0	3107	0.0889	1965	0.0587
Elk4(ETS)/Hela-Elk4-ChIP-Seq(GSE31477)/Homer	NRYTTCCGGY	1e-103	-238.4	0	2327	0.0666	1391.4	0.0415
Elk1(ETS)/Hela-Elk1-ChIP-Seq(GSE31477)/Homer	HACTTCCGGY	1e-102	-236.3	0	2278	0.0652	1357.9	0.0405
KLF14(Zf)/HEK293-KLF14.GFP-ChIP-Seq(GSE58341)/Homer	RGKGGGCGKGGC	1e-100	-232.4	0	7042	0.2016	5304.6	0.1584
Sp2(Zf)/HEK293-Sp2.eGFP-ChIP-Seq(Encode)/Homer	YGGCCCCGCCCC	1e-99	-229.9	0	6104	0.1747	4501.1	0.1344
YY1(Zf)/Promoter/Homer	CAAGATGGCGGC	1e-97	-223.8	0	856	0.0245	366.8	0.011
ELF1(ETS)/Jurkat-ELF1-ChIP-Seq(SRA014231)/Homer	AVCCGGAAGT	1e-94	-218.7	0	1946	0.0557	1133.9	0.0339
KLF5(Zf)/LoVo-KLF5-ChIP-Seq(GSE49402)/Homer	DGGGYGKGGC	1e-93	-215.4	0	4365	0.1249	3068.3	0.0916
Fra2(bZIP)/Striatum-Fra2-ChIP-Seq(GSE43429)/Homer	GGATGACTCATC	1e-82	-190.4	0	1791	0.0513	1059	0.0316
Fos(bZIP)/TSC-Fos-ChIP-Seq(GSE110950)/Homer	NDATGASTCAYN	1e-81	-187.5	0	2145	0.0614	1333.6	0.0398
Mef2d(MADS)/Retina-Mef2d-ChIP-Seq(GSE61391)/Homer	GCTATTTTTAGC	1e-79	-182.9	0	995	0.0285	493.7	0.0147
Ronin(THAP)/ES-Thap11-ChIP-Seq(GSE51522)/Homer	RACTACAACTCCCAGVAKGC	1e-76	-176.2	0	293	0.0084	76	0.0023
Mef2c(MADS)/GM12878-Mef2c-ChIP-Seq(GSE32465)/Homer	DCYAAAAATAGM	1e-76	-175.5	0	1824	0.0522	1107	0.0331
Foxo1(Forkhead)/RAW-Foxo1-ChIP-Seq(Fan_et_al.)/Homer	CTGTTTAC	1e-75	-172.8	0	7581	0.217	5972.9	0.1784
SeqBias: A/T bias	WWWWWWWWWW	1e-74	-171.2	0	26689	0.7639	24136.8	0.7207
Atf3(bZIP)/GBM-ATF3-ChIP-Seq(GSE33912)/Homer	DATGASTCATHN	1e-73	-169.6	0	2417	0.0692	1579	0.0471
Klf4(Zf)/mES-Klf4-ChIP-Seq(GSE11431)/Homer	GCCACACCCA	1e-73	-168.1	0	873	0.025	425.5	0.0127
Mef2b(MADS)/HEK293-Mef2b.V5-ChIP-Seq(GSE67450)/Homer	GCTATTTTTGGM	1e-72	-166.7	0	3150	0.0902	2178.6	0.0651
JunB(bZIP)/DendriticCells-Junb-ChIP-Seq(GSE36099)/Homer	RATGASTCAT	1e-72	-166.1	0	1939	0.0555	1211	0.0362
Fra1(bZIP)/BT549-Fra1-ChIP-Seq(GSE46166)/Homer	NNATGASTCATH	1e-71	-165	0	2056	0.0588	1303.5	0.0389
AP-1(bZIP)/ThioMac-PU.1-ChIP-Seq(GSE21512)/Homer	VTGACTCATC	1e-70	-163.1	0	2675	0.0766	1799.3	0.0537
SeqBias: polyA-repeat	AAAAAAAAAA	1e-70	-162.6	0	33649	0.9631	31555.7	0.9423
BATF(bZIP)/Th17-BATF-ChIP-Seq(GSE39756)/Homer	DATGASTCAT	1e-68	-157.8	0	2247	0.0643	1467.8	0.0438
Fosl2(bZIP)/3T3L1-Fosl2-ChIP-Seq(GSE56872)/Homer	NATGASTCABNN	1e-67	-154.4	0	1265	0.0362	718.6	0.0215
GFY-Staf(?,Zf)/Promoter/Homer	RACTACAATTCCCAGAAKGC	1e-66	-153.4	0	339	0.0097	107.9	0.0032
Jun-AP1(bZIP)/K562-cJun-ChIP-Seq(GSE31477)/Homer	GATGASTCATCN	1e-65	-151.9	0	963	0.0276	504.2	0.0151
NRF1(NRF)/MCF7-NRF1-ChIP-Seq(Unpublished)/Homer	CTGCGCATGCGC	1e-60	-140	0	851	0.0244	439.4	0.0131
NRF(NRF)/Promoter/Homer	STGCGCATGCGC	1e-58	-135.8	0	984	0.0282	538.4	0.0161
E-box(bHLH)/Promoter/Homer	SSGGTCACGTGA	1e-58	-134.7	0	407	0.0116	155.1	0.0046
E2F4(E2F)/K562-E2F4-ChIP-Seq(GSE31477)/Homer	GGCGGGAAAH	1e-58	-134.2	0	1996	0.0571	1314.9	0.0393
TGA3(bZIP)/colamp-TGA3-DAP-Seq(GSE60143)/Homer	WTGATGACGTCATCW	1e-56	-130.3	0	352	0.0101	126.2	0.0038
Mef2a(MADS)/HL1-Mef2a.biotin-ChIP-Seq(GSE21529)/Homer	CYAAAAATAG	1e-56	-129.7	0	1616	0.0463	1023.3	0.0306
TGA5(bZIP)/col-TGA5-DAP-Seq(GSE60143)/Homer	NNGATGACGTCATCN	1e-56	-129.6	0	471	0.0135	197.9	0.0059
SeqBias: GA-repeat	GAGAGAGAGA	1e-56	-129.5	0	22836	0.6536	20514.5	0.6126
GAGA-repeat/SacCer-Promoters/Homer	CTYTCTYTCTCTCTC	1e-55	-127.5	0	14361	0.411	12394.8	0.3701
RRTF1(AP2EREBP)/colamp-RRTF1-DAP-Seq(GSE60143)/Homer	CCGCCGCHATTT	1e-53	-124.1	0	1701	0.0487	1100.1	0.0328
HIC1(Zf)/Treg-ZBTB29-ChIP-Seq(GSE99889)/Homer	TGCCAGCB	1e-53	-123.1	0	10411	0.298	8745.9	0.2612
ETV4(ETS)/HepG2-ETV4-ChIP-Seq(ENCODE)/Homer	ACCGGAAGTG	1e-53	-122.8	0	4066	0.1164	3069.3	0.0917
CRE(bZIP)/Promoter/Homer	CSGTGACGTCAC	1e-53	-122.3	0	1148	0.0329	677.6	0.0202
DREB19(AP2EREBP)/colamp-DREB19-DAP-Seq(GSE60143)/Homer	AATGTCGGTK	1e-53	-122.3	0	2274	0.0651	1564.7	0.0467
SeqBias: CG bias	SSSSSSSSSS	1e-52	-121.5	0	26267	0.7518	23953.7	0.7153
TFE3(bHLH)/MEF-TFE3-ChIP-Seq(GSE75757)/Homer	GTCACGTGACYV	1e-51	-118.1	0	343	0.0098	128.7	0.0038
Sox21(HMG)/ESC-SOX21-ChIP-Seq(GSE110505)/Homer	BCCWTTGTBYKV	1e-50	-116	0	7043	0.2016	5717.7	0.1707
Bapx1(Homeobox)/VertebralCol-Bapx1-ChIP-Seq(GSE36672)/Homer	TTRAGTGSYK	1e-50	-115.5	0	7596	0.2174	6217.1	0.1856
Nkx2.5(Homeobox)/HL1-Nkx2.5.biotin-ChIP-Seq(GSE21529)/Homer	RRSCACTYAA	1e-47	-109.8	0	7703	0.2205	6340.3	0.1893
At1g75490(AP2EREBP)/colamp-At1g75490-DAP-Seq(GSE60143)/Homer	CACCGMCT	1e-47	-109.4	0	7973	0.2282	6586.8	0.1967
Fli1(ETS)/CD8-FLI-ChIP-Seq(GSE20898)/Homer	NRYTTCCGGH	1e-46	-108	0	4084	0.1169	3134.4	0.0936
GABPA(ETS)/Jurkat-GABPa-ChIP-Seq(GSE17954)/Homer	RACCGGAAGT	1e-46	-107.1	0	3018	0.0864	2223.5	0.0664
NF1(CTF)/LNCAP-NF1-ChIP-Seq(Unpublished)/Homer	CYTGGCABNSTGCCAR	1e-44	-102.7	0	1358	0.0389	871.7	0.026
PHA-4(Forkhead)/cElegans-Embryos-PHA4-ChIP-Seq(modEncode)/Homer	KTGTTTGC	1e-42	-98.86	0	12444	0.3562	10762.1	0.3214
KLF6(Zf)/PDAC-KLF6-ChIP-Seq(GSE64557)/Homer	MKGGGYGTGGCC	1e-42	-98.37	0	3819	0.1093	2938.7	0.0878
Maz(Zf)/HepG2-Maz-ChIP-Seq(GSE31477)/Homer	GGGGGGGG	1e-42	-98.33	0	5841	0.1672	4719.3	0.1409
JunD(bZIP)/K562-JunD-ChIP-Seq/Homer	ATGACGTCATCN	1e-42	-97.1	0	447	0.0128	208.9	0.0062
TGA4(bZIP)/colamp-TGA4-DAP-Seq(GSE60143)/Homer	RTGACGTCAKCW	1e-41	-96.09	0	1089	0.0312	674.8	0.0202
Tlx?(NR)/NPC-H3K4me1-ChIP-Seq(GSE16256)/Homer	CTGGCAGSCTGCCA	1e-40	-94.35	0	1592	0.0456	1074.9	0.0321
Bach2(bZIP)/OCILy7-Bach2-ChIP-Seq(GSE44420)/Homer	TGCTGAGTCA	1e-40	-93.72	0	803	0.023	462.5	0.0138
NAM(NAC)/col-NAM-DAP-Seq(GSE60143)/Homer	RGTTRCGTRW	1e-40	-93.3	0	4181	0.1197	3272.7	0.0977
NAP(NAC)/col-NAP-DAP-Seq(GSE60143)/Homer	ARGTTACGTRTN	1e-39	-91.87	0	2991	0.0856	2247.7	0.0671
AT1G71450(AP2EREBP)/col-AT1G71450-DAP-Seq(GSE60143)/Homer	DHDWTGTCGGTG	1e-39	-90.9	0	6746	0.1931	5566.5	0.1662
NF1-halfsite(CTF)/LNCaP-NF1-ChIP-Seq(Unpublished)/Homer	YTGCCAAG	1e-39	-90.59	0	7881	0.2256	6597.6	0.197
At5g04390(C2H2)/col200-At5g04390-DAP-Seq(GSE60143)/Homer	AGTGANDN	1e-39	-90	0	19487	0.5578	17504	0.5227
Trl(Zf)/S2-GAGAfactor-ChIP-Seq(GSE40646)/Homer	RGAGAGAG	1e-38	-89.24	0	11257	0.3222	9714.4	0.2901
DREB2(AP2EREBP)/col-DREB2-DAP-Seq(GSE60143)/Homer	TMACCGACATWA	1e-38	-88.42	0	1679	0.0481	1158.5	0.0346
Tgif2(Homeobox)/mES-Tgif2-ChIP-Seq(GSE55404)/Homer	TGTCANYT	1e-38	-87.92	0	12326	0.3528	10719.6	0.3201
DEAR2(AP2EREBP)/colamp-DEAR2-DAP-Seq(GSE60143)/Homer	HCACCGACAWHD	1e-38	-87.62	0	3853	0.1103	3007.6	0.0898
E2FA(E2FDP)/colamp-E2FA-DAP-Seq(GSE60143)/Homer	WWTGGCGCCAWWWNN	1e-37	-87.45	0	1354	0.0388	898.5	0.0268
GFY(?)/Promoter/Homer	ACTACAATTCCC	1e-37	-86.69	0	370	0.0106	167.4	0.005
Sox3(HMG)/NPC-Sox3-ChIP-Seq(GSE33059)/Homer	CCWTTGTY	1e-36	-85.13	0	6547	0.1874	5415.6	0.1617
AT1G28160(AP2EREBP)/colamp-AT1G28160-DAP-Seq(GSE60143)/Homer	GGCGGCGG	1e-36	-84.6	0	9835	0.2815	8425	0.2516
TATA-Box(TBP)/Promoter/Homer	CCTTTTAWAGSC	1e-35	-82.74	0	4563	0.1306	3651.9	0.109
TGA2(bZIP)/colamp-TGA2-DAP-Seq(GSE60143)/Homer	ACGTCAYCHH	1e-35	-80.64	0	1981	0.0567	1427.1	0.0426
Nkx2.2(Homeobox)/NPC-Nkx2.2-ChIP-Seq(GSE61673)/Homer	BTBRAGTGSN	1e-34	-78.97	0	6918	0.198	5783.4	0.1727
Etv2(ETS)/ES-ER71-ChIP-Seq(GSE59402)/Homer	NNAYTTCCTGHN	1e-33	-78.26	0	3146	0.09	2427.9	0.0725
STZ(C2H2)/colamp-STZ-DAP-Seq(GSE60143)/Homer	HNBTCACT	1e-33	-78.23	0	20324	0.5817	18393.8	0.5492
ARF2(ARF)/col-ARF2-DAP-Seq(GSE60143)/Homer	TTGTCGGMWN	1e-33	-77.52	0	10057	0.2879	8673.1	0.259
EWS:FLI1-fusion(ETS)/SK_N_MC-EWS:FLI1-ChIP-Seq(SRA014231)/Homer	VACAGGAAAT	1e-33	-76.99	0	1970	0.0564	1428.6	0.0427
GAGA-repeat/Arabidopsis-Promoters/Homer	CTCTCTCTCY	1e-33	-76.73	0	3779	0.1082	2985.9	0.0892
E2F3(E2F)/MEF-E2F3-ChIP-Seq(GSE71376)/Homer	BTKGGCGGGAAA	1e-33	-76.28	0	2717	0.0778	2064.8	0.0617
TGA1(bZIP)/colamp-TGA1-DAP-Seq(GSE60143)/Homer	TGACGTCAKC	1e-32	-75.12	0	1439	0.0412	994.6	0.0297
MYB101(MYB)/colamp-MYB101-DAP-Seq(GSE60143)/Homer	TAACNRMY	1e-32	-74.76	0	8144	0.2331	6926.8	0.2068
ERF15(AP2EREBP)/colamp-ERF15-DAP-Seq(GSE60143)/Homer	WDHAGCMGCCAT	1e-31	-72.57	0	12219	0.3497	10721.7	0.3202
E2F6(E2F)/Hela-E2F6-ChIP-Seq(GSE31477)/Homer	GGCGGGAARN	1e-31	-72.45	0	2403	0.0688	1808.7	0.054
ATAF1(NAC)/col-ATAF1-DAP-Seq(GSE60143)/Homer	YACGTMAY	1e-31	-71.47	0	9500	0.2719	8196.1	0.2447
Nkx3.1(Homeobox)/LNCaP-Nkx3.1-ChIP-Seq(GSE28264)/Homer	AAGCACTTAA	1e-30	-71.1	0	8669	0.2481	7431.8	0.2219
TGA10(bZIP)/colamp-TGA10-DAP-Seq(GSE60143)/Homer	ATGACGTC	1e-30	-70.97	0	1973	0.0565	1448.2	0.0432
Nanog(Homeobox)/mES-Nanog-ChIP-Seq(GSE11724)/Homer	RGCCATTAAC	1e-30	-70.63	0	15096	0.4321	13447.5	0.4015
At2g33710(AP2EREBP)/colamp-At2g33710-DAP-Seq(GSE60143)/Homer	WTKGCGGCKR	1e-30	-69.43	0	9410	0.2693	8126.8	0.2427
bZIP50(bZIP)/colamp-bZIP50-DAP-Seq(GSE60143)/Homer	GATGACGTCA	1e-30	-69.39	0	3181	0.091	2491.4	0.0744
NFIL3(bZIP)/HepG2-NFIL3-ChIP-Seq(Encode)/Homer	VTTACGTAAYNNNNN	1e-29	-69.01	0	2296	0.0657	1729	0.0516
En1(Homeobox)/SUM149-EN1-ChIP-Seq(GSE120957)/Homer	NDCTAATTAS	1e-29	-68.59	0	7066	0.2022	5976.1	0.1784
E2F7(E2F)/Hela-E2F7-ChIP-Seq(GSE32673)/Homer	VDTTTCCCGCCA	1e-29	-68.13	0	429	0.0123	225.4	0.0067
Egr2(Zf)/Thymocytes-Egr2-ChIP-Seq(GSE34254)/Homer	NGCGTGGGCGGR	1e-29	-67.92	0	720	0.0206	439.9	0.0131
Sox9(HMG)/Limb-SOX9-ChIP-Seq(GSE73225)/Homer	AGGVNCCTTTGT	1e-28	-65.49	0	3218	0.0921	2539.8	0.0758
Smad3(MAD)/NPC-Smad3-ChIP-Seq(GSE36673)/Homer	TWGTCTGV	1e-28	-65.21	0	9590	0.2745	8321.7	0.2485
ETV1(ETS)/GIST48-ETV1-ChIP-Seq(GSE22441)/Homer	AACCGGAAGT	1e-28	-65.14	0	4503	0.1289	3678.9	0.1099
SUT1?/SacCer-Promoters/Homer	CCCCGCGC	1e-27	-64.4	0	22758	0.6514	20859.9	0.6229
LBD23(LOBAS2)/colamp-LBD23-DAP-Seq(GSE60143)/Homer	GCGNAWWWTNCGCYW	1e-27	-64.23	0	4852	0.1389	3995.6	0.1193
Sox10(HMG)/SciaticNerve-Sox3-ChIP-Seq(GSE35132)/Homer	CCWTTGTYYB	1e-27	-64.2	0	6485	0.1856	5472.7	0.1634
GFX(?)/Promoter/Homer	ATTCTCGCGAGA	1e-27	-63.56	0	125	0.0036	37.2	0.0011
KLF10(Zf)/HEK293-KLF10.GFP-ChIP-Seq(GSE58341)/Homer	GGGGGTGTGTCC	1e-27	-63.51	0	1636	0.0468	1187.7	0.0355
TGA6(bZIP)/colamp-TGA6-DAP-Seq(GSE60143)/Homer	TGACGTCABC	1e-27	-63.38	0	2022	0.0579	1513	0.0452
Usf2(bHLH)/C2C12-Usf2-ChIP-Seq(GSE36030)/Homer	GTCACGTGGT	1e-27	-62.93	0	1041	0.0298	700.3	0.0209
DEL2(E2FDP)/col-DEL2-DAP-Seq(GSE60143)/Homer	WTTTCSCGCC	1e-27	-62.74	0	1276	0.0365	891.4	0.0266
Unknown3/Arabidopsis-Promoters/Homer	AYTAAACCGG	1e-26	-61.67	0	613	0.0175	368.8	0.011
Sox6(HMG)/Myotubes-Sox6-ChIP-Seq(GSE32627)/Homer	CCATTGTTNY	1e-26	-60.34	0	5960	0.1706	5017.1	0.1498
FOXP1(Forkhead)/H9-FOXP1-ChIP-Seq(GSE31006)/Homer	NYYTGTTTACHN	1e-25	-58.39	0	1512	0.0433	1098.6	0.0328
Atf1(bZIP)/K562-ATF1-ChIP-Seq(GSE31477)/Homer	GATGACGTCA	1e-24	-57.45	0	2254	0.0645	1732.5	0.0517
WT1(Zf)/Kidney-WT1-ChIP-Seq(GSE90016)/Homer	MCTCCCMCRCAB	1e-24	-56.9	0	2276	0.0651	1753.7	0.0524
ERF115(AP2EREBP)/colamp-ERF115-DAP-Seq(GSE60143)/Homer	WTKRCGGCGB	1e-24	-56.52	0	8469	0.2424	7343.7	0.2193
ETS1(ETS)/Jurkat-ETS1-ChIP-Seq(GSE17954)/Homer	ACAGGAAGTG	1e-24	-56.27	0	3685	0.1055	2992.4	0.0894
Nkx2.1(Homeobox)/LungAC-Nkx2.1-ChIP-Seq(GSE43252)/Homer	RSCACTYRAG	1e-24	-56.21	0	9790	0.2802	8571	0.2559
DPL-1(E2F)/cElegans-Adult-ChIP-Seq(modEncode)/Homer	TAGCGCGC	1e-23	-55.04	0	3107	0.0889	2486.5	0.0742
ERF7(AP2EREBP)/col-ERF7-DAP-Seq(GSE60143)/Homer	ATGRCGGCGG	1e-23	-54.21	0	6748	0.1931	5774.5	0.1724
HY5(bZIP)/colamp-HY5-DAP-Seq(GSE60143)/Homer	RRTSACGTSD	1e-23	-54.03	0	2667	0.0763	2105	0.0629
Egr1(Zf)/K562-Egr1-ChIP-Seq(GSE32465)/Homer	TGCGTGGGYG	1e-23	-53.93	0	2482	0.071	1943.6	0.058
TGA9(bZIP)/colamp-TGA9-DAP-Seq(GSE60143)/Homer	VTGACGTC	1e-23	-53.63	0	4153	0.1189	3423.3	0.1022
ABR1(AP2EREBP)/colamp-ABR1-DAP-Seq(GSE60143)/Homer	AAATGGCGGCGG	1e-23	-53.5	0	5605	0.1604	4735.2	0.1414
At5g65130(AP2EREBP)/colamp-At5g65130-DAP-Seq(GSE60143)/Homer	CCRCCGACAWTN	1e-23	-53.26	0	1401	0.0401	1020.6	0.0305
RAP26(AP2EREBP)/colamp-RAP26-DAP-Seq(GSE60143)/Homer	HDATGGCGGCGG	1e-23	-53.19	0	6829	0.1955	5855.2	0.1748
RORg(NR)/Liver-Rorc-ChIP-Seq(GSE101115)/Homer	WAABTAGGTCAV	1e-22	-52.43	0	377	0.0108	207.5	0.0062
At5g18450(AP2EREBP)/col-At5g18450-DAP-Seq(GSE60143)/Homer	CACCGCTT	1e-22	-52.13	0	8341	0.2387	7256.4	0.2167
ERF8(AP2EREBP)/colamp-ERF8-DAP-Seq(GSE60143)/Homer	CGCCGYCATW	1e-22	-51.73	0	5941	0.17	5052.7	0.1509
At1g36060(AP2EREBP)/colamp-At1g36060-DAP-Seq(GSE60143)/Homer	NNWWKGTCGGTG	1e-22	-51.7	0	2381	0.0681	1864.3	0.0557
Atf2(bZIP)/3T3L1-Atf2-ChIP-Seq(GSE56872)/Homer	NRRTGACGTCAT	1e-22	-51.51	0	1180	0.0338	841.9	0.0251
E2F1(E2F)/Hela-E2F1-ChIP-Seq(GSE22478)/Homer	CWGGCGGGAA	1e-22	-51.2	0	962	0.0275	663.2	0.0198
Sox2(HMG)/mES-Sox2-ChIP-Seq(GSE11431)/Homer	BCCATTGTTC	1e-21	-50.61	0	3222	0.0922	2608.4	0.0779
FOXK2(Forkhead)/U2OS-FOXK2-ChIP-Seq(E-MTAB-2204)/Homer	SCHTGTTTACAT	1e-21	-50.26	0	2279	0.0652	1781.6	0.0532
ERF13(AP2EREBP)/colamp-ERF13-DAP-Seq(GSE60143)/Homer	TYAGCCGCCATT	1e-21	-50.1	0	6451	0.1846	5529.8	0.1651
RAP211(AP2EREBP)/colamp-RAP211-DAP-Seq(GSE60143)/Homer	RGCCGGCYWW	1e-21	-49.89	0	9592	0.2745	8435.4	0.2519
Elf4(ETS)/BMDM-Elf4-ChIP-Seq(GSE88699)/Homer	ACTTCCKGKT	1e-21	-49.64	0	3157	0.0904	2555.2	0.0763
Foxf1(Forkhead)/Lung-Foxf1-ChIP-Seq(GSE77951)/Homer	WWATRTAAACAN	1e-21	-49.47	0	3007	0.0861	2423	0.0724
c-Jun-CRE(bZIP)/K562-cJun-ChIP-Seq(GSE31477)/Homer	ATGACGTCATCY	1e-21	-48.83	0	1083	0.031	768.3	0.0229
ERG(ETS)/VCaP-ERG-ChIP-Seq(GSE14097)/Homer	ACAGGAAGTG	1e-20	-48.26	0	5276	0.151	4468.7	0.1334
AT2G15740(C2H2)/col-AT2G15740-DAP-Seq(GSE60143)/Homer	DHNDWATCGATD	1e-20	-47.96	0	2273	0.0651	1785.9	0.0533
Atf7(bZIP)/3T3L1-Atf7-ChIP-Seq(GSE56872)/Homer	NGRTGACGTCAY	1e-20	-46.71	0	1633	0.0467	1237.6	0.037
RORgt(NR)/EL4-RORgt.Flag-ChIP-Seq(GSE56019)/Homer	AAYTAGGTCA	1e-20	-46.7	0	437	0.0125	259.6	0.0078
RORgt(NR)/EL4-RORgt.Flag-ChIP-Seq(GSE56019)/Homer	AAYTAGGTCA	1e-20	-46.7	0	437	0.0125	259.6	0.0078
Gfi1b(Zf)/HPC7-Gfi1b-ChIP-Seq(GSE22178)/Homer	MAATCACTGC	1e-20	-46.44	0	3117	0.0892	2535.5	0.0757
Foxo3(Forkhead)/U2OS-Foxo3-ChIP-Seq(E-MTAB-2701)/Homer	DGTAAACA	1e-19	-45.6	0	2481	0.071	1977.4	0.059
ERF4(AP2EREBP)/colamp-ERF4-DAP-Seq(GSE60143)/Homer	WDWTGGCGGCGG	1e-19	-44.58	0	6039	0.1728	5189.4	0.155
MYB88(MYB)/col-MYB88-DAP-Seq(GSE60143)/Homer	HNACGCTCCT	1e-19	-44.46	0	9415	0.2695	8314.4	0.2483
RAP212(AP2EREBP)/col-RAP212-DAP-Seq(GSE60143)/Homer	CGCCGCCATTTT	1e-19	-44.17	0	4595	0.1315	3875.3	0.1157
CEJ1(AP2EREBP)/col-CEJ1-DAP-Seq(GSE60143)/Homer	WWTGTCGGTG	1e-18	-42.6	0	3222	0.0922	2648.5	0.0791
CREB5(bZIP)/LNCaP-CREB5.V5-ChIP-Seq(GSE137775)/Homer	VVATGACGTCAT	1e-18	-41.78	0	1249	0.0357	927.9	0.0277
BIM3(bHLH)/col-BIM3-DAP-Seq(GSE60143)/Homer	TWVTCACGTGAB	1e-18	-41.57	0	476	0.0136	297.4	0.0089
NFAT(RHD)/Jurkat-NFATC1-ChIP-Seq(Jolma_et_al.)/Homer	ATTTTCCATT	1e-17	-41.43	0	3186	0.0912	2622.2	0.0783
LBD18(LOBAS2)/colamp-LBD18-DAP-Seq(GSE60143)/Homer	CKGAWWTTCHGS	1e-17	-41.17	0	9309	0.2664	8243.4	0.2462
MYB65(MYB)/colamp-MYB65-DAP-Seq(GSE60143)/Homer	RACNGTTA	1e-17	-41.02	0	4269	0.1222	3599.7	0.1075
RORa(NR)/Liver-Rora-ChIP-Seq(GSE101115)/Homer	AAWCTAGGTCARDNN	1e-17	-40.92	0	455	0.013	282.5	0.0084
FoxD3(forkhead)/ZebrafishEmbryo-Foxd3.biotin-ChIP-seq(GSE106676)/Homer	TGTTTAYTTAGC	1e-17	-40.23	0	3171	0.0908	2615.3	0.0781
BMYB(HTH)/Hela-BMYB-ChIP-Seq(GSE27030)/Homer	NHAACBGYYV	1e-17	-40.2	0	6191	0.1772	5360.3	0.1601
FoxL2(Forkhead)/Ovary-FoxL2-ChIP-Seq(GSE60858)/Homer	WWTRTAAACAVG	1e-17	-39.98	0	2670	0.0764	2170.2	0.0648
ANAC047(NAC)/colamp-ANAC047-DAP-Seq(GSE60143)/Homer	WACACGTAACTT	1e-17	-39.57	0	2224	0.0637	1778.5	0.0531
MYB(HTH)/ERMYB-Myb-ChIPSeq(GSE22095)/Homer	GGCVGTTR	1e-16	-37.99	0	7454	0.2133	6544.7	0.1954
TF3A(C2H2)/col-TF3A-DAP-Seq(GSE60143)/Homer	NNDDGAGGAGGWNNN	1e-16	-37.47	0	5194	0.1487	4465.2	0.1333
Isl1(Homeobox)/Neuron-Isl1-ChIP-Seq(GSE31456)/Homer	CTAATKGV	1e-16	-36.96	0	6918	0.198	6056.5	0.1808
NF-E2(bZIP)/K562-NFE2-ChIP-Seq(GSE31477)/Homer	GATGACTCAGCA	1e-15	-36.43	0	261	0.0075	144.5	0.0043
Stat3+il21(Stat)/CD4-Stat3-ChIP-Seq(GSE19198)/Homer	SVYTTCCNGGAARB	1e-15	-35.06	0	2233	0.0639	1807.7	0.054
ETS:RUNX(ETS,Runt)/Jurkat-RUNX1-ChIP-Seq(GSE17954)/Homer	RCAGGATGTGGT	1e-14	-34.43	0	301	0.0086	176.1	0.0053
Lhx3(Homeobox)/Neuron-Lhx3-ChIP-Seq(GSE31456)/Homer	ADBTAATTAR	1e-14	-34.26	0	6113	0.175	5334.2	0.1593
AMYB(HTH)/Testes-AMYB-ChIP-Seq(GSE44588)/Homer	TGGCAGTTGG	1e-14	-34.26	0	6010	0.172	5239.8	0.1565
AtHB32(ZFHD)/col200-AtHB32-DAP-Seq(GSE60143)/Homer	CGAATTAT	1e-14	-34.23	0	4103	0.1174	3492.3	0.1043
Bach1(bZIP)/K562-Bach1-ChIP-Seq(GSE31477)/Homer	AWWNTGCTGAGTCAT	1e-14	-33.09	0	237	0.0068	131.7	0.0039
Nrf2(bZIP)/Lymphoblast-Nrf2-ChIP-Seq(GSE37589)/Homer	HTGCTGAGTCAT	1e-14	-32.95	0	227	0.0065	124.8	0.0037
PU.1-IRF(ETS:IRF)/Bcell-PU.1-ChIP-Seq(GSE21512)/Homer	MGGAAGTGAAAC	1e-14	-32.64	0	4592	0.1314	3949.4	0.1179
FEA4(bZIP)/Corn-FEA4-ChIP-Seq(GSE61954)/Homer	TGACGTCACS	1e-14	-32.58	0	3689	0.1056	3127.7	0.0934
AZF1(C2H2)/colamp-AZF1-DAP-Seq(GSE60143)/Homer	DKSWCACT	1e-14	-32.44	0	17697	0.5065	16275.7	0.486
AT3G10030(Trihelix)/colamp-AT3G10030-DAP-Seq(GSE60143)/Homer	GCCGTTAA	1e-13	-32.09	0	2486	0.0712	2047.4	0.0611
Npas4(bHLH)/Neuron-Npas4-ChIP-Seq(GSE127793)/Homer	NHRTCACGACDN	1e-13	-31.55	0	3730	0.1068	3171.2	0.0947
Cbf1(bHLH)/Yeast-Cbf1-ChIP-Seq(GSE29506)/Homer	TCACGTGAYH	1e-13	-31.47	0	945	0.027	703.8	0.021
WUS1(Homeobox)/colamp-WUS1-DAP-Seq(GSE60143)/Homer	CAWTCATTCA	1e-13	-30.64	0	1349	0.0386	1052.4	0.0314
Nkx6.1(Homeobox)/Islet-Nkx6.1-ChIP-Seq(GSE40975)/Homer	GKTAATGR	1e-13	-30.09	0	9375	0.2683	8409	0.2511
MafK(bZIP)/C2C12-MafK-ChIP-Seq(GSE36030)/Homer	GCTGASTCAGCA	1e-12	-29.55	0	812	0.0232	597.3	0.0178
PGR(NR)/EndoStromal-PGR-ChIP-Seq(GSE69539)/Homer	AAGAACATWHTGTTC	1e-12	-28.45	0	905	0.0259	679.6	0.0203
Arnt:Ahr(bHLH)/MCF7-Arnt-ChIP-Seq(Lo_et_al.)/Homer	TBGCACGCAA	1e-12	-28.33	0	3039	0.087	2566.6	0.0766
ELF5(ETS)/T47D-ELF5-ChIP-Seq(GSE30407)/Homer	ACVAGGAAGT	1e-12	-28.3	0	2241	0.0641	1849.6	0.0552
ZNF467(Zf)/HEK293-ZNF467.GFP-ChIP-Seq(GSE58341)/Homer	TGGGGAAGGGCM	1e-12	-27.66	0	3320	0.095	2825.2	0.0844
AT4G27900(C2C2COlike)/col-AT4G27900-DAP-Seq(GSE60143)/Homer	TCTCVACCGTTSATT	1e-11	-27.35	0	19	0.0005	2.9	0.0001
CAMTA1(CAMTA)/col-CAMTA1-DAP-Seq(GSE60143)/Homer	WWAACGCGTT	1e-11	-26.47	0	2074	0.0594	1710.8	0.0511
GRE(NR),IR3/RAW264.7-GRE-ChIP-Seq(Unpublished)/Homer	VAGRACAKWCTGTYC	1e-11	-26.31	0	962	0.0275	736	0.022
Smad4(MAD)/ESC-SMAD4-ChIP-Seq(GSE29422)/Homer	VBSYGTCTGG	1e-11	-26.13	0	5416	0.155	4759.8	0.1421
Stat3(Stat)/mES-Stat3-ChIP-Seq(GSE11431)/Homer	CTTCCGGGAA	1e-11	-25.95	0	1346	0.0385	1069.8	0.0319
Meis1(Homeobox)/MastCells-Meis1-ChIP-Seq(GSE48085)/Homer	VGCTGWCAVB	1e-11	-25.93	0	6440	0.1843	5710.2	0.1705
Sox4(HMG)/proB-Sox4-ChIP-Seq(GSE50066)/Homer	YCTTTGTTCC	1e-11	-25.85	0	3227	0.0924	2753.7	0.0822
ERF105(AP2EREBP)/colamp-ERF105-DAP-Seq(GSE60143)/Homer	TGGCGGCT	1e-11	-25.41	0	7924	0.2268	7099	0.212
LBD19(LOBAS2)/colamp-LBD19-DAP-Seq(GSE60143)/Homer	CCKGAAWTTCMGGAW	1e-10	-25.2	0	6427	0.184	5705.3	0.1704
At1g19210(AP2EREBP)/colamp-At1g19210-DAP-Seq(GSE60143)/Homer	HCACCGACCAHN	1e-10	-24.44	0	4199	0.1202	3652.3	0.1091
FOXK1(Forkhead)/HEK293-FOXK1-ChIP-Seq(GSE51673)/Homer	NVWTGTTTAC	1e-10	-24.32	0	3395	0.0972	2917.1	0.0871
dof42(C2C2dof)/col-dof42-DAP-Seq(GSE60143)/Homer	AAAAAGGC	1e-10	-24.3	0	2124	0.0608	1767.9	0.0528
EHF(ETS)/LoVo-EHF-ChIP-Seq(GSE49402)/Homer	AVCAGGAAGT	1e-10	-24.26	0	4082	0.1168	3546	0.1059
Fox:Ebox(Forkhead,bHLH)/Panc1-Foxa2-ChIP-Seq(GSE47459)/Homer	NNNVCTGWGYAAACASN	1e-10	-24.03	0	3804	0.1089	3293.8	0.0984
SpiB(ETS)/OCILY3-SPIB-ChIP-Seq(GSE56857)/Homer	AAAGRGGAAGTG	1e-10	-23.83	0	796	0.0228	602.9	0.018
ERF11(AP2EREBP)/col-ERF11-DAP-Seq(GSE60143)/Homer	RTGGCGGCGG	1e-10	-23.81	0	5283	0.1512	4657.4	0.1391
Sox17(HMG)/Endoderm-Sox17-ChIP-Seq(GSE61475)/Homer	CCATTGTTYB	1e-10	-23.72	0	2315	0.0663	1942.3	0.058
bHLH157(bHLH)/col-bHLH157-DAP-Seq(GSE60143)/Homer	KACACGTCTCTY	1e-10	-23.05	0	727	0.0208	546.4	0.0163
Sox15(HMG)/CPA-Sox15-ChIP-Seq(GSE62909)/Homer	RAACAATGGN	1e-10	-23.03	0	3496	0.1001	3019.5	0.0902
Oct4:Sox17(POU,Homeobox,HMG)/F9-Sox17-ChIP-Seq(GSE44553)/Homer	CCATTGTATGCAAAT	1e-09	-22.51	0	531	0.0152	383.5	0.0115
At5g08750(C3H)/col-At5g08750-DAP-Seq(GSE60143)/Homer	NWDTTGCGGCTR	1e-09	-22.3	0	1844	0.0528	1528.8	0.0456
Hoxa9(Homeobox)/ChickenMSG-Hoxa9.Flag-ChIP-Seq(GSE86088)/Homer	RGCAATNAAA	1e-09	-21.73	0	9972	0.2854	9065.8	0.2707
MYB81(MYB)/col-MYB81-DAP-Seq(GSE60143)/Homer	NWAACSGWTWNN	1e-09	-21.72	0	5199	0.1488	4599	0.1373
MYB119(MYB)/colamp-MYB119-DAP-Seq(GSE60143)/Homer	YRACCGTTACDD	1e-09	-21.66	0	1037	0.0297	818.1	0.0244
FRS9(ND)/col-FRS9-DAP-Seq(GSE60143)/Homer	RGAGAGAGAAAG	1e-09	-21.11	0	844	0.0242	653.4	0.0195
SeqBias: G/A bias	RRRRRRRRRR	1e-09	-21.07	0	34927	0.9997	33445.9	0.9987
GRE(NR),IR3/A549-GR-ChIP-Seq(GSE32465)/Homer	NRGVACABNVTGTYCY	1e-09	-20.95	0	609	0.0174	453.9	0.0136
MYB98(MYB)/col-MYB98-DAP-Seq(GSE60143)/Homer	NWDCCGTTAC	1e-09	-20.78	0	1051	0.0301	834.4	0.0249
DEAR3(AP2EREBP)/colamp-DEAR3-DAP-Seq(GSE60143)/Homer	BCACCGACAWNNNNN	1e-09	-20.75	0	936	0.0268	734.8	0.0219
DEL1(E2FDP)/colamp-DEL1-DAP-Seq(GSE60143)/Homer	TTCCCGCCAA	1e-08	-20.44	0	12	0.0003	1.2	0
ERF3(AP2EREBP)/colamp-ERF3-DAP-Seq(GSE60143)/Homer	ATGGCGGCGG	1e-08	-20.21	0	4493	0.1286	3960.3	0.1183
Smad2(MAD)/ES-SMAD2-ChIP-Seq(GSE29422)/Homer	CTGTCTGG	1e-08	-20.11	0	5477	0.1568	4873.4	0.1455
AT1G12630(AP2EREBP)/colamp-AT1G12630-DAP-Seq(GSE60143)/Homer	TGTCGGCA	1e-08	-20.07	0	1729	0.0495	1438.5	0.043
PABPC1(?)/MEL-PABC1-CLIP-Seq(GSE69755)/Homer	HAATAAAGNN	1e-08	-19.9	0	6235	0.1785	5581.3	0.1667
DLX1(Homeobox)/BasalGanglia-Dlx1-ChIP-seq(GSE124936)/Homer	NSNNTAATTA	1e-08	-19.8	0	5073	0.1452	4501	0.1344
MYB118(MYB)/colamp-MYB118-DAP-Seq(GSE60143)/Homer	TAWCCGTTAC	1e-08	-19.43	0	1011	0.0289	805.4	0.024
ZNF143|STAF(Zf)/CUTLL-ZNF143-ChIP-Seq(GSE29600)/Homer	ATTTCCCAGVAKSCY	1e-08	-19.09	0	844	0.0242	661.4	0.0197
ESE3(AP2EREBP)/col-ESE3-DAP-Seq(GSE60143)/Homer	GACGGTGG	1e-08	-18.89	0	7577	0.2169	6848.2	0.2045
MITF(bHLH)/MastCells-MITF-ChIP-Seq(GSE48085)/Homer	RTCATGTGAC	1e-08	-18.63	0	2667	0.0763	2296.8	0.0686
ZBTB33(Zf)/GM12878-ZBTB33-ChIP-Seq(GSE32465)/Homer	GGVTCTCGCGAGAAC	1e-08	-18.57	0	213	0.0061	135.6	0.004
AtGRF6(GRF)/col-AtGRF6-DAP-Seq(GSE60143)/Homer	NTGTCAGADNNNNNN	1e-07	-18.42	0	4202	0.1203	3708.3	0.1107
EKLF(Zf)/Erythrocyte-Klf1-ChIP-Seq(GSE20478)/Homer	NWGGGTGTGGCY	1e-07	-18.38	0	276	0.0079	185.2	0.0055
Hoxd11(Homeobox)/ChickenMSG-Hoxd11.Flag-ChIP-Seq(GSE86088)/Homer	VGCCATAAAA	1e-07	-18.26	0	8754	0.2506	7962.8	0.2378
LHX9(Homeobox)/Hct116-LHX9.V5-ChIP-Seq(GSE116822)/Homer	NGCTAATTAG	1e-07	-17.98	0	5000	0.1431	4452.1	0.1329
MYB77(MYB)/col-MYB77-DAP-Seq(GSE60143)/Homer	NYAACBGYMC	1e-07	-17.97	0	5002	0.1432	4454.4	0.133
NFE2L2(bZIP)/HepG2-NFE2L2-ChIP-Seq(Encode)/Homer	AWWWTGCTGAGTCAT	1e-07	-17.93	0	196	0.0056	123.2	0.0037
AT4G18450(AP2EREBP)/col-AT4G18450-DAP-Seq(GSE60143)/Homer	ATGGCGGCKG	1e-07	-17.88	0	3344	0.0957	2922.8	0.0873
SPL5(SBP)/colamp-SPL5-DAP-Seq(GSE60143)/Homer	NNHGTACGGHNN	1e-07	-17.75	0	1750	0.0501	1471.9	0.044
Hoxa11(Homeobox)/ChickenMSG-Hoxa11.Flag-ChIP-Seq(GSE86088)/Homer	TTTTATGGCM	1e-07	-17.68	0	8527	0.2441	7756.1	0.2316
AT5G23930(mTERF)/col-AT5G23930-DAP-Seq(GSE60143)/Homer	GGCGGCTG	1e-07	-17.63	0	10304	0.2949	9433.3	0.2817
AT5G25475(ABI3VP1)/col-AT5G25475-DAP-Seq(GSE60143)/Homer	RNNRNCAAGCADNDB	1e-07	-17.5	0	5201	0.1489	4644.1	0.1387
ELF3(ETS)/PDAC-ELF3-ChIP-Seq(GSE64557)/Homer	ANCAGGAAGT	1e-07	-17.46	0	2090	0.0598	1780.9	0.0532
At2g44940(AP2EREBP)/colamp-At2g44940-DAP-Seq(GSE60143)/Homer	NYACCGACAHNNNNN	1e-07	-17.32	0	726	0.0208	566.6	0.0169
At1g22810(AP2EREBP)/colamp-At1g22810-DAP-Seq(GSE60143)/Homer	BCACCGACANNN	1e-07	-16.82	0	1531	0.0438	1280.4	0.0382
DDF1(AP2EREBP)/col-DDF1-DAP-Seq(GSE60143)/Homer	GCCGACAT	1e-07	-16.69	0	1139	0.0326	931.9	0.0278
CRF10(AP2EREBP)/col100-CRF10-DAP-Seq(GSE60143)/Homer	DCCGCCGYHA	1e-07	-16.66	0	7598	0.2175	6896.9	0.2059
MYB3R4(MYB)/col-MYB3R4-DAP-Seq(GSE60143)/Homer	AWWTAACCGTTR	1e-07	-16.63	0	448	0.0128	331.5	0.0099
DLX5(Homeobox)/BasalGanglia-Dlx5-ChIP-seq(GSE124936)/Homer	SSTAATTA	1e-07	-16.51	0	3036	0.0869	2651.7	0.0792
At1g64620(C2C2dof)/colamp-At1g64620-DAP-Seq(GSE60143)/Homer	CACTTTTT	1e-07	-16.49	0	5484	0.157	4919.2	0.1469
LBD2(LOBAS2)/colamp-LBD2-DAP-Seq(GSE60143)/Homer	TCCGAWTTTTTCGGN	1e-07	-16.19	0	880	0.0252	705.8	0.0211
TAGL1(MADS)/Tomato-TAGL1-ChIP-Seq(GSE116581)/Homer	CCAAAAATRG	1e-06	-15.96	0	3222	0.0922	2827.1	0.0844
BIM1(bHLH)/colamp-BIM1-DAP-Seq(GSE60143)/Homer	NNNNNNVTCACGTGM	1e-06	-15.6	0	399	0.0114	293.6	0.0088
bZIP18(bZIP)/colamp-bZIP18-DAP-Seq(GSE60143)/Homer	KGMCAGCTND	1e-06	-15.51	0	20214	0.5786	18924.4	0.5651
PBX1(Homeobox)/MCF7-PBX1-ChIP-Seq(GSE28007)/Homer	GSCTGTCACTCA	1e-06	-15.45	0	243	0.007	165.1	0.0049
DLX2(Homeobox)/BasalGanglia-Dlx2-ChIP-seq(GSE124936)/Homer	NNNTAATTAS	1e-06	-15.01	0	5446	0.1559	4901.4	0.1464
RIN(MADS)/Tomato-RIN-ChIP-Seq(GSE116581)/Homer	CYAAAAWWGG	1e-06	-14.54	0	3636	0.1041	3223.3	0.0962
SPL15(SBP)/colamp-SPL15-DAP-Seq(GSE60143)/Homer	WDWMMGTACADW	1e-06	-14.31	0	5152	0.1475	4635.3	0.1384
At4g16750(AP2EREBP)/col-At4g16750-DAP-Seq(GSE60143)/Homer	HACCGACAHA	1e-06	-14.3	0	2176	0.0623	1882.4	0.0562
ERF9(AP2EREBP)/colamp-ERF9-DAP-Seq(GSE60143)/Homer	AWATGGCGGCGG	1e-06	-14.28	0	2435	0.0697	2119.1	0.0633
MYB3R1(MYB)/col-MYB3R1-DAP-Seq(GSE60143)/Homer	WWDTDACCGTTR	1e-06	-14.2	0	809	0.0232	652.2	0.0195
LBD13(LOBAS2)/colamp-LBD13-DAP-Seq(GSE60143)/Homer	KCCGTNWTTTBCGGC	1e-06	-14.2	0	3820	0.1093	3397.2	0.1014
CBF4(AP2EREBP)/colamp-CBF4-DAP-Seq(GSE60143)/Homer	NRCCGACDWNNNNNN	1e-06	-14.17	0	1774	0.0508	1517.1	0.0453
Zfp281(Zf)/ES-Zfp281-ChIP-Seq(GSE81042)/Homer	CCCCTCCCCCAC	1e-06	-14.03	0	465	0.0133	354.9	0.0106
STAT4(Stat)/CD4-Stat4-ChIP-Seq(GSE22104)/Homer	NYTTCCWGGAAR	1e-06	-13.96	0	2825	0.0809	2480.8	0.0741
REB1/SacCer-Promoters/Homer	KCCGGGTAAYRR	1e-06	-13.91	0	553	0.0158	430.4	0.0129
bZIP52(bZIP)/colamp-bZIP52-DAP-Seq(GSE60143)/Homer	NDNHCAGCTGTCANN	1e-05	-13.63	0	6093	0.1744	5524.3	0.165
E2F(E2F)/Hela-CellCycle-Expression/Homer	TTSGCGCGAAAA	1e-05	-13.58	0	142	0.0041	89.5	0.0027
At4g28140(AP2EREBP)/colamp-At4g28140-DAP-Seq(GSE60143)/Homer	DCCACCGACCAW	1e-05	-13.52	0	1117	0.032	929.3	0.0277
FOXA1(Forkhead)/LNCAP-FOXA1-ChIP-Seq(GSE27824)/Homer	WAAGTAAACA	1e-05	-13.46	0	4044	0.1157	3613.6	0.1079
NeuroD1(bHLH)/Islet-NeuroD1-ChIP-Seq(GSE30298)/Homer	GCCATCTGTT	1e-05	-13.45	0	3251	0.0931	2878.3	0.0859
MafB(bZIP)/BMM-Mafb-ChIP-Seq(GSE75722)/Homer	WNTGCTGASTCAGCANWTTY	1e-05	-13.43	0	1692	0.0484	1448.2	0.0432
CAMTA5(CAMTA)/col-CAMTA5-DAP-Seq(GSE60143)/Homer	ACGCGTTTTANACRC	1e-05	-13.19	0	1004	0.0287	830	0.0248
Hoxa10(Homeobox)/ChickenMSG-Hoxa10.Flag-ChIP-Seq(GSE86088)/Homer	GGYAATGAAA	1e-05	-12.82	0	2275	0.0651	1986	0.0593
BPC6(BBRBPC)/col-BPC6-DAP-Seq(GSE60143)/Homer	YTYTCTCTCTCTCTA	1e-05	-12.69	0	127	0.0036	79.6	0.0024
SCL(bHLH)/HPC7-Scl-ChIP-Seq(GSE13511)/Homer	AVCAGCTG	1e-05	-12.52	0	21458	0.6142	20175.1	0.6024
CBF2(AP2EREBP)/colamp-CBF2-DAP-Seq(GSE60143)/Homer	YBRCCGACATNNNNN	1e-05	-12.51	0	1226	0.0351	1033.7	0.0309
Unknown3/Drosophila-Promoters/Homer	ACVAKCTGGCAGCGC	1e-05	-12.47	0	544	0.0156	428.6	0.0128
AGL63(MADS)/col-AGL63-DAP-Seq(GSE60143)/Homer	TTCCAAWWWTGG	1e-05	-12.47	0	2216	0.0634	1934.5	0.0578
ASL18(LOBAS2)/colamp-ASL18-DAP-Seq(GSE60143)/Homer	CCGGAAAWTCMGGAR	1e-05	-12.32	0	6259	0.1791	5698.1	0.1701
Tbox:Smad(T-box,MAD)/ESCd5-Smad2_3-ChIP-Seq(GSE29422)/Homer	AGGTGHCAGACA	1e-05	-12.29	0	527	0.0151	414.8	0.0124
AT1G77200(AP2EREBP)/colamp-AT1G77200-DAP-Seq(GSE60143)/Homer	ACCGACAHWD	1e-05	-12.1	0	2122	0.0607	1851	0.0553
AT5G59990(C2C2COlike)/colamp-AT5G59990-DAP-Seq(GSE60143)/Homer	TCTCAACCGTTCATT	1e-05	-12.08	0	79	0.0023	44.2	0.0013
MafA(bZIP)/Islet-MafA-ChIP-Seq(GSE30298)/Homer	TGCTGACTCA	1e-05	-11.97	0	3705	0.106	3315.1	0.099
TATA-box/Drosophila-Promoters/Homer	CTATAAAAGCSV	1e-05	-11.94	0	276	0.0079	201.7	0.006
RAP21(AP2EREBP)/colamp-RAP21-DAP-Seq(GSE60143)/Homer	BCACCGACAHNN	1e-05	-11.89	0	579	0.0166	461.8	0.0138
OCT:OCT(POU,Homeobox,IR1)/NPC-Brn2-ChIP-Seq(GSE35496)/Homer	ATGAATWATTCATGA	1e-05	-11.82	0	73	0.0021	41	0.0012
DDF2(AP2EREBP)/col-DDF2-DAP-Seq(GSE60143)/Homer	GATGTCGRCR	1e-05	-11.8	0	134	0.0038	86.2	0.0026
RAV1(RAV)/colamp-RAV1-DAP-Seq(GSE60143)/Homer	TWWTTTCTGTTG	1e-05	-11.78	0	2366	0.0677	2078.2	0.0621
HLH-1(bHLH)/cElegans-Embryo-HLH1-ChIP-Seq(modEncode)/Homer	RACAGCTGTTBH	1e-05	-11.75	0	3265	0.0935	2909.5	0.0869
MYB73(MYB)/col-MYB73-DAP-Seq(GSE60143)/Homer	NNNNHAACNGHHDHN	1e-05	-11.69	0	7159	0.2049	6554.1	0.1957
SeqBias: CG-repeat	CGCGCGCGCG	1e-05	-11.57	0	8560	0.245	7878.9	0.2353
SeqBias: polyC-repeat	CCCCCCCCCC	1e-05	-11.56	0	34661	0.9921	33150	0.9899
IRF8(IRF)/BMDM-IRF8-ChIP-Seq(GSE77884)/Homer	GRAASTGAAAST	1e-05	-11.56	0	1068	0.0306	897.4	0.0268
CDM1(C3H)/colamp-CDM1-DAP-Seq(GSE60143)/Homer	CCGAWAWTWTCGGAN	1e-05	-11.56	0	289	0.0083	213.8	0.0064
bHLH10(bHLH)/colamp-bHLH10-DAP-Seq(GSE60143)/Homer	YACCGACA	1e-05	-11.55	0	1000	0.0286	836.9	0.025
Pknox1(Homeobox)/ES-Prep1-ChIP-Seq(GSE63282)/Homer	SCTGTCAVTCAV	1e-05	-11.52	0	753	0.0216	616.1	0.0184
LEF1(HMG)/H1-LEF1-ChIP-Seq(GSE64758)/Homer	CCTTTGATST	0.0001	-11.48	0	2239	0.0641	1964.1	0.0586
CBF3(AP2EREBP)/colamp-CBF3-DAP-Seq(GSE60143)/Homer	YNRCCGACATNN	0.0001	-11.27	0	1198	0.0343	1016.6	0.0304
At3g60580(C2H2)/col-At3g60580-DAP-Seq(GSE60143)/Homer	WTTYTACT	0.0001	-11.18	0	16750	0.4794	15680.1	0.4682
Pbx3(Homeobox)/GM12878-PBX3-ChIP-Seq(GSE32465)/Homer	SCTGTCAMTCAN	0.0001	-11.17	0	716	0.0205	585	0.0175
USF1(bHLH)/GM12878-Usf1-ChIP-Seq(GSE32465)/Homer	SGTCACGTGR	0.0001	-11.08	0.0001	1491	0.0427	1283.4	0.0383
MYB105(MYB)/colamp-MYB105-DAP-Seq(GSE60143)/Homer	RATWCCGTTA	0.0001	-10.88	0.0001	2036	0.0583	1783.2	0.0532
ZSCAN22(Zf)/HEK293-ZSCAN22.GFP-ChIP-Seq(GSE58341)/Homer	SMCAGTCWGAKGGAGGAGGC	0.0001	-10.73	0.0001	219	0.0063	157.1	0.0047
GATA19(C2C2gata)/colamp-GATA19-DAP-Seq(GSE60143)/Homer	ATCSGATCVG	0.0001	-10.65	0.0001	238	0.0068	173.6	0.0052
Rap210(AP2EREBP)/col-Rap210-DAP-Seq(GSE60143)/Homer	TGTCGGCA	0.0001	-10.6	0.0001	1753	0.0502	1526.4	0.0456
SPL14(SBP)/col-SPL14-DAP-Seq(GSE60143)/Homer	NNWHTGTACGGAHNH	0.0001	-10.55	0.0001	631	0.0181	513.7	0.0153
HLF(bZIP)/HSC-HLF.Flag-ChIP-Seq(GSE69817)/Homer	RTTATGYAAB	0.0001	-10.51	0.0001	2741	0.0785	2437.7	0.0728
Tgif1(Homeobox)/mES-Tgif1-ChIP-Seq(GSE55404)/Homer	YTGWCADY	0.0001	-10.37	0.0001	10666	0.3053	9896	0.2955
TINY(AP2EREBP)/col-TINY-DAP-Seq(GSE60143)/Homer	NNCACCGACA	0.0001	-9.821	0.0002	930	0.0266	784.8	0.0234
CBF1(AP2EREBP)/colamp-CBF1-DAP-Seq(GSE60143)/Homer	YRCCGACATN	0.0001	-9.75	0.0002	1882	0.0539	1652.1	0.0493
ARE(NR)/LNCAP-AR-ChIP-Seq(GSE27824)/Homer	RGRACASNSTGTYCYB	0.0001	-9.524	0.0002	1032	0.0295	878.5	0.0262
AT5G02460(C2C2dof)/col-AT5G02460-DAP-Seq(GSE60143)/Homer	CHCCTTTT	0.0001	-9.45	0.0003	7215	0.2065	6645	0.1984
DREB26(AP2EREBP)/col-DREB26-DAP-Seq(GSE60143)/Homer	CCACCGACAH	0.0001	-9.288	0.0003	997	0.0285	848.6	0.0253
PAX5(Paired,Homeobox),condensed/GM12878-PAX5-ChIP-Seq(GSE32465)/Homer	GTCACGCTCSCTGM	0.0001	-9.285	0.0003	356	0.0102	278.7	0.0083
ERF5(AP2EREBP)/colamp-ERF5-DAP-Seq(GSE60143)/Homer	DCMGCCGCCA	0.001	-9.154	0.0003	3481	0.0996	3141.8	0.0938
BPC1(BBRBPC)/colamp-BPC1-DAP-Seq(GSE60143)/Homer	GARGAGAGAGAA	0.001	-9.082	0.0004	1849	0.0529	1628	0.0486
AGL13(MADS)/col-AGL13-DAP-Seq(GSE60143)/Homer	TWCCAWWTWTGGWAA	0.001	-9.057	0.0004	112	0.0032	74.3	0.0022
AGL25(MADS)/colamp-AGL25-DAP-Seq(GSE60143)/Homer	TTTCCATWTWTGGAA	0.001	-8.931	0.0004	144	0.0041	100.7	0.003
ERF10(AP2EREBP)/col-ERF10-DAP-Seq(GSE60143)/Homer	RTGGCGGCGG	0.001	-8.918	0.0004	4316	0.1235	3925.1	0.1172
SeqBias: C/A-bias	MMMMMMMMMM	0.001	-8.856	0.0004	34926	0.9997	33460.2	0.9991
At4g32800(AP2EREBP)/colamp-At4g32800-DAP-Seq(GSE60143)/Homer	DYCACCGACAHWWWH	0.001	-8.827	0.0005	370	0.0106	292.2	0.0087
Brn1(POU,Homeobox)/NPC-Brn1-ChIP-Seq(GSE35496)/Homer	TATGCWAATBAV	0.001	-8.818	0.0005	1011	0.0289	864.9	0.0258
FOXA1(Forkhead)/MCF7-FOXA1-ChIP-Seq(GSE26831)/Homer	WAAGTAAACA	0.001	-8.814	0.0005	3265	0.0935	2944.9	0.0879
ZNF341(Zf)/EBV-ZNF341-ChIP-Seq(GSE113194)/Homer	GGAACAGCCG	0.001	-8.717	0.0005	3783	0.1083	3429.6	0.1024
Foxa2(Forkhead)/Liver-Foxa2-ChIP-Seq(GSE25694)/Homer	CYTGTTTACWYW	0.001	-8.698	0.0005	2609	0.0747	2335.4	0.0697
Tbx20(T-box)/Heart-Tbx20-ChIP-Seq(GSE29636)/Homer	GGTGYTGACAGS	0.001	-8.696	0.0005	999	0.0286	854.7	0.0255
Lhx2(Homeobox)/HFSC-Lhx2-ChIP-Seq(GSE48068)/Homer	TAATTAGN	0.001	-8.564	0.0006	3739	0.107	3391	0.1013
Dlx3(Homeobox)/Kerainocytes-Dlx3-ChIP-Seq(GSE89884)/Homer	NDGTAATTAC	0.001	-8.517	0.0006	2527	0.0723	2261.6	0.0675
LOB(LOBAS2)/col-LOB-DAP-Seq(GSE60143)/Homer	CGCCGKAWWTTHCGS	0.001	-8.455	0.0006	1276	0.0365	1108.7	0.0331
AT5G05550(Trihelix)/col-AT5G05550-DAP-Seq(GSE60143)/Homer	HDNHDTCKCCGGMGA	0.001	-8.399	0.0007	5116	0.1464	4684.6	0.1399
TCX2(CPP)/colamp-TCX2-DAP-Seq(GSE60143)/Homer	NNWWTTYRAAHN	0.001	-8.161	0.0009	4162	0.1191	3793	0.1133
AREB3(bZIP)/col-AREB3-DAP-Seq(GSE60143)/Homer	NKGMCACGTGDCMNN	0.001	-8.115	0.0009	884	0.0253	754.8	0.0225
At4g31060(AP2EREBP)/colamp-At4g31060-DAP-Seq(GSE60143)/Homer	CACCGACAAW	0.001	-8.081	0.0009	1278	0.0366	1113.5	0.0332
AT3G60490(AP2EREBP)/colamp-AT3G60490-DAP-Seq(GSE60143)/Homer	NNRCCGACANNNNNN	0.001	-8.014	0.001	956	0.0274	820.5	0.0245
SPL13(SBP)/col-SPL13-DAP-Seq(GSE60143)/Homer	WAHTGTACGGAH	0.001	-7.987	0.001	383	0.011	307.5	0.0092
PRDM9(Zf)/Testis-DMC1-ChIP-Seq(GSE35498)/Homer	ADGGYAGYAGCATCT	0.001	-7.905	0.0011	2475	0.0708	2220.2	0.0663
bHLH28(bHLH)/col-bHLH28-DAP-Seq(GSE60143)/Homer	NHHTGTACGGAH	0.001	-7.861	0.0011	1046	0.0299	903.2	0.027
Hoxd10(Homeobox)/ChickenMSG-Hoxd10.Flag-ChIP-Seq(GSE86088)/Homer	GGCMATGAAA	0.001	-7.791	0.0012	4125	0.1181	3763.7	0.1124
IRF4(IRF)/GM12878-IRF4-ChIP-Seq(GSE32465)/Homer	ACTGAAACCA	0.001	-7.75	0.0013	1496	0.0428	1316.1	0.0393
AT3G16280(AP2EREBP)/colamp-AT3G16280-DAP-Seq(GSE60143)/Homer	HCACCGACAHHDHHN	0.001	-7.709	0.0013	1071	0.0307	927.5	0.0277
ZNF675(Zf)/HEK293-ZNF675.GFP-ChIP-Seq(GSE58341)/Homer	ARGAGGMCAAAATGW	0.001	-7.617	0.0014	414	0.0118	336	0.01
REF6(Zf)/Arabidopsis-REF6-ChIP-Seq(GSE106942)/Homer	TVCTCTGTTT	0.001	-7.581	0.0015	2361	0.0676	2118.1	0.0632
OCT:OCT(POU,Homeobox)/NPC-Brn1-ChIP-Seq(GSE35496)/Homer	ATGAATATTCATGAG	0.001	-7.563	0.0015	35	0.001	18.2	0.0005
SPL1(SBP)/colamp-SPL1-DAP-Seq(GSE60143)/Homer	HYGTACDTWH	0.001	-7.382	0.0018	6574	0.1882	6078	0.1815
SeqBias: CA-repeat	CACACACACA	0.001	-7.175	0.0022	18248	0.5223	17207.2	0.5138
AT1G76870(Trihelix)/col-AT1G76870-DAP-Seq(GSE60143)/Homer	AAAACCRGWW	0.001	-7.136	0.0023	1103	0.0316	961.7	0.0287
ZNF7(Zf)/HepG2-ZNF7.Flag-ChIP-Seq(Encode)/Homer	CTGCCWVCTTTTRTA	0.001	-7.09	0.0024	1913	0.0548	1708.6	0.051
bZIP28(bZIP)/col-bZIP28-DAP-Seq(GSE60143)/Homer	TGCCACGTSABH	0.001	-6.998	0.0026	810	0.0232	695.1	0.0208
MYB3R5(MYB)/col-MYB3R5-DAP-Seq(GSE60143)/Homer	THYAACGGTHAWAWT	0.01	-6.889	0.0029	191	0.0055	145.1	0.0043
ABF2(bZIP)/col-ABF2-DAP-Seq(GSE60143)/Homer	KGMCACGTGDCMHHH	0.01	-6.772	0.0033	627	0.0179	531.5	0.0159
Unknown(Homeobox)/Limb-p300-ChIP-Seq/Homer	SSCMATWAAA	0.01	-6.752	0.0033	2309	0.0661	2080.2	0.0621
bZIP53(bZIP)/colamp-bZIP53-DAP-Seq(GSE60143)/Homer	NDNHSACGTGKMNNN	0.01	-6.714	0.0035	935	0.0268	811.3	0.0242
Pitx1(Homeobox)/Chicken-Pitx1-ChIP-Seq(GSE38910)/Homer	TAATCCCN	0.01	-6.573	0.004	13689	0.3918	12860.7	0.384
Tcf7(HMG)/GM12878-TCF7-ChIP-Seq(Encode)/Homer	CTTTGATGTGSB	0.01	-6.449	0.0045	1104	0.0316	968.4	0.0289
SPCH(bHLH)/Seedling-SPCH-ChIP-Seq(GSE57497)/Homer	WNBCACGTGA	0.01	-6.43	0.0046	3456	0.0989	3158	0.0943
At1g77640(AP2EREBP)/col-At1g77640-DAP-Seq(GSE60143)/Homer	TGTCGGTGGA	0.01	-6.306	0.0051	692	0.0198	593.8	0.0177
HuR(?)/HEK293-HuR-CLIP-Seq(GSE87887)/Homer	BTTTGGTTTG	0.01	-6.215	0.0056	12516	0.3582	11750.8	0.3509
AT1G44830(AP2EREBP)/col-AT1G44830-DAP-Seq(GSE60143)/Homer	NCCACCGACA	0.01	-6.194	0.0057	1272	0.0364	1126	0.0336
CTCF-SatelliteElement(Zf?)/CD4+-CTCF-ChIP-Seq(Barski_et_al.)/Homer	TGCAGTTCCMVNWRTGGCCA	0.01	-6.191	0.0057	82	0.0023	56.9	0.0017
GRF9(GRF)/colamp-GRF9-DAP-Seq(GSE60143)/Homer	NWCTGACANNNNNNN	0.01	-6.007	0.0069	3406	0.0975	3117.9	0.0931
SeqBias: GCW-triplet	GCWGCWGCWGCW	0.01	-5.997	0.0069	34934	0.9999	33476.9	0.9996
MYB70(MYB)/col-MYB70-DAP-Seq(GSE60143)/Homer	WTAACNGTTA	0.01	-5.959	0.0072	5082	0.1455	4696.6	0.1402
Foxa3(Forkhead)/Liver-Foxa3-ChIP-Seq(GSE77670)/Homer	BSNTGTTTACWYWGN	0.01	-5.938	0.0073	954	0.0273	835.9	0.025
ZIM(C2C2gata)/col-ZIM-DAP-Seq(GSE60143)/Homer	ATCSRACGGTYRAGA	0.01	-5.846	0.008	35	0.001	21	0.0006
AT2G31460(REMB3)/col-AT2G31460-DAP-Seq(GSE60143)/Homer	WNWARWDGAAATGAT	0.01	-5.822	0.0081	1128	0.0323	996.6	0.0298
CHR(?)/Hela-CellCycle-Expression/Homer	SRGTTTCAAA	0.01	-5.787	0.0084	1598	0.0457	1431.7	0.0428
bHLH74(bHLH)/col-bHLH74-DAP-Seq(GSE60143)/Homer	DRATCACGTGAB	0.01	-5.754	0.0087	854	0.0244	745.8	0.0223
Pit1(Homeobox)/GCrat-Pit1-ChIP-Seq(GSE58009)/Homer	ATGMATATDC	0.01	-5.754	0.0087	2812	0.0805	2564.1	0.0766
IRF3(IRF)/BMDM-Irf3-ChIP-Seq(GSE67343)/Homer	AGTTTCAKTTTC	0.01	-5.677	0.0093	934	0.0267	819.4	0.0245
Brachyury(T-box)/Mesoendoderm-Brachyury-ChIP-exo(GSE54963)/Homer	ANTTMRCASBNNNGTGYKAAN	0.01	-5.6	0.01	1067	0.0305	942.4	0.0281
EFL-1(E2F)/cElegans-L1-EFL1-ChIP-Seq(modEncode)/Homer	TGCAARYGCGCTCYA	0.01	-5.588	0.0101	84	0.0024	59.8	0.0018
SPDEF(ETS)/VCaP-SPDEF-ChIP-Seq(SRA014231)/Homer	ASWTCCTGBT	0.01	-5.572	0.0103	3346	0.0958	3068.6	0.0916
bHLH18(bHLH)/col-bHLH18-DAP-Seq(GSE60143)/Homer	CACGTGTTYCACGTG	0.01	-5.397	0.0122	60	0.0017	40	0.0012
AT1G47655(C2C2dof)/colamp-AT1G47655-DAP-Seq(GSE60143)/Homer	YHACTTTTTS	0.01	-5.285	0.0136	12785	0.3659	12033.9	0.3593
DREF/Drosophila-Promoters/Homer	AVYTATCGATAD	0.01	-5.12	0.016	35	0.001	21.3	0.0006
RBFox2(?)/Heart-RBFox2-CLIP-Seq(GSE57926)/Homer	TGCATGCA	0.01	-5.071	0.0167	8040	0.2301	7519.5	0.2245
bHLHE40(bHLH)/HepG2-BHLHE40-ChIP-Seq(GSE31477)/Homer	KCACGTGMCN	0.01	-4.995	0.018	1135	0.0325	1011.5	0.0302
TRP2(MYBrelated)/colamp-TRP2-DAP-Seq(GSE60143)/Homer	TAAACCCT	0.01	-4.992	0.018	461	0.0132	393.3	0.0117
LMI1(HB)/colamp-LMI1-DAP-Seq(GSE60143)/Homer	AATTATTG	0.01	-4.984	0.0181	2074	0.0594	1885.2	0.0563
Hoxd12(Homeobox)/ChickenMSG-Hoxd12.Flag-ChIP-Seq(GSE86088)/Homer	HDGYAATGAAAN	0.01	-4.964	0.0184	6789	0.1943	6334.4	0.1891
Pax8(Paired,Homeobox)/Thyroid-Pax8-ChIP-Seq(GSE26938)/Homer	GTCATGCHTGRCTGS	0.01	-4.924	0.0191	1013	0.029	899.3	0.0269
OCT:OCT-short(POU,Homeobox)/NPC-OCT6-ChIP-Seq(GSE43916)/Homer	ATGCATWATGCATRW	0.01	-4.914	0.0193	2261	0.0647	2061.2	0.0615
IRF2(IRF)/Erythroblas-IRF2-ChIP-Seq(GSE36985)/Homer	GAAASYGAAASY	0.01	-4.895	0.0196	327	0.0094	273.6	0.0082
Tcf4(HMG)/Hct116-Tcf4-ChIP-Seq(SRA012054)/Homer	ASATCAAAGGVA	0.01	-4.847	0.0205	1378	0.0394	1238.5	0.037
LIN-15B(Zf)/cElegans-L3-LIN15B-ChIP-Seq(modEncode)/Homer	CARTGGAGCGCRYTTGCATT	0.01	-4.803	0.0214	15	0.0004	7.3	0.0002
SOL1(CPP)/colamp-SOL1-DAP-Seq(GSE60143)/Homer	ATTTAAATHN	0.01	-4.798	0.0214	3989	0.1142	3688.9	0.1102
bZIP:IRF(bZIP,IRF)/Th17-BatF-ChIP-Seq(GSE39756)/Homer	NAGTTTCABTHTGACTNW	0.01	-4.778	0.0218	1181	0.0338	1056.5	0.0315
SVP(MADS)/col-SVP-DAP-Seq(GSE60143)/Homer	ANTTWCCHAATTTGG	0.01	-4.757	0.0222	1198	0.0343	1072.2	0.032
ATHB13(Homeobox)/col-ATHB13-DAP-Seq(GSE60143)/Homer	CAATAATT	0.01	-4.732	0.0227	3264	0.0934	3006.3	0.0898
OBP3(C2C2dof)/col-OBP3-DAP-Seq(GSE60143)/Homer	NYWACTTTTT	0.01	-4.716	0.023	11195	0.3204	10533.1	0.3145
EMB1789(C3H)/col-EMB1789-DAP-Seq(GSE60143)/Homer	TWTTTACCGYND	0.1	-4.539	0.0274	1150	0.0329	1030	0.0308
Sox7(HMG)/ESC-Sox7-ChIP-Seq(GSE133899)/Homer	VVRRAACAATGG	0.1	-4.444	0.0301	843	0.0241	747.5	0.0223
ATHB21(HB)/colamp-ATHB21-DAP-Seq(GSE60143)/Homer	YCAATWAT	0.1	-4.265	0.0359	1325	0.0379	1196.4	0.0357
ATHB40(HB)/col-ATHB40-DAP-Seq(GSE60143)/Homer	HCAATWATTG	0.1	-4.208	0.0379	2154	0.0617	1972.1	0.0589
At5g62940(C2C2dof)/col-At5g62940-DAP-Seq(GSE60143)/Homer	WHWHHACTTTTT	0.1	-4.128	0.0409	12225	0.3499	11535.3	0.3444
PRDM1(Zf)/Hela-PRDM1-ChIP-Seq(GSE31477)/Homer	ACTTTCACTTTC	0.1	-4.072	0.0432	1604	0.0459	1459.2	0.0436
Oct6(POU,Homeobox)/NPC-Pou3f1-ChIP-Seq(GSE35496)/Homer	WATGCAAATGAG	0.1	-4.07	0.0432	1348	0.0386	1220.1	0.0364
KANADI1(Myb)/Seedling-KAN1-ChIP-Seq(GSE48081)/Homer	ARGAATAWWN	0.1	-4.067	0.0432	3639	0.1042	3373.3	0.1007
CLOCK(bHLH)/Liver-Clock-ChIP-Seq(GSE39860)/Homer	GHCACGTG	0.1	-4.056	0.0435	1747	0.05	1593.3	0.0476
Srebp2(bHLH)/HepG2-Srebp2-ChIP-Seq(GSE31477)/Homer	CGGTCACSCCAC	0.1	-4.03	0.0446	340	0.0097	290	0.0087
Rbpj1(?)/Panc1-Rbpj1-ChIP-Seq(GSE47459)/Homer	HTTTCCCASG	0.1	-4.001	0.0458	4306	0.1232	4005.7	0.1196
CELF2(RRM)/JSL1-CELF2-CLIP-Seq(GSE71264)/Homer	RGTGTCAG	0.1	-3.997	0.0459	1230	0.0352	1111.2	0.0332
ATHB25(ZFHD)/colamp-ATHB25-DAP-Seq(GSE60143)/Homer	TAATTAVB	0.1	-3.996	0.0459	3577	0.1024	3316.5	0.099
IRF:BATF(IRF:bZIP)/pDC-Irf8-ChIP-Seq(GSE66899)/Homer	CTTTCANTATGACTV	0.1	-3.965	0.0471	334	0.0096	285.6	0.0085
SEP3(MADS)/Arabidoposis-Flower-Sep3-ChIP-Seq/Homer	CCAAAAAGGG	0.1	-3.945	0.0479	3615	0.1035	3353.2	0.1001
SPL11(SBP)/col100-SPL11-DAP-Seq(GSE60143)/Homer	YTGTACTTBH	0.1	-3.937	0.0482	2147	0.0615	1971	0.0589
Pit1+1bp(Homeobox)/GCrat-Pit1-ChIP-Seq(GSE58009)/Homer	ATGCATAATTCA	0.1	-3.877	0.0511	1050	0.0301	945.2	0.0282
PR(NR)/T47D-PR-ChIP-Seq(GSE31130)/Homer	VAGRACAKNCTGTBC	0.1	-3.825	0.0536	8367	0.2395	7866.8	0.2349
SOC1(MADS)/Seedling-SOC1-ChIP-Seq(GSE45846)/Homer	TWCCAWWTWTGG	0.1	-3.773	0.0564	885	0.0253	793.4	0.0237
PRDM15(Zf)/ESC-Prdm15-ChIP-Seq(GSE73694)/Homer	YCCDNTCCAGGTTTT	0.1	-3.752	0.0575	2869	0.0821	2653.7	0.0792
Zfp57(Zf)/H1-ZFP57.HA-ChIP-Seq(GSE115387)/Homer	NANTGCSGCA	0.1	-3.737	0.0582	2493	0.0714	2299.5	0.0687
AGL16(MADS)/col-AGL16-DAP-Seq(GSE60143)/Homer	TWCCHWATWDGGAAA	0.1	-3.659	0.0627	212	0.0061	177.8	0.0053
FOXM1(Forkhead)/MCF7-FOXM1-ChIP-Seq(GSE72977)/Homer	TRTTTACTTW	0.1	-3.582	0.0676	3381	0.0968	3140.6	0.0938
Lhx1(Homeobox)/EmbryoCarcinoma-Lhx1-ChIP-Seq(GSE70957)/Homer	NNYTAATTAR	0.1	-3.567	0.0685	3941	0.1128	3670.7	0.1096
GBF6(bZIP)/colamp-GBF6-DAP-Seq(GSE60143)/Homer	WWTGMCACGTCABCW	0.1	-3.471	0.0752	593	0.017	526.5	0.0157
DMRT1(DM)/Testis-DMRT1-ChIP-Seq(GSE64892)/Homer	TWGHWACAWTGTWDC	0.1	-3.451	0.0765	519	0.0149	458.5	0.0137
Ap4(bHLH)/AML-Tfap4-ChIP-Seq(GSE45738)/Homer	NAHCAGCTGD	0.1	-3.412	0.0793	6592	0.1887	6190.6	0.1849
dof24(C2C2dof)/col-dof24-DAP-Seq(GSE60143)/Homer	TWMCTTTTTG	0.1	-3.407	0.0796	7377	0.2111	6937.1	0.2071
AT2G20110(CPP)/colamp-AT2G20110-DAP-Seq(GSE60143)/Homer	ATTYAAATHY	0.1	-3.355	0.0836	3927	0.1124	3662.5	0.1094
PAX5(Paired,Homeobox)/GM12878-PAX5-ChIP-Seq(GSE32465)/Homer	GCAGCCAAGCRTGACH	0.1	-3.344	0.0843	1369	0.0392	1250.6	0.0373
Atf4(bZIP)/MEF-Atf4-ChIP-Seq(GSE35681)/Homer	MTGATGCAAT	0.1	-3.3	0.0879	1101	0.0315	1000.8	0.0299
Hoxa13(Homeobox)/ChickenMSG-Hoxa13.Flag-ChIP-Seq(GSE86088)/Homer	CYHATAAAAN	0.1	-3.252	0.092	8475	0.2426	7988.6	0.2385
MYB56(MYB)/colamp-MYB56-DAP-Seq(GSE60143)/Homer	HTAACGRMHY	0.1	-3.209	0.0959	2521	0.0722	2336.1	0.0698
ATHB23(ZFHD)/col-ATHB23-DAP-Seq(GSE60143)/Homer	HTAATTARNN	0.1	-3.209	0.0959	2880	0.0824	2675.6	0.0799
IRF1(IRF)/PBMC-IRF1-ChIP-Seq(GSE43036)/Homer	GAAAGTGAAAGT	0.1	-3.172	0.099	401	0.0115	352.2	0.0105
DMRT6(DM)/Testis-DMRT6-ChIP-Seq(GSE60440)/Homer	YDGHTACAWTGTADC	0.1	-3.105	0.1057	408	0.0117	359.6	0.0107
RKD2(RWPRK)/colamp-RKD2-DAP-Seq(GSE60143)/Homer	GACKTTTCRDCTTCC	0.1	-3.069	0.1093	1873	0.0536	1728.3	0.0516
ATHB6(Homeobox)/Arabidopsis-HB6-ChIP-Seq(GSE80564)/Homer	CAATNATTBN	0.1	-3.055	0.1105	2015	0.0577	1862.8	0.0556
REM19(REM)/colamp-REM19-DAP-Seq(GSE60143)/Homer	AAAAAAAA	0.1	-3.024	0.1138	2043	0.0585	1889	0.0564
AGL6(MADS)/col-AGL6-DAP-Seq(GSE60143)/Homer	TTWCCWWAWWDGGWA	0.1	-2.936	0.1239	316	0.009	276.3	0.0082
PAX3:FKHR-fusion(Paired,Homeobox)/Rh4-PAX3:FKHR-ChIP-Seq(GSE19063)/Homer	ACCRTGACTAATTNN	0.1	-2.896	0.1286	606	0.0173	544.5	0.0163
E-box/Arabidopsis-Promoters/Homer	GCCACGTG	0.1	-2.878	0.1306	1627	0.0466	1500.5	0.0448
RLR1?/SacCer-Promoters/Homer	WTTTTCYYTTTT	0.1	-2.787	0.1428	1742	0.0499	1610.9	0.0481
SeqBias: TA-repeat	TATATATATA	0.1	-2.763	0.1459	7938	0.2272	7494.6	0.2238
Hand2(bHLH)/Mesoderm-Hand2-ChIP-Seq(GSE61475)/Homer	TGACANARRCCAGRC	0.1	-2.759	0.1462	1311	0.0375	1205.3	0.036
ANAC046(NAC)/colamp-ANAC046-DAP-Seq(GSE60143)/Homer	ACACGYWAYC	0.1	-2.757	0.1462	6231	0.1783	5868.4	0.1752
AGL15(MADS)/col-AGL15-DAP-Seq(GSE60143)/Homer	TTTCCHWATWDGGAA	0.1	-2.748	0.1471	372	0.0106	329.1	0.0098
PAX6(Paired,Homeobox)/Forebrain-Pax6-ChIP-Seq(GSE66961)/Homer	NGTGTTCAVTSAAGCGKAAA	0.1	-2.704	0.1534	290	0.0083	254.6	0.0076
AT3G57600(AP2EREBP)/col-AT3G57600-DAP-Seq(GSE60143)/Homer	GGCGGTGG	0.1	-2.699	0.1538	4917	0.1407	4620.3	0.138
CRF4(AP2EREBP)/colamp-CRF4-DAP-Seq(GSE60143)/Homer	CGCCGCCA	0.1	-2.693	0.1544	3904	0.1117	3658.7	0.1092
TATA-box/SacCer-Promoters/Homer	BBHWTATATA	0.1	-2.662	0.159	1206	0.0345	1108	0.0331
OCT4-SOX2-TCF-NANOG(POU,Homeobox,HMG)/mES-Oct4-ChIP-Seq(GSE11431)/Homer	ATTTGCATAACAATG	0.1	-2.613	0.1665	510	0.0146	458.6	0.0137
NUC(C2H2)/col-NUC-DAP-Seq(GSE60143)/Homer	HAVAAAACGACAAAA	0.1	-2.591	0.1699	241	0.0069	210.5	0.0063
Foxh1(Forkhead)/hESC-FOXH1-ChIP-Seq(GSE29422)/Homer	NNTGTGGATTSS	0.1	-2.59	0.1699	1793	0.0513	1662.1	0.0496
FHY3(FAR1)/Arabidopsis-FHY3-ChIP-Seq(GSE30711)/Homer	HHCACGCGCBTN	0.1	-2.562	0.1741	1184	0.0339	1089.4	0.0325
Znf263(Zf)/K562-Znf263-ChIP-Seq(GSE31477)/Homer	CVGTSCTCCC	0.1	-2.56	0.1741	8413	0.2408	7955.3	0.2375
JKD(C2H2)/col-JKD-DAP-Seq(GSE60143)/Homer	TTTTGTCGTTTT	0.1	-2.541	0.177	479	0.0137	430.3	0.0128
Hoxd13(Homeobox)/ChickenMSG-Hoxd13.Flag-ChIP-Seq(GSE86088)/Homer	NCYAATAAAA	0.1	-2.536	0.1775	5416	0.155	5100.2	0.1523
Brn2(POU,Homeobox)/NPC-Brn2-ChIP-Seq(GSE35496)/Homer	ATGAATATTC	0.1	-2.512	0.1813	260	0.0074	228.4	0.0068
ATHB34(ZFHD)/colamp-ATHB34-DAP-Seq(GSE60143)/Homer	TRATTARS	0.1	-2.503	0.1826	2485	0.0711	2318.1	0.0692
CRX(Homeobox)/Retina-Crx-ChIP-Seq(GSE20012)/Homer	GCTAATCC	0.1	-2.481	0.1862	6758	0.1934	6380.7	0.1905
bZIP68(bZIP)/col-bZIP68-DAP-Seq(GSE60143)/Homer	WGCCACGTGK	0.1	-2.474	0.1872	978	0.028	897.4	0.0268
REM16(ABI3VP1)/col-REM16-DAP-Seq(GSE60143)/Homer	DTTTTTSCCGSMAAA	0.1	-2.426	0.1959	3	0.0001	1.6	0
At5g66730(C2H2)/colamp-At5g66730-DAP-Seq(GSE60143)/Homer	TTTGTCKTTTTK	0.1	-2.342	0.2125	738	0.0211	674.2	0.0201
O2(bZIP)/Corn-O2-ChIP-Seq(GSE63991)/Homer	GCTGACGTGGCA	0.1	-2.337	0.2131	468	0.0134	422.7	0.0126
Oct11(POU,Homeobox)/NCIH1048-POU2F3-ChIP-seq(GSE115123)/Homer	GATTTGCATA	1	-2.239	0.2346	1008	0.0289	929.2	0.0277
AT1G01250(AP2EREBP)/col-AT1G01250-DAP-Seq(GSE60143)/Homer	YCACCGACAHTW	1	-2.23	0.2362	330	0.0094	295.8	0.0088
IDD2(C2H2)/colamp-IDD2-DAP-Seq(GSE60143)/Homer	HAVAAAAMGACAAAA	1	-2.227	0.2364	344	0.0098	308.1	0.0092
bZIP16(bZIP)/colamp-bZIP16-DAP-Seq(GSE60143)/Homer	TGCCACGTGD	1	-2.201	0.2421	803	0.023	737.6	0.022
ERF38(AP2EREBP)/col-ERF38-DAP-Seq(GSE60143)/Homer	CACCGACA	1	-2.146	0.2551	1566	0.0448	1457.3	0.0435
Six2(Homeobox)/NephronProgenitor-Six2-ChIP-Seq(GSE39837)/Homer	GWAAYHTGAKMC	1	-2.145	0.2551	2644	0.0757	2478.6	0.074
Duxbl(Homeobox)/NIH3T3-Duxbl.HA-ChIP-Seq(GSE119782)/Homer	TAAYCYAATCAA	1	-2.143	0.2551	150	0.0043	130.6	0.0039
DEAR5(AP2EREBP)/col-DEAR5-DAP-Seq(GSE60143)/Homer	NDWTGTCGGTGRWDN	1	-2.133	0.2569	549	0.0157	500.3	0.0149
bcd(Homeobox)/Embryo-Bcd-ChIP-Seq(GSE86966)/Homer	VNNGGATTADNN	1	-2.118	0.2602	3173	0.0908	2981.7	0.089
AT2G28810(C2C2dof)/colamp-AT2G28810-DAP-Seq(GSE60143)/Homer	VAAAAAGTWA	1	-2.031	0.2832	8081	0.2313	7661.4	0.2288
ARF16(ARF)/col-ARF16-DAP-Seq(GSE60143)/Homer	ATTTTACGAT	1	-2.021	0.2856	317	0.0091	285.8	0.0085
PU.1:IRF8(ETS:IRF)/pDC-Irf8-ChIP-Seq(GSE66899)/Homer	GGAAGTGAAAST	1	-2.007	0.2889	591	0.0169	541.2	0.0162
CEBP:CEBP(bZIP)/MEF-Chop-ChIP-Seq(GSE35681)/Homer	NTNATGCAAYMNNHTGMAAY	1	-1.913	0.3168	548	0.0157	503	0.015
ANAC038(NAC)/col-ANAC038-DAP-Seq(GSE60143)/Homer	ACACGTWAYC	1	-1.872	0.3294	6810	0.1949	6455.7	0.1928
Tcfcp2l1(CP2)/mES-Tcfcp2l1-ChIP-Seq(GSE11431)/Homer	NRAACCRGTTYRAACCRGYT	1	-1.821	0.3456	333	0.0095	302.1	0.009
CArG(MADS)/PUER-Srf-ChIP-Seq(Sullivan_et_al.)/Homer	CCATATATGGNM	1	-1.816	0.3468	773	0.0221	715.4	0.0214
MYB33(MYB)/col-MYB33-DAP-Seq(GSE60143)/Homer	DDTYNGTTAN	1	-1.778	0.3592	5504	0.1575	5213.8	0.1557
ATHB53(HB)/col-ATHB53-DAP-Seq(GSE60143)/Homer	CAATAATT	1	-1.733	0.3752	1386	0.0397	1296.3	0.0387
STAT6(Stat)/Macrophage-Stat6-ChIP-Seq(GSE38377)/Homer	TTCCKNAGAA	1	-1.73	0.3754	1540	0.0441	1442.1	0.0431
bZIP48(bZIP)/colamp-bZIP48-DAP-Seq(GSE60143)/Homer	DDWWKVTSACGTGGC	1	-1.704	0.3846	897	0.0257	834.1	0.0249
AS2(LOBAS2)/col-AS2-DAP-Seq(GSE60143)/Homer	CCGDAAWWHMCGSCG	1	-1.672	0.3961	489	0.014	450.6	0.0135
RBPJ:Ebox(?,bHLH)/Panc1-Rbpj1-ChIP-Seq(GSE47459)/Homer	GGGRAARRGRMCAGMTG	1	-1.652	0.4032	1100	0.0315	1027.9	0.0307
At2g41835(C2H2)/col-At2g41835-DAP-Seq(GSE60143)/Homer	TTTGAAAA	1	-1.63	0.4113	1511	0.0432	1417.4	0.0423
Atoh1(bHLH)/Cerebellum-Atoh1-ChIP-Seq(GSE22111)/Homer	VNRVCAGCTGGY	1	-1.629	0.4113	4821	0.138	4568.4	0.1364
HAT1(Homeobox)/col-HAT1-DAP-Seq(GSE60143)/Homer	SCAATCATTGNN	1	-1.626	0.4116	401	0.0115	368.3	0.011
Unknown2/Arabidopsis-Promoters/Homer	AAACGACGTCGTTTT	1	-1.606	0.4189	24	0.0007	19.6	0.0006
ANAC079(NAC)/colamp-ANAC079-DAP-Seq(GSE60143)/Homer	TACACGCAACCT	1	-1.581	0.4285	1225	0.0351	1147.1	0.0343
PUCHI(AP2EREBP)/colamp-PUCHI-DAP-Seq(GSE60143)/Homer	GCGCCGTY	1	-1.551	0.4407	5203	0.1489	4936.3	0.1474
Olig2(bHLH)/Neuron-Olig2-ChIP-Seq(GSE30882)/Homer	RCCATMTGTT	1	-1.538	0.4457	7423	0.2125	7057.5	0.2107
PIF5ox(bHLH)/Arabidopsis-PIF5ox-ChIP-Seq(GSE35062)/Homer	BCACGTGVDN	1	-1.525	0.4503	3301	0.0945	3123.6	0.0933
ANAC094(NAC)/col-ANAC094-DAP-Seq(GSE60143)/Homer	DVCGTRNNNNNYACG	1	-1.525	0.4503	1665	0.0477	1566.3	0.0468
MYB113(MYB)/col-MYB113-DAP-Seq(GSE60143)/Homer	HNDAWTCMGTTAYWN	1	-1.494	0.4629	1463	0.0419	1375.2	0.0411
Hoxb4(Homeobox)/ES-Hoxb4-ChIP-Seq(GSE34014)/Homer	TGATTRATGGCY	1	-1.493	0.4629	571	0.0163	530.9	0.0159
AT1G20910(ARID)/col-AT1G20910-DAP-Seq(GSE60143)/Homer	THAATTRAWN	1	-1.486	0.4646	4589	0.1313	4353.7	0.13
EWS:ERG-fusion(ETS)/CADO_ES1-EWS:ERG-ChIP-Seq(SRA014231)/Homer	ATTTCCTGTN	1	-1.463	0.4742	1986	0.0568	1873.9	0.056
ERF73(AP2EREBP)/col-ERF73-DAP-Seq(GSE60143)/Homer	CCGCCGCC	1	-1.422	0.4934	5096	0.1459	4840.3	0.1445
MyoD(bHLH)/Myotube-MyoD-ChIP-Seq(GSE21614)/Homer	RRCAGCTGYTSY	1	-1.416	0.4952	5102	0.146	4846.9	0.1447
ISRE(IRF)/ThioMac-LPS-Expression(GSE23622)/Homer	AGTTTCASTTTC	1	-1.408	0.4981	143	0.0041	129.1	0.0039
MGP(C2H2)/colamp-MGP-DAP-Seq(GSE60143)/Homer	TTTTGTCGTTTW	1	-1.393	0.5045	602	0.0172	561.5	0.0168
GATA:SCL(Zf,bHLH)/Ter119-SCL-ChIP-Seq(GSE18720)/Homer	CRGCTGBNGNSNNSAGATAA	1	-1.381	0.5098	408	0.0117	378.4	0.0113
bZIP69(bZIP)/col-bZIP69-DAP-Seq(GSE60143)/Homer	GACAGCTGKCAW	1	-1.37	0.5143	482	0.0138	448.8	0.0134
Dorsal(RHD)/Embryo-dl-ChIP-Seq(GSE65441)/Homer	GGGAAAAMCCCG	1	-1.338	0.5299	528	0.0151	492.4	0.0147
dof45(C2C2dof)/col-dof45-DAP-Seq(GSE60143)/Homer	NVAWAAAGTN	1	-1.329	0.5335	9095	0.2603	8668.1	0.2588
ETS:E-box(ETS,bHLH)/HPC7-Scl-ChIP-Seq(GSE22178)/Homer	AGGAARCAGCTG	1	-1.32	0.5374	336	0.0096	311.7	0.0093
NF1:FOXA1(CTF,Forkhead)/LNCAP-FOXA1-ChIP-Seq(GSE27824)/Homer	WNTGTTTRYTTTGGCA	1	-1.289	0.5532	175	0.005	160.4	0.0048
ATHB6(Homeobox)/col-ATHB6-DAP-Seq(GSE60143)/Homer	AATGATTG	1	-1.285	0.5542	3449	0.0987	3275	0.0978
Ets1-distal(ETS)/CD4+-PolII-ChIP-Seq(Barski_et_al.)/Homer	MACAGGAAGT	1	-1.2	0.6026	713	0.0204	670.8	0.02
Pax7(Paired,Homeobox),long/Myoblast-Pax7-ChIP-Seq(GSE25064)/Homer	TAATCHGATTAC	1	-1.198	0.6026	66	0.0019	59.7	0.0018
ATHB33(ZFHD)/col-ATHB33-DAP-Seq(GSE60143)/Homer	NGTRATTAAK	1	-1.183	0.6103	4313	0.1234	4104.8	0.1226
ERF104(AP2EREBP)/col-ERF104-DAP-Seq(GSE60143)/Homer	GGCGGCGG	1	-1.174	0.6144	6347	0.1817	6049	0.1806
Initiator/Drosophila-Promoters/Homer	NTCAGTYG	1	-1.168	0.617	7369	0.2109	7027.9	0.2099
GT1(Trihelix)/col-GT1-DAP-Seq(GSE60143)/Homer	TTAACCATGGTTAAD	1	-1.148	0.6284	19	0.0005	16.7	0.0005
ABF1/SacCer-Promoters/Homer	CGTRNAAARTGA	1	-1.134	0.6358	722	0.0207	680.2	0.0203
SGR5(C2H2)/colamp-SGR5-DAP-Seq(GSE60143)/Homer	TTTGTCTTTTTT	1	-1.131	0.6365	1970	0.0564	1869.2	0.0558
TCFL2(HMG)/K562-TCF7L2-ChIP-Seq(GSE29196)/Homer	ACWTCAAAGG	1	-1.122	0.6413	242	0.0069	225.3	0.0067
SPL3(SBP)/colamp-SPL3-DAP-Seq(GSE60143)/Homer	WDTTGTACGGAH	1	-1.1	0.6541	158	0.0045	146.6	0.0044
ERF1(AP2EREBP)/colamp-ERF1-DAP-Seq(GSE60143)/Homer	GGCGGCTR	1	-1.094	0.6567	4556	0.1304	4341.3	0.1296
CEBP:AP1(bZIP)/ThioMac-CEBPb-ChIP-Seq(GSE21512)/Homer	DRTGTTGCAA	1	-1.087	0.66	2714	0.0777	2581.3	0.0771
ERF2(AP2EREBP)/colamp-ERF2-DAP-Seq(GSE60143)/Homer	GGCGGCTG	1	-1.064	0.6743	5122	0.1466	4884.8	0.1459
SPL9(SBP)/colamp-SPL9-DAP-Seq(GSE60143)/Homer	BTGTACTT	1	-1.059	0.6759	7537	0.2157	7195	0.2148
CUC3(NAC)/col-CUC3-DAP-Seq(GSE60143)/Homer	TRCKTGWNNNACAMG	1	-1.055	0.6778	802	0.023	758.7	0.0227
Ik-1	NHTTGGGAATRCC	1	-1.043	0.6842	34938	1	33489.3	1
T1ISRE(IRF)/ThioMac-Ifnb-Expression/Homer	ACTTTCGTTTCT	1	-1.035	0.6884	24	0.0007	21.8	0.0006
ATHB24(ZFHD)/colamp-ATHB24-DAP-Seq(GSE60143)/Homer	TAATTAAS	1	-1.013	0.7022	2294	0.0657	2183.9	0.0652
MafF(bZIP)/HepG2-MafF-ChIP-Seq(GSE31477)/Homer	HWWGTCAGCAWWTTT	1	-0.9971	0.7124	962	0.0275	912.9	0.0273
VRN1(ABI3VP1)/col-VRN1-DAP-Seq(GSE60143)/Homer	TTTTTTTTTT	1	-0.9908	0.7155	562	0.0161	531.4	0.0159
Tal1	CATCTG	1	-0.974	0.7263	5040	0.1443	4811.4	0.1437
GEI-11(Myb?)/cElegans-L4-GEI11-ChIP-Seq(modEncode)/Homer	CCGACAYYTYACGGG	1	-0.9528	0.7404	190	0.0054	178.4	0.0053
PU.1(ETS)/ThioMac-PU.1-ChIP-Seq(GSE21512)/Homer	AGAGGAAGTG	1	-0.9454	0.7445	1171	0.0335	1113.6	0.0333
THRb(NR)/HepG2-THRb.Flag-ChIP-Seq(Encode)/Homer	GGTCACCTGAGGTCA	1	-0.9179	0.7638	1370	0.0392	1304.5	0.039
CDF3(C2C2dof)/colamp-CDF3-DAP-Seq(GSE60143)/Homer	AAAAGTRM	1	-0.906	0.7715	5939	0.17	5676.9	0.1695
ESE1(AP2EREBP)/col-ESE1-DAP-Seq(GSE60143)/Homer	GGCGGCGG	1	-0.8924	0.7805	5421	0.1552	5181	0.1547
TOD6?/SacCer-Promoters/Homer	GCGATGAGMT	1	-0.8798	0.7889	750	0.0215	713.7	0.0213
BBX31(Orphan)/col-BBX31-DAP-Seq(GSE60143)/Homer	NAAAAAGTDA	1	-0.8737	0.7923	5616	0.1607	5369.9	0.1603
FAR1(FAR1)/col-FAR1-DAP-Seq(GSE60143)/Homer	TKNNNYYCACGCGCY	1	-0.8557	0.8051	389	0.0111	370	0.011
ZML1(C2C2gata)/colamp-ZML1-DAP-Seq(GSE60143)/Homer	ATCWYRACCGTTSRW	1	-0.8425	0.8143	22	0.0006	20.1	0.0006
Tcf12(bHLH)/GM12878-Tcf12-ChIP-Seq(GSE32465)/Homer	VCAGCTGYTG	1	-0.8304	0.8227	5571	0.1595	5329.7	0.1591
bZIP42(bZIP)/colamp-bZIP42-DAP-Seq(GSE60143)/Homer	GCCACGTCAGCA	1	-0.8067	0.8408	8	0.0002	7.9	0.0002
HDG7(HB)/col-HDG7-DAP-Seq(GSE60143)/Homer	WGCATTTAATGC	1	-0.7871	0.8559	604	0.0173	576.7	0.0172
HOXD13(Homeobox)/Chicken-Hoxd13-ChIP-Seq(GSE38910)/Homer	NCYAATAAAA	1	-0.7721	0.8672	3224	0.0923	3085.6	0.0921
p53(p53)/mES-cMyc-ChIP-Seq(GSE11431)/Homer	ACATGCCCGGGCAT	1	-0.7626	0.8738	30	0.0009	28.1	0.0008
Oct2(POU,Homeobox)/Bcell-Oct2-ChIP-Seq(GSE21512)/Homer	ATATGCAAAT	1	-0.7625	0.8738	829	0.0237	792	0.0237
Adof1(C2C2dof)/col-Adof1-DAP-Seq(GSE60143)/Homer	NRWAAAGYDV	1	-0.7612	0.8738	10076	0.2884	9651	0.2882
AT1G69570(C2C2dof)/col-AT1G69570-DAP-Seq(GSE60143)/Homer	WAAAAGTGHH	1	-0.749	0.8809	3949	0.113	3781.8	0.1129
ZNF519(Zf)/HEK293-ZNF519.GFP-ChIP-Seq(GSE58341)/Homer	GAGSCCGAGC	1	-0.7392	0.8879	894	0.0256	855.5	0.0255
E-box/Drosophila-Promoters/Homer	AACAGCTGTTHN	1	-0.7375	0.8879	1203	0.0344	1151.8	0.0344
ZNF189(Zf)/HEK293-ZNF189.GFP-ChIP-Seq(GSE58341)/Homer	TGGAACAGMA	1	-0.723	0.8991	3081	0.0882	2951.2	0.0881
LXRE(NR),DR4/RAW-LXRb.biotin-ChIP-Seq(GSE21512)/Homer	RGGTTACTANAGGTCA	1	-0.7164	0.9033	106	0.003	101.1	0.003
Pdx1(Homeobox)/Islet-Pdx1-ChIP-Seq(SRA008281)/Homer	YCATYAATCA	1	-0.7102	0.9073	3004	0.086	2878.9	0.086
Zic(Zf)/Cerebellum-ZIC1.2-ChIP-Seq(GSE60731)/Homer	CCTGCTGAGH	1	-0.7071	0.9085	4427	0.1267	4242.9	0.1267
OBP1(C2C2dof)/col-OBP1-DAP-Seq(GSE60143)/Homer	NHHACTTTWT	1	-0.6919	0.9207	10313	0.2952	9885.1	0.2952
Chop(bZIP)/MEF-Chop-ChIP-Seq(GSE35681)/Homer	ATTGCATCAT	1	-0.6903	0.9207	766	0.0219	734.8	0.0219
Unknown5/Drosophila-Promoters/Homer	GCTGATAASV	1	-0.6713	0.9364	2021	0.0578	1938.2	0.0579
ANL2(HB)/col-ANL2-DAP-Seq(GSE60143)/Homer	CATTAATTGC	1	-0.6606	0.9448	1816	0.052	1742.9	0.052
Six1(Homeobox)/Myoblast-Six1-ChIP-Chip(GSE20150)/Homer	GKVTCADRTTWC	1	-0.6397	0.963	560	0.016	538.9	0.0161
ZNF382(Zf)/HEK293-ZNF382.GFP-ChIP-Seq(GSE58341)/Homer	GNCTGTASTRNTGBCTCHTT	1	-0.6167	0.9836	86	0.0025	83.7	0.0025
HOXB13(Homeobox)/ProstateTumor-HOXB13-ChIP-Seq(GSE56288)/Homer	TTTTATKRGG	1	-0.6003	0.9981	3428	0.0981	3292.8	0.0983
Unknown2/Drosophila-Promoters/Homer	CATCMCTA	1	-0.5797	1	5804	0.1661	5573.9	0.1664
ANAC057(NAC)/colamp-ANAC057-DAP-Seq(GSE60143)/Homer	DVCKTGNNNNNCAMG	1	-0.5777	1	1853	0.053	1782.9	0.0532
AT1G76880(Trihelix)/col-AT1G76880-DAP-Seq(GSE60143)/Homer	ACGGTAAAAW	1	-0.575	1	998	0.0286	961.2	0.0287
AARE(HLH)/mES-cMyc-ChIP-Seq/Homer	GATTGCATCA	1	-0.5734	1	297	0.0085	287.5	0.0086
HSFB4(HSF)/col-HSFB4-DAP-Seq(GSE60143)/Homer	TTCTAGAAGCTTCTA	1	-0.5513	1	47	0.0013	46.6	0.0014
ABI5(bZIP)/col-ABI5-DAP-Seq(GSE60143)/Homer	GCCACGTG	1	-0.5468	1	1313	0.0376	1265.1	0.0378
TSO1(CPP)/col-TSO1-DAP-Seq(GSE60143)/Homer	RAATTTRAAW	1	-0.5433	1	233	0.0067	226.7	0.0068
ATHB5(HB)/colamp-ATHB5-DAP-Seq(GSE60143)/Homer	AATGATTG	1	-0.5292	1	2535	0.0726	2440.9	0.0729
Tcf3(HMG)/mES-Tcf3-ChIP-Seq(GSE11724)/Homer	ASWTCAAAGG	1	-0.5214	1	743	0.0213	718.3	0.0214
ZNF528(Zf)/HEK293-ZNF528.GFP-ChIP-Seq(GSE58341)/Homer	AGAAATGACTTCCCT	1	-0.5169	1	12	0.0003	13	0.0004
Hoxc9(Homeobox)/Ainv15-Hoxc9-ChIP-Seq(GSE21812)/Homer	GGCCATAAATCA	1	-0.5082	1	1651	0.0473	1592.4	0.0475
GATA(Zf),IR4/iTreg-Gata3-ChIP-Seq(GSE20898)/Homer	NAGATWNBNATCTNN	1	-0.5042	1	199	0.0057	194.3	0.0058
ATHB15(HB)/col-ATHB15-DAP-Seq(GSE60143)/Homer	GYAATSATTA	1	-0.4952	1	799	0.0229	773.5	0.0231
GBF5(bZIP)/colamp-GBF5-DAP-Seq(GSE60143)/Homer	WKNWSACGTGGCAWN	1	-0.4842	1	812	0.0232	786.5	0.0235
MyoG(bHLH)/C2C12-MyoG-ChIP-Seq(GSE36024)/Homer	AACAGCTG	1	-0.4701	1	5358	0.1534	5156.5	0.154
bZIP44(bZIP)/colamp-bZIP44-DAP-Seq(GSE60143)/Homer	NDTGCCACGTCAGCH	1	-0.4693	1	39	0.0011	39.8	0.0012
AT3G12130(C3H)/colamp-AT3G12130-DAP-Seq(GSE60143)/Homer	TMACTTTTTV	1	-0.4676	1	8275	0.2368	7956.2	0.2376
AT3G25990(Trihelix)/colamp-AT3G25990-DAP-Seq(GSE60143)/Homer	TTAACCATAG	1	-0.4667	1	1639	0.0469	1584	0.0473
Unknown1(NR/Ini-like)/Drosophila-Promoters/Homer	MYGGTCACACTG	1	-0.4658	1	497	0.0142	483.1	0.0144
AT3G58630(Trihelix)/col-AT3G58630-DAP-Seq(GSE60143)/Homer	TCTCCGGCGA	1	-0.4658	1	497	0.0142	483.4	0.0144
GT3a(Trihelix)/col-GT3a-DAP-Seq(GSE60143)/Homer	WNACACGTGTYWWAW	1	-0.4622	1	413	0.0118	402.9	0.012
RUNX-AML(Runt)/CD4+-PolII-ChIP-Seq(Barski_et_al.)/Homer	GCTGTGGTTW	1	-0.4532	1	2188	0.0626	2112.7	0.0631
VIP1(bZIP)/col-VIP1-DAP-Seq(GSE60143)/Homer	NTTGACAGCTGTCAN	1	-0.4475	1	746	0.0214	724.1	0.0216
VND6(NAC)/col-VND6-DAP-Seq(GSE60143)/Homer	DCTTNHTTTTYAMGY	1	-0.4385	1	2817	0.0806	2718.9	0.0812
AT2G20400(G2like)/colamp-AT2G20400-DAP-Seq(GSE60143)/Homer	DNVGAATATTCBNHN	1	-0.4379	1	314	0.009	307.7	0.0092
Barx1(Homeobox)/Stomach-Barx1.3xFlag-ChIP-Seq(GSE69483)/Homer	AAACMATTAN	1	-0.4368	1	1476	0.0422	1428.8	0.0427
AT4G12670(MYBrelated)/col-AT4G12670-DAP-Seq(GSE60143)/Homer	AGGGTTTAGGGTTTA	1	-0.4343	1	1	0	1.5	0
CDX4(Homeobox)/ZebrafishEmbryos-Cdx4.Myc-ChIP-Seq(GSE48254)/Homer	NGYCATAAAWCH	1	-0.4129	1	2875	0.0823	2776.8	0.0829
STAT1(Stat)/HelaS3-STAT1-ChIP-Seq(GSE12782)/Homer	NATTTCCNGGAAAT	1	-0.3862	1	622	0.0178	607.4	0.0181
NLP7(RWPRK)/col-NLP7-DAP-Seq(GSE60143)/Homer	TGRCCYTTCR	1	-0.3842	1	5226	0.1496	5039.5	0.1505
Otx2(Homeobox)/EpiLC-Otx2-ChIP-Seq(GSE56098)/Homer	NYTAATCCYB	1	-0.3764	1	2054	0.0588	1989.5	0.0594
ZNF41(Zf)/HEK293-ZNF41.GFP-ChIP-Seq(GSE58341)/Homer	CCTCATGGTGYCYTWYTCCCTTGTG	1	-0.3721	1	52	0.0015	53.1	0.0016
BIM2(bHLH)/col-BIM2-DAP-Seq(GSE60143)/Homer	NNNNCACGTGNN	1	-0.3611	1	2711	0.0776	2623.4	0.0783
PIF7(bHLH)/col-PIF7-DAP-Seq(GSE60143)/Homer	CCACGTGGNH	1	-0.358	1	632	0.0181	618.1	0.0185
Myf5(bHLH)/GM-Myf5-ChIP-Seq(GSE24852)/Homer	BAACAGCTGT	1	-0.3574	1	3886	0.1112	3754.4	0.1121
Cux2(Homeobox)/Liver-Cux2-ChIP-Seq(GSE35985)/Homer	HNRAATCAAT	1	-0.3565	1	1116	0.0319	1086.4	0.0324
Cdx2(Homeobox)/mES-Cdx2-ChIP-Seq(GSE14586)/Homer	GYMATAAAAH	1	-0.3553	1	1965	0.0562	1905.8	0.0569
IDD7(C2H2)/col-IDD7-DAP-Seq(GSE60143)/Homer	TTTGTCKTTTTN	1	-0.3549	1	1031	0.0295	1004.2	0.03
NFkB-p65-Rel(RHD)/ThioMac-LPS-Expression(GSE23622)/Homer	GGAAATTCCC	1	-0.328	1	115	0.0033	116.7	0.0035
HNF6(Homeobox)/Liver-Hnf6-ChIP-Seq(ERP000394)/Homer	NTATYGATCH	1	-0.3236	1	1358	0.0389	1322.8	0.0395
MYB41(MYB)/col-MYB41-DAP-Seq(GSE60143)/Homer	BYTYACCTAA	1	-0.3217	1	724	0.0207	709.6	0.0212
Pitx1:Ebox(Homeobox,bHLH)/Hindlimb-Pitx1-ChIP-Seq(GSE41591)/Homer	YTAATTRAWWCCAGATGT	1	-0.3122	1	542	0.0155	533.5	0.0159
NeuroG2(bHLH)/Fibroblast-NeuroG2-ChIP-Seq(GSE75910)/Homer	ACCATCTGTT	1	-0.3068	1	6193	0.1773	5979.2	0.1785
ZNF768(Zf)/Rajj-ZNF768-ChIP-Seq(GSE111879)/Homer	RHHCAGAGAGGB	1	-0.3026	1	74	0.0021	76.2	0.0023
NTM1(NAC)/col-NTM1-DAP-Seq(GSE60143)/Homer	ACTTRTARAASAAGT	1	-0.3009	1	1231	0.0352	1201.6	0.0359
GATA4(C2C2gata)/col-GATA4-DAP-Seq(GSE60143)/Homer	DDWTYAGATCTR	1	-0.2943	1	2036	0.0583	1979.4	0.0591
STAT6(Stat)/CD4-Stat6-ChIP-Seq(GSE22104)/Homer	ABTTCYYRRGAA	1	-0.2865	1	1446	0.0414	1410.6	0.0421
dof43(C2C2dof)/colamp-dof43-DAP-Seq(GSE60143)/Homer	NAAAAAGTDA	1	-0.2782	1	5003	0.1432	4839.2	0.1445
At2g03500(G2like)/col-At2g03500-DAP-Seq(GSE60143)/Homer	WWAGAATATTCT	1	-0.2777	1	498	0.0143	492.6	0.0147
ANAC083(NAC)/col-ANAC083-DAP-Seq(GSE60143)/Homer	CKTRWNNNWYAMGTA	1	-0.2775	1	1824	0.0522	1776.5	0.053
CUC2(NAC)/colamp-CUC2-DAP-Seq(GSE60143)/Homer	TRCKTGTNNNWCAMG	1	-0.2685	1	765	0.0219	752.3	0.0225
IDD4(C2H2)/col-IDD4-DAP-Seq(GSE60143)/Homer	TTTGTCTTTWTB	1	-0.2682	1	2569	0.0735	2496.3	0.0745
ATHB18(Homeobox)/colamp-ATHB18-DAP-Seq(GSE60143)/Homer	YCAATSATTG	1	-0.2593	1	418	0.012	415.5	0.0124
GATA3(Zf),DR8/iTreg-Gata3-ChIP-Seq(GSE20898)/Homer	AGATSTNDNNDSAGATAASN	1	-0.2575	1	179	0.0051	181.7	0.0054
Six4(Homeobox)/MCF7-SIX4-ChIP-Seq(Encode)/Homer	TGWAAYCTGABACCB	1	-0.2544	1	86	0.0025	89.3	0.0027
HOXA9(Homeobox)/HSC-Hoxa9-ChIP-Seq(GSE33509)/Homer	GGCCATAAATCA	1	-0.2418	1	2111	0.0604	2057.6	0.0614
AT5G22990(C2H2)/col-AT5G22990-DAP-Seq(GSE60143)/Homer	WCGAHDTCGWHN	1	-0.241	1	218	0.0062	220.4	0.0066
ZKSCAN1(Zf)/HepG2-ZKSCAN1-ChIP-Seq(Encode)/Homer	GCACAYAGTAGGKCY	1	-0.241	1	40	0.0011	43.6	0.0013
ZNF16(Zf)/HEK293-ZNF16.GFP-ChIP-Seq(GSE58341)/Homer	MACCTTCYATGGCTCCCTAKTGCCY	1	-0.2385	1	12	0.0003	14.8	0.0004
ANAC042(NAC)/col-ANAC042-DAP-Seq(GSE60143)/Homer	CGTNDHNDHNACGKY	1	-0.2283	1	3699	0.1059	3592	0.1073
ATHB20(Homeobox)/colamp-ATHB20-DAP-Seq(GSE60143)/Homer	CAATHATT	1	-0.2223	1	1055	0.0302	1037.2	0.031
Bcl11a(Zf)/HSPC-BCL11A-ChIP-Seq(GSE104676)/Homer	TYTGACCASWRG	1	-0.2166	1	1592	0.0456	1558.1	0.0465
Gata4(Zf)/Heart-Gata4-ChIP-Seq(GSE35151)/Homer	NBWGATAAGR	1	-0.2133	1	3032	0.0868	2950.7	0.0881
ATHB7(Homeobox)/col-ATHB7-DAP-Seq(GSE60143)/Homer	AATGATTG	1	-0.2099	1	1834	0.0525	1793.8	0.0536
ZNF669(Zf)/HEK293-ZNF669.GFP-ChIP-Seq(GSE58341)/Homer	GARTGGTCATCGCCC	1	-0.2062	1	168	0.0048	172.5	0.0052
MYB44(MYB)/colamp-MYB44-DAP-Seq(GSE60143)/Homer	CVGTTWWKTCNGTTA	1	-0.2037	1	179	0.0051	183.6	0.0055
DUX(Homeobox)/C2C12-Dux-ChIP-Seq(GSE87279)/Homer	BCWGATTCAATCAAN	1	-0.203	1	8	0.0002	10.9	0.0003
Unknown1/Arabidopsis-Promoters/Homer	RGGGTAWWWTHGTAA	1	-0.2004	1	193	0.0055	197.6	0.0059
GSC(Homeobox)/FrogEmbryos-GSC-ChIP-Seq(DRA000576)/Homer	RGGATTAR	1	-0.197	1	3076	0.088	2995.4	0.0894
DUX4(Homeobox)/Myoblasts-DUX4.V5-ChIP-Seq(GSE75791)/Homer	NWTAAYCYAATCAWN	1	-0.1806	1	82	0.0023	87.2	0.0026
Gata1(Zf)/K562-GATA1-ChIP-Seq(GSE18829)/Homer	SAGATAAGRV	1	-0.18	1	1733	0.0496	1700	0.0508
ANAC011(NAC)/col-ANAC011-DAP-Seq(GSE60143)/Homer	TDCTTGYRNNDCAAG	1	-0.1783	1	880	0.0252	871.8	0.026
ANAC092(NAC)/colamp-ANAC092-DAP-Seq(GSE60143)/Homer	WRCKTGWNNNWCAMG	1	-0.1662	1	927	0.0265	918.3	0.0274
PCF/Arabidopsis-Promoters/Homer	NNWWWTGGGCYTDDN	1	-0.162	1	518	0.0148	520	0.0155
HIF-1b(HLH)/T47D-HIF1b-ChIP-Seq(GSE59937)/Homer	RTACGTGC	1	-0.1527	1	4940	0.1414	4802.6	0.1434
STAT5(Stat)/mCD4+-Stat5-ChIP-Seq(GSE12346)/Homer	RTTTCTNAGAAA	1	-0.1499	1	709	0.0203	707.3	0.0211
bZIP3(bZIP)/col-bZIP3-DAP-Seq(GSE60143)/Homer	DWKNHSACGTGGCAD	1	-0.1406	1	1341	0.0384	1324.9	0.0396
ZNF652/HepG2-ZNF652.Flag-ChIP-Seq(Encode)/Homer	TTAACCCTTTVNKKN	1	-0.1404	1	614	0.0176	615.3	0.0184
Hnf6b(Homeobox)/LNCaP-Hnf6b-ChIP-Seq(GSE106305)/Homer	TATTGAYY	1	-0.137	1	2271	0.065	2227.6	0.0665
c-Myc(bHLH)/LNCAP-cMyc-ChIP-Seq(Unpublished)/Homer	VCCACGTG	1	-0.135	1	1924	0.0551	1891	0.0565
EIL4(EIL)/Tomato-EIL4-ChIP-Seq(GSE116581)/Homer	GATTCAWTGAAT	1	-0.1344	1	254	0.0073	261.8	0.0078
At3g45610(C2C2dof)/col-At3g45610-DAP-Seq(GSE60143)/Homer	TWACTTTTTS	1	-0.1342	1	5296	0.1516	5150.4	0.1538
At2g45680(TCP)/colamp-At2g45680-DAP-Seq(GSE60143)/Homer	GTGGGNCCCACNDND	1	-0.1332	1	103	0.0029	110.1	0.0033
AT1G23810(Orphan)/col-AT1G23810-DAP-Seq(GSE60143)/Homer	TTCTAGAAGSTTCTA	1	-0.126	1	49	0.0014	55.9	0.0017
NFAT:AP1(RHD,bZIP)/Jurkat-NFATC1-ChIP-Seq(Jolma_et_al.)/Homer	SARTGGAAAAWRTGAGTCAB	1	-0.126	1	472	0.0135	477.9	0.0143
Tbx5(T-box)/HL1-Tbx5.biotin-ChIP-Seq(GSE21529)/Homer	AGGTGTCA	1	-0.1259	1	11103	0.3178	10742	0.3208
At1g14580(C2H2)/colamp-At1g14580-DAP-Seq(GSE60143)/Homer	CASAAAAMGACAAAA	1	-0.119	1	515	0.0147	520.8	0.0155
Twist(bHLH)/HMLE-TWIST1-ChIP-Seq(Chang_et_al)/Homer	VCAKCTGGNNNCCAGMTGBN	1	-0.1151	1	477	0.0137	483.7	0.0144
ANAC045(NAC)/col-ANAC045-DAP-Seq(GSE60143)/Homer	DNCKTVNNNNNNAMG	1	-0.114	1	5547	0.1588	5398.9	0.1612
bHLH34(bHLH)/colamp-bHLH34-DAP-Seq(GSE60143)/Homer	HGWGRHWGACACGTG	1	-0.1137	1	855	0.0245	854.7	0.0255
Gata2(Zf)/K562-GATA2-ChIP-Seq(GSE18829)/Homer	BBCTTATCTS	1	-0.1129	1	1929	0.0552	1900.4	0.0567
ZML2(C2C2gata)/col-ZML2-DAP-Seq(GSE60143)/Homer	CATCATCATC	1	-0.1121	1	617	0.0177	621.5	0.0186
ANAC004(NAC)/colamp-ANAC004-DAP-Seq(GSE60143)/Homer	WNCTTVYNNNRBAAG	1	-0.108	1	846	0.0242	846.2	0.0253
SMB(NAC)/colamp-SMB-DAP-Seq(GSE60143)/Homer	CTTVNNNNDBAAGHW	1	-0.09946	1	2302	0.0659	2265.3	0.0676
RAR:RXR(NR),DR5/ES-RAR-ChIP-Seq(GSE56893)/Homer	RGGTCADNNAGAGGTCAV	1	-0.09627	1	47	0.0013	54	0.0016
OCT:OCT(POU,Homeobox)/NPC-OCT6-ChIP-Seq(GSE43916)/Homer	YATGCATATRCATRT	1	-0.09386	1	180	0.0052	190.2	0.0057
HIF2a(bHLH)/785_O-HIF2a-ChIP-Seq(GSE34871)/Homer	GCACGTACCC	1	-0.0902	1	1673	0.0479	1656.8	0.0495
VND1(NAC)/col-VND1-DAP-Seq(GSE60143)/Homer	CTTRWDNHWYAAGYW	1	-0.08909	1	1939	0.0555	1916	0.0572
AtIDD11(C2H2)/colamp-AtIDD11-DAP-Seq(GSE60143)/Homer	TTTGTCGTTT	1	-0.08034	1	919	0.0263	922.3	0.0275
WRKY17(WRKY)/colamp-WRKY17-DAP-Seq(GSE60143)/Homer	GCGTTGACTTTT	1	-0.07974	1	9	0.0003	13.9	0.0004
PBX2(Homeobox)/K562-PBX2-ChIP-Seq(Encode)/Homer	RTGATTKATRGN	1	-0.0791	1	2420	0.0693	2385.4	0.0712
FOXA1:AR(Forkhead,NR)/LNCAP-AR-ChIP-Seq(GSE27824)/Homer	AGTAAACAAAAAAGAACAND	1	-0.07818	1	154	0.0044	165.6	0.0049
ANAC050(NAC)/colamp-ANAC050-DAP-Seq(GSE60143)/Homer	WNCTTGNNNNNCAAG	1	-0.0778	1	1309	0.0375	1304.8	0.039
HAT2(Homeobox)/colamp-HAT2-DAP-Seq(GSE60143)/Homer	CYAATSATTR	1	-0.07777	1	2118	0.0606	2092.3	0.0625
MYNN(Zf)/HEK293-MYNN.eGFP-ChIP-Seq(Encode)/Homer	TTCAAAWTAAAAGTC	1	-0.07515	1	627	0.0179	636.4	0.019
ZNF322(Zf)/HEK293-ZNF322.GFP-ChIP-Seq(GSE58341)/Homer	GAGCCTGGTACTGWGCCTGR	1	-0.0751	1	755	0.0216	762.2	0.0228
AT3G52440(C2C2dof)/colamp-AT3G52440-DAP-Seq(GSE60143)/Homer	DTHACTTTTT	1	-0.07458	1	7706	0.2206	7495	0.2238
ANAC017(NAC)/colamp-ANAC017-DAP-Seq(GSE60143)/Homer	TMCTTGNNNNNCAAG	1	-0.07416	1	224	0.0064	236.2	0.0071
ANAC071(NAC)/col-ANAC071-DAP-Seq(GSE60143)/Homer	DNCKTNDNNNHNAAG	1	-0.07287	1	2061	0.059	2038.3	0.0609
Oct4(POU,Homeobox)/mES-Oct4-ChIP-Seq(GSE11431)/Homer	ATTTGCATAW	1	-0.07114	1	1461	0.0418	1454.7	0.0434
RARg(NR)/ES-RARg-ChIP-Seq(GSE30538)/Homer	AGGTCAAGGTCA	1	-0.06792	1	20	0.0006	26.9	0.0008
VND3(NAC)/colamp-VND3-DAP-Seq(GSE60143)/Homer	TRCTTGWDNHWCAAG	1	-0.0675	1	1664	0.0476	1653.1	0.0494
n-Myc(bHLH)/mES-nMyc-ChIP-Seq(GSE11431)/Homer	VRCCACGTGG	1	-0.06714	1	2307	0.066	2279.7	0.0681
HOXA2(Homeobox)/mES-Hoxa2-ChIP-Seq(Donaldson_et_al.)/Homer	GYCATCMATCAT	1	-0.06624	1	250	0.0072	263.1	0.0079
Unknown4/Drosophila-Promoters/Homer	AAAAATACCRMA	1	-0.06603	1	364	0.0104	377.8	0.0113
Pax7(Paired,Homeobox)/Myoblast-Pax7-ChIP-Seq(GSE25064)/Homer	TAATCAATTA	1	-0.06501	1	224	0.0064	237.7	0.0071
ZNF264(Zf)/HEK293-ZNF264.GFP-ChIP-Seq(GSE58341)/Homer	RGGGCACTAACY	1	-0.06373	1	2056	0.0588	2036.3	0.0608
HDG1(Homeobox)/col100-HDG1-DAP-Seq(GSE60143)/Homer	DDYAATTAATGH	1	-0.06222	1	1522	0.0436	1516	0.0453
Mouse_Recombination_Hotspot(Zf)/Testis-DMC1-ChIP-Seq(GSE24438)/Homer	ACTYKNATTCGTGNTACTTC	1	-0.05952	1	169	0.0048	182.5	0.0055
At1g13300(G2like)/col-At1g13300-DAP-Seq(GSE60143)/Homer	GAATCTWAGATTCYN	1	-0.05829	1	11	0.0003	16.9	0.0005
AR-halfsite(NR)/LNCaP-AR-ChIP-Seq(GSE27824)/Homer	CCAGGAACAG	1	-0.05783	1	14112	0.4039	13666.2	0.4081
ANAC016(NAC)/col-ANAC016-DAP-Seq(GSE60143)/Homer	WNCTTGNNNNNCAMG	1	-0.0569	1	2032	0.0582	2015.2	0.0602
At1g74840(MYBrelated)/col100-At1g74840-DAP-Seq(GSE60143)/Homer	YHTTATCCAWWT	1	-0.05445	1	1791	0.0513	1781	0.0532
ANAC087(NAC)/col-ANAC087-DAP-Seq(GSE60143)/Homer	WVCKTGHNNNWCAMG	1	-0.05354	1	637	0.0182	650.2	0.0194
GATA6(C2C2gata)/col200-GATA6-DAP-Seq(GSE60143)/Homer	TAGATCTARAHH	1	-0.053	1	303	0.0087	318.7	0.0095
Twist2(bHLH)/Myoblast-Twist2.Ty1-ChIP-Seq(GSE127998)/Homer	MCAGCTGBYH	1	-0.05274	1	7530	0.2155	7338.9	0.2191
HSFB3(HSF)/colamp-HSFB3-DAP-Seq(GSE60143)/Homer	TTCTAGAAGMTTHTW	1	-0.04927	1	92	0.0026	104.3	0.0031
AT1G10720(BSD)/col-AT1G10720-DAP-Seq(GSE60143)/Homer	TTCTAGAAKCTTCTA	1	-0.04844	1	21	0.0006	28.1	0.0008
RUNX(Runt)/HPC7-Runx1-ChIP-Seq(GSE22178)/Homer	SAAACCACAG	1	-0.04843	1	1883	0.0539	1873.5	0.0559
AT5G47660(Trihelix)/colamp-AT5G47660-DAP-Seq(GSE60143)/Homer	AWTTTTACCG	1	-0.04747	1	4298	0.123	4219	0.126
AT5G60130(ABI3VP1)/col-AT5G60130-DAP-Seq(GSE60143)/Homer	WTTYTAAGVAAA	1	-0.04556	1	6155	0.1762	6016.8	0.1797
ZNF317(Zf)/HEK293-ZNF317.GFP-ChIP-Seq(GSE58341)/Homer	GTCWGCTGTYYCTCT	1	-0.0455	1	262	0.0075	278.9	0.0083
Bcl6(Zf)/Liver-Bcl6-ChIP-Seq(GSE31578)/Homer	NNNCTTTCCAGGAAA	1	-0.04546	1	3255	0.0932	3209.5	0.0958
GRHL2(CP2)/HBE-GRHL2-ChIP-Seq(GSE46194)/Homer	AAACYKGTTWDACMRGTTTB	1	-0.04457	1	885	0.0253	897.8	0.0268
RUNX2(Runt)/PCa-RUNX2-ChIP-Seq(GSE33889)/Homer	NWAACCACADNN	1	-0.04445	1	2228	0.0638	2211.3	0.066
MYB27(MYB)/colamp-MYB27-DAP-Seq(GSE60143)/Homer	TACCTAACWT	1	-0.04213	1	326	0.0093	343.5	0.0103
BMAL1(bHLH)/Liver-Bmal1-ChIP-Seq(GSE39860)/Homer	GNCACGTG	1	-0.04197	1	5548	0.1588	5433	0.1622
Srebp1a(bHLH)/HepG2-Srebp1a-ChIP-Seq(GSE31477)/Homer	RTCACSCCAY	1	-0.04101	1	517	0.0148	534.6	0.016
GBF3(bZIP)/Arabidopsis-GBF3-ChIP-Seq(GSE80564)/Homer	TGCCACGTSAYC	1	-0.0386	1	1132	0.0324	1143	0.0341
ANAC020(NAC)/col-ANAC020-DAP-Seq(GSE60143)/Homer	DVCKTGHNNNDCAAG	1	-0.03663	1	1439	0.0412	1444.5	0.0431
ANAC013(NAC)/col-ANAC013-DAP-Seq(GSE60143)/Homer	CTTGNNNNNCAAGNA	1	-0.03595	1	1012	0.029	1025.8	0.0306
PIF4(bHLH)/Seedling-PIF4-ChIP-Seq(GSE35315)/Homer	NNBCACGTGN	1	-0.034	1	3566	0.1021	3518.6	0.1051
ANAC053(NAC)/colamp-ANAC053-DAP-Seq(GSE60143)/Homer	TDCTTGNNNNNCAAG	1	-0.03134	1	1194	0.0342	1206	0.036
HOXA1(Homeobox)/mES-Hoxa1-ChIP-Seq(SRP084292)/Homer	TGATKGATGR	1	-0.02995	1	715	0.0205	734.2	0.0219
AT5G66940(C2C2dof)/col-AT5G66940-DAP-Seq(GSE60143)/Homer	NNHACTTTWT	1	-0.02982	1	6869	0.1966	6719.4	0.2006
VND2(NAC)/col-VND2-DAP-Seq(GSE60143)/Homer	DNCKTNNNNNNNAAG	1	-0.0283	1	2228	0.0638	2220.6	0.0663
MNT(bHLH)/HepG2-MNT-ChIP-Seq(Encode)/Homer	DGCACACGTG	1	-0.02613	1	2847	0.0815	2825.5	0.0844
NST1(NAC)/colamp-NST1-DAP-Seq(GSE60143)/Homer	WRCTTRWWNWWYAAG	1	-0.02566	1	2180	0.0624	2175.4	0.065
Max(bHLH)/K562-Max-ChIP-Seq(GSE31477)/Homer	RCCACGTGGYYN	1	-0.02487	1	1941	0.0556	1942.8	0.058
IDD5(C2H2)/colamp-IDD5-DAP-Seq(GSE60143)/Homer	TTTTGTCTTTTTBTK	1	-0.02454	1	2086	0.0597	2084.1	0.0622
GTL1(Trihelix)/colamp-GTL1-DAP-Seq(GSE60143)/Homer	WWTTTACCKY	1	-0.02409	1	3212	0.0919	3182.6	0.095
EIN3(EIL)/col-EIN3-DAP-Seq(GSE60143)/Homer	ARATTCAATGWATYT	1	-0.02285	1	335	0.0096	357.8	0.0107
Gata6(Zf)/HUG1N-GATA6-ChIP-Seq(GSE51936)/Homer	YCTTATCTBN	1	-0.02241	1	2699	0.0773	2684.6	0.0802
HAT5(Homeobox)/colamp-HAT5-DAP-Seq(GSE60143)/Homer	DCAATWATTG	1	-0.02083	1	363	0.0104	387	0.0116
ZNF136(Zf)/HEK293-ZNF136.GFP-ChIP-Seq(GSE58341)/Homer	YTKGATAHAGTATTCTWGGTNGGCA	1	-0.02031	1	185	0.0053	205.9	0.0061
PRDM14(Zf)/H1-PRDM14-ChIP-Seq(GSE22767)/Homer	RGGTCTCTAACY	1	-0.02004	1	586	0.0168	610.8	0.0182
CUC1(NAC)/col-CUC1-DAP-Seq(GSE60143)/Homer	TACTTGTNNNACAAG	1	-0.01937	1	941	0.0269	963.3	0.0288
RAR:RXR(NR),DR0/ES-RAR-ChIP-Seq(GSE56893)/Homer	AGGTCAAGGTCA	1	-0.01879	1	122	0.0035	140.3	0.0042
AT1G19040(NAC)/col-AT1G19040-DAP-Seq(GSE60143)/Homer	CTTGNDNHNCAAGYW	1	-0.01672	1	214	0.0061	236.5	0.0071
M1BP(Zf)/S2R+-M1BP-ChIP-Seq(GSE49842)/Homer	CAGTGTGACCGT	1	-0.01634	1	583	0.0167	609.5	0.0182
NPAS(bHLH)/Liver-NPAS-ChIP-Seq(GSE39860)/Homer	NVCACGTG	1	-0.01624	1	5088	0.1456	5013.2	0.1497
WRKY7(WRKY)/colamp-WRKY7-DAP-Seq(GSE60143)/Homer	AAAAGTCAACGSHWD	1	-0.01552	1	1	0	4.1	0.0001
HRE(HSF)/HepG2-HSF1-ChIP-Seq(GSE31477)/Homer	BSTTCTRGAABVTTCYAGAA	1	-0.01531	1	231	0.0066	254.4	0.0076
bHLHE41(bHLH)/proB-Bhlhe41-ChIP-Seq(GSE93764)/Homer	KCACGTGMCN	1	-0.01498	1	4138	0.1184	4093.5	0.1222
BHLHA15(bHLH)/NIH3T3-BHLHB8.HA-ChIP-Seq(GSE119782)/Homer	NAMCAGCTGK	1	-0.0149	1	5867	0.1679	5770.3	0.1723
ANAC103(NAC)/col-ANAC103-DAP-Seq(GSE60143)/Homer	AACTTGNWNWNCAAG	1	-0.01381	1	812	0.0232	839.2	0.0251
Tcf21(bHLH)/ArterySmoothMuscle-Tcf21-ChIP-Seq(GSE61369)/Homer	NAACAGCTGG	1	-0.0137	1	4763	0.1363	4702.6	0.1404
GATA3(Zf),DR4/iTreg-Gata3-ChIP-Seq(GSE20898)/Homer	AGATGKDGAGATAAG	1	-0.0137	1	178	0.0051	200.5	0.006
HSF21(HSF)/col-HSF21-DAP-Seq(GSE60143)/Homer	CTTCTAGAAGMTTYW	1	-0.01357	1	152	0.0044	173.4	0.0052
TCP17(TCP)/col-TCP17-DAP-Seq(GSE60143)/Homer	GTGGTCCCCA	1	-0.01244	1	66	0.0019	82.7	0.0025
ANAC005(NAC)/col-ANAC005-DAP-Seq(GSE60143)/Homer	WVCTTVTWNHABAAG	1	-0.01215	1	1198	0.0343	1223.5	0.0365
caudal(Homeobox)/Drosophila-Embryos-ChIP-Chip(modEncode)/Homer	GGYCATAAAW	1	-0.012	1	2396	0.0686	2400.4	0.0717
Pho2(bHLH)/Yeast-Pho2-ChIP-Seq(GSE29506)/Homer	CCCACGTGCT	1	-0.01095	1	1646	0.0471	1666.7	0.0498
ZNF692(Zf)/HEK293-ZNF692.GFP-ChIP-Seq(GSE58341)/Homer	GTGGGCCCCA	1	-0.01084	1	227	0.0065	252.8	0.0076
ERE(NR),IR3/MCF7-ERa-ChIP-Seq(Unpublished)/Homer	VAGGTCACNSTGACC	1	-0.01058	1	561	0.0161	591.5	0.0177
EBNA1(EBV-virus)/Raji-EBNA1-ChIP-Seq(GSE30709)/Homer	GGYAGCAYDTGCTDCCCNNN	1	-0.01028	1	50	0.0014	65.1	0.0019
CEBP(bZIP)/ThioMac-CEBPb-ChIP-Seq(GSE21512)/Homer	ATTGCGCAAC	1	-0.009938	1	1905	0.0545	1922.4	0.0574
Pax7(Paired,Homeobox),longest/Myoblast-Pax7-ChIP-Seq(GSE25064)/Homer	NTAATTDGCYAATTANNWWD	1	-0.009894	1	41	0.0012	55	0.0016
bHLH130(bHLH)/col-bHLH130-DAP-Seq(GSE60143)/Homer	GCAACTTG	1	-0.009761	1	1627	0.0466	1649	0.0492
NTM2(NAC)/col-NTM2-DAP-Seq(GSE60143)/Homer	CTTRTNNNAYAAGBH	1	-0.008404	1	1262	0.0361	1291.8	0.0386
PHV(HB)/col-PHV-DAP-Seq(GSE60143)/Homer	RTAATSATTA	1	-0.008391	1	899	0.0257	931.4	0.0278
GATA(Zf),IR3/iTreg-Gata3-ChIP-Seq(GSE20898)/Homer	NNNNNBAGATAWYATCTVHN	1	-0.0078	1	342	0.0098	372.1	0.0111
NAC2(NAC)/colamp-NAC2-DAP-Seq(GSE60143)/Homer	TDCTTGNNNNNCAAG	1	-0.007718	1	1584	0.0453	1610	0.0481
Nur77(NR)/K562-NR4A1-ChIP-Seq(GSE31363)/Homer	TGACCTTTNCNT	1	-0.007153	1	362	0.0104	393.1	0.0117
dHNF4(NR)/Fly-HNF4-ChIP-Seq(GSE73675)/Homer	GGTCCAAAGTCCAMT	1	-0.007013	1	57	0.0016	74.8	0.0022
KAN2(G2like)/colamp-KAN2-DAP-Seq(GSE60143)/Homer	ATATTCTY	1	-0.006859	1	3765	0.1078	3747.5	0.1119
FUS3(ABI3VP1)/col-FUS3-DAP-Seq(GSE60143)/Homer	DNNWTNTGCATGKNN	1	-0.006828	1	3885	0.1112	3864.5	0.1154
AT4G00250(GeBP)/col-AT4G00250-DAP-Seq(GSE60143)/Homer	WDTGGATAAKRT	1	-0.006043	1	1275	0.0365	1308.3	0.0391
AT5G63260(C3H)/col-AT5G63260-DAP-Seq(GSE60143)/Homer	RAAAAAGTRA	1	-0.005911	1	7834	0.2242	7698.6	0.2299
Ascl1(bHLH)/NeuralTubes-Ascl1-ChIP-Seq(GSE55840)/Homer	NNVVCAGCTGBN	1	-0.005893	1	6754	0.1933	6653.1	0.1987
PLT1(AP2EREBP)/colamp-PLT1-DAP-Seq(GSE60143)/Homer	GCACGAWTYCCGAGG	1	-0.005701	1	166	0.0048	192.5	0.0057
STOP1(C2H2)/colamp-STOP1-DAP-Seq(GSE60143)/Homer	DTATCTGGKGRAGGT	1	-0.005425	1	1054	0.0302	1090.7	0.0326
Zic2(Zf)/ESC-Zic2-ChIP-Seq(SRP197560)/Homer	CHCAGCRGGRGG	1	-0.005404	1	2672	0.0765	2684	0.0801
ANAC070(NAC)/colamp-ANAC070-DAP-Seq(GSE60143)/Homer	CTTRHDNHNBAAGHW	1	-0.005096	1	2908	0.0832	2916.6	0.0871
PSE(SNAPc)/K562-mStart-Seq/Homer	WAVTCACCMTAASYDAAAAG	1	-0.004911	1	1220	0.0349	1256.9	0.0375
ANAC028(NAC)/col-ANAC028-DAP-Seq(GSE60143)/Homer	WRCTTGNNNNNCAAG	1	-0.004881	1	1680	0.0481	1711.6	0.0511
Unknown-ESC-element(?)/mES-Nanog-ChIP-Seq(GSE11724)/Homer	CACAGCAGGGGG	1	-0.004777	1	2627	0.0752	2642.4	0.0789
HIF-1a(bHLH)/MCF7-HIF1a-ChIP-Seq(GSE28352)/Homer	TACGTGCV	1	-0.004726	1	1145	0.0328	1182.3	0.0353
At3g24120(G2like)/col-At3g24120-DAP-Seq(GSE60143)/Homer	NWWAGMATMW	1	-0.004536	1	11065	0.3167	10824.8	0.3232
AIL7(AP2EREBP)/colamp-AIL7-DAP-Seq(GSE60143)/Homer	KCACRAWTYYCGAGG	1	-0.004257	1	967	0.0277	1006.2	0.03
GLI3(Zf)/Limb-GLI3-ChIP-Chip(GSE11077)/Homer	CGTGGGTGGTCC	1	-0.004213	1	158	0.0045	185.6	0.0055
LIN-39(Homeobox)/cElegans.L3-LIN39-ChIP-Seq(modEncode)/Homer	ATGATTRATG	1	-0.004011	1	3411	0.0976	3412.1	0.1019
ANAC096(NAC)/colamp-ANAC096-DAP-Seq(GSE60143)/Homer	TACTTGWNNNWCAAG	1	-0.003762	1	1557	0.0446	1593.4	0.0476
ASHR1(ND)/col-ASHR1-DAP-Seq(GSE60143)/Homer	NTGGTGAN	1	-0.00369	1	3605	0.1032	3603.5	0.1076
Tbr1(T-box)/Cortex-Tbr1-ChIP-Seq(GSE71384)/Homer	AAGGTGTKAA	1	-0.003681	1	4408	0.1262	4386.8	0.131
SND2(NAC)/colamp-SND2-DAP-Seq(GSE60143)/Homer	CTTVWNNNWBAAGNW	1	-0.003638	1	1289	0.0369	1328.7	0.0397
ABF1(bZIP)/Arabidopsis-ABF1-ChIP-Seq(GSE80564)/Homer	CACGTGGC	1	-0.003567	1	2719	0.0778	2737.8	0.0818
HNF1b(Homeobox)/PDAC-HNF1B-ChIP-Seq(GSE64557)/Homer	GTTAATNATTAA	1	-0.002985	1	298	0.0085	333.9	0.01
GATA3(Zf)/iTreg-Gata3-ChIP-Seq(GSE20898)/Homer	AGATAASR	1	-0.002904	1	4281	0.1225	4267.4	0.1274
EGL-5(Homeobox)/cElegans-L3-EGL5-ChIP-Seq(modEncode)/Homer	ATTTAATGGG	1	-0.002828	1	4380	0.1254	4364.4	0.1303
PLT3(AP2EREBP)/col-PLT3-DAP-Seq(GSE60143)/Homer	GCACGNWTHYCGAGG	1	-0.002633	1	141	0.004	169.8	0.0051
HSFA6A(HSF)/col-HSFA6A-DAP-Seq(GSE60143)/Homer	RGAAGNTTCTAGAAN	1	-0.002522	1	37	0.0011	54.2	0.0016
TBP3(MYBrelated)/col-TBP3-DAP-Seq(GSE60143)/Homer	VYTAGGGCAN	1	-0.00248	1	1479	0.0423	1521	0.0454
SHN3(AP2EREBP)/col-SHN3-DAP-Seq(GSE60143)/Homer	CCGCCGCC	1	-0.00247	1	3070	0.0879	3088	0.0922
Hnf1(Homeobox)/Liver-Foxa2-Chip-Seq(GSE25694)/Homer	GGTTAAWCATTAA	1	-0.002467	1	244	0.007	278.6	0.0083
BOS1(MYB)/col-BOS1-DAP-Seq(GSE60143)/Homer	NNRCCTAACT	1	-0.002339	1	2248	0.0643	2281.6	0.0681
At1g76110(ARID)/colamp-At1g76110-DAP-Seq(GSE60143)/Homer	ATTTAATG	1	-0.001945	1	1942	0.0556	1982.6	0.0592
CES-1(Homeobox)/cElegans-L1-CES1-ChIP-Seq(modEncode)/Homer	AAATTSAATTTN	1	-0.001776	1	1478	0.0423	1524.5	0.0455
ZFX(Zf)/mES-Zfx-ChIP-Seq(GSE11431)/Homer	AGGCCTRG	1	-0.001689	1	2481	0.071	2515.9	0.0751
VND4(NAC)/colamp-VND4-DAP-Seq(GSE60143)/Homer	WRCTTGWANWWCAAG	1	-0.001549	1	1669	0.0478	1715.5	0.0512
At5g29000(G2like)/col-At5g29000-DAP-Seq(GSE60143)/Homer	RGAATATTCYHH	1	-0.00131	1	562	0.0161	609.6	0.0182
ANAC075(NAC)/col-ANAC075-DAP-Seq(GSE60143)/Homer	CTTSWWNWWSAAGYT	1	-0.001001	1	777	0.0222	829.8	0.0248
At5g22890(C2H2)/col-At5g22890-DAP-Seq(GSE60143)/Homer	NSAGGTKWTATCTGD	1	-0.00092	1	64	0.0018	88.5	0.0026
At1g68670(G2like)/colamp-At1g68670-DAP-Seq(GSE60143)/Homer	WNWWHNRAAGATTCT	1	-0.000692	1	1046	0.0299	1103.4	0.0329
At5g52660(MYBrelated)/colamp-At5g52660-DAP-Seq(GSE60143)/Homer	HAAAAATATCTW	1	-0.000643	1	1170	0.0335	1228.6	0.0367
p73(p53)/Trachea-p73-ChIP-Seq(PRJNA310161)/Homer	NRRRCAWGTCCDGRCATGYY	1	-0.000612	1	63	0.0018	88.2	0.0026
SND3(NAC)/col-SND3-DAP-Seq(GSE60143)/Homer	CTTNHNNNDNAAGNH	1	-0.000605	1	1691	0.0484	1748.3	0.0522
RUNX1(Runt)/Jurkat-RUNX1-ChIP-Seq(GSE29180)/Homer	AAACCACARM	1	-0.000603	1	2912	0.0833	2954.2	0.0882
GT2(Trihelix)/colamp-GT2-DAP-Seq(GSE60143)/Homer	AMGGTAAAWWWN	1	-0.000501	1	3013	0.0862	3056.7	0.0913
HINFP(Zf)/K562-HINFP.eGFP-ChIP-Seq(Encode)/Homer	TWVGGTCCGC	1	-0.000477	1	1236	0.0354	1297.1	0.0387
SFP1/SacCer-Promoters/Homer	DDAAAAATTTTY	1	-0.000446	1	110	0.0031	142.9	0.0043
PTF1(TCP)/colamp-PTF1-DAP-Seq(GSE60143)/Homer	RDDGGGACCACA	1	-0.000373	1	123	0.0035	157.2	0.0047
GLIS3(Zf)/Thyroid-Glis3.GFP-ChIP-Seq(GSE103297)/Homer	CTCCCTGGGAGGCCN	1	-0.000362	1	4570	0.1308	4587.6	0.137
ANAC062(NAC)/colamp-ANAC062-DAP-Seq(GSE60143)/Homer	TACTTANTNWNYAAG	1	-0.000342	1	799	0.0229	860.5	0.0257
HSFA1E(HSF)/col-HSFA1E-DAP-Seq(GSE60143)/Homer	TTCTAGAAGCTTCTA	1	-0.000328	1	93	0.0027	125	0.0037
EBF(EBF)/proBcell-EBF-ChIP-Seq(GSE21978)/Homer	DGTCCCYRGGGA	1	-0.000312	1	401	0.0115	453.4	0.0135
WRKY46(WRKY)/colamp-WRKY46-DAP-Seq(GSE60143)/Homer	AAAGTCAACGSN	1	-0.000312	1	58	0.0017	84.1	0.0025
CUX1(Homeobox)/K562-CUX1-ChIP-Seq(GSE92882)/Homer	TATCGATNAN	1	-0.000302	1	1648	0.0472	1713.5	0.0512
At5g05790(MYBrelated)/col-At5g05790-DAP-Seq(GSE60143)/Homer	AYCTTATC	1	-0.000265	1	2255	0.0645	2317.7	0.0692
ZNF415(Zf)/HEK293-ZNF415.GFP-ChIP-Seq(GSE58341)/Homer	GRTGMTRGAGCC	1	-0.000235	1	2092	0.0599	2157.1	0.0644
At3g11280(MYBrelated)/col-At3g11280-DAP-Seq(GSE60143)/Homer	GATAAGRT	1	-0.000233	1	2102	0.0602	2167.9	0.0647
Knotted(Homeobox)/Corn-KN1-ChIP-Seq(GSE39161)/Homer	GAYGNGACRGGN	1	-0.000231	1	4639	0.1328	4662.3	0.1392
Unknown6/Drosophila-Promoters/Homer	AATTTTAAAA	1	-0.000202	1	1733	0.0496	1802.6	0.0538
TEAD2(TEA)/Py2T-Tead2-ChIP-Seq(GSE55709)/Homer	CCWGGAATGY	1	-0.000196	1	1140	0.0326	1209.4	0.0361
COG1(C2C2dof)/col-COG1-DAP-Seq(GSE60143)/Homer	DAAAAAGTGA	1	-0.000194	1	4543	0.13	4571.8	0.1365
Phox2b(Homeobox)/CLBGA-PHOX2B-ChIP-Seq(GSE90683)/Homer	TTAATTNAATTA	1	-0.000189	1	456	0.0131	513.5	0.0153
GATA1(C2C2gata)/colamp-GATA1-DAP-Seq(GSE60143)/Homer	DDWWYYAGATCTRRW	1	-0.000173	1	843	0.0241	910	0.0272
At4g36780(BZR)/col-At4g36780-DAP-Seq(GSE60143)/Homer	NNNNNNCACGTGNNN	1	-0.000166	1	892	0.0255	960.4	0.0287
TCF4(bHLH)/SHSY5Y-TCF4-ChIP-Seq(GSE96915)/Homer	SMCATCTGKH	1	-0.00013	1	5897	0.1688	5900.2	0.1762
HRE(HSF)/Striatum-HSF1-ChIP-Seq(GSE38000)/Homer	TTCTAGAABNTTCTA	1	-0.000108	1	272	0.0078	323.4	0.0097
MYB116(MYB)/colamp-MYB116-DAP-Seq(GSE60143)/Homer	AGTTAGGCAN	1	-0.000106	1	1565	0.0448	1641.8	0.049
AT5G61620(MYBrelated)/colamp-AT5G61620-DAP-Seq(GSE60143)/Homer	CTTATCCA	1	-8e-05	1	3634	0.104	3693.9	0.1103
bHLH80(bHLH)/col-bHLH80-DAP-Seq(GSE60143)/Homer	NNNNDCAASTTGHNN	1	-7.7e-05	1	2061	0.059	2139.1	0.0639
LEP(AP2EREBP)/col-LEP-DAP-Seq(GSE60143)/Homer	CDCCGCCGTC	1	-6.6e-05	1	2745	0.0786	2819.1	0.0842
AGL95(ND)/col-AGL95-DAP-Seq(GSE60143)/Homer	TTCTAGAAGCTTCTA	1	-6e-05	1	130	0.0037	171.4	0.0051
Gli2(Zf)/GM2-Gli2-ChIP-Chip(GSE112702)/Homer	YSTGGGTGGTCT	1	-5.5e-05	1	410	0.0117	472.1	0.0141
Reverb(NR),DR2/RAW-Reverba.biotin-ChIP-Seq(GSE45914)/Homer	GTRGGTCASTGGGTCA	1	-5.4e-05	1	218	0.0062	268.5	0.008
At5g08520(MYBrelated)/colamp-At5g08520-DAP-Seq(GSE60143)/Homer	ADBSTTATCY	1	-5.2e-05	1	2636	0.0754	2714.4	0.0811
GATA11(C2C2gata)/col-GATA11-DAP-Seq(GSE60143)/Homer	DDHYYAGATCTR	1	-4.3e-05	1	1061	0.0304	1142.9	0.0341
At1g19000(MYBrelated)/colamp-At1g19000-DAP-Seq(GSE60143)/Homer	WWTGGATAADDT	1	-3.8e-05	1	1927	0.0552	2013.9	0.0601
HSF7(HSF)/colamp-HSF7-DAP-Seq(GSE60143)/Homer	TTCTAGAAGCTTCTA	1	-3.8e-05	1	291	0.0083	348	0.0104
MYB94(MYB)/col-MYB94-DAP-Seq(GSE60143)/Homer	WGGTRGTTGGKA	1	-2.6e-05	1	798	0.0228	878.2	0.0262
MYB121(MYB)/col-MYB121-DAP-Seq(GSE60143)/Homer	YNTACCTAACWW	1	-2.6e-05	1	624	0.0179	699.8	0.0209
At3g12730(G2like)/colamp-At3g12730-DAP-Seq(GSE60143)/Homer	AAGATTCT	1	-2.5e-05	1	3825	0.1095	3897.7	0.1164
ZNF711(Zf)/SHSY5Y-ZNF711-ChIP-Seq(GSE20673)/Homer	AGGCCTAG	1	-2.4e-05	1	4326	0.1238	4390.4	0.1311
PQM-1(?)/cElegans-L3-ChIP-Seq(modEncode)/Homer	ACTGATAAGA	1	-2.4e-05	1	965	0.0276	1049.7	0.0313
TEAD3(TEA)/HepG2-TEAD3-ChIP-Seq(Encode)/Homer	TRCATTCCAG	1	-2.4e-05	1	2663	0.0762	2750	0.0821
ANAC058(NAC)/col-ANAC058-DAP-Seq(GSE60143)/Homer	TWCTTGTDNNACAAG	1	-2.1e-05	1	1230	0.0352	1319.9	0.0394
NFkB-p50,p52(RHD)/Monocyte-p50-ChIP-Chip(Schreiber_et_al.)/Homer	GGGGGAATCCCC	1	-2e-05	1	292	0.0084	352.7	0.0105
BAM8(BES1)/col-BAM8-DAP-Seq(GSE60143)/Homer	NNWSACACGTGTSWN	1	-1.4e-05	1	360	0.0103	426.5	0.0127
HSFC1(HSF)/col-HSFC1-DAP-Seq(GSE60143)/Homer	HTTCTAGAADCTTCT	1	-1e-05	1	318	0.0091	383.7	0.0115
SCRT1(Zf)/HEK293-SCRT1.eGFP-ChIP-Seq(Encode)/Homer	GCAACAGGTG	1	-9e-06	1	793	0.0227	880.6	0.0263
AT1G72740(MYBrelated)/colamp-AT1G72740-DAP-Seq(GSE60143)/Homer	NNWWAMCCTAAHWNN	1	-8e-06	1	2081	0.0596	2183.5	0.0652
Eomes(T-box)/H9-Eomes-ChIP-Seq(GSE26097)/Homer	ATTAACACCT	1	-8e-06	1	6802	0.1947	6830.6	0.204
p63(p53)/Keratinocyte-p63-ChIP-Seq(GSE17611)/Homer	NNDRCATGYCYNRRCATGYH	1	-7e-06	1	826	0.0236	915.7	0.0273
bHLH122(bHLH)/col100-bHLH122-DAP-Seq(GSE60143)/Homer	NDDCAASTTGHHNWW	1	-7e-06	1	1824	0.0522	1926	0.0575
Zic3(Zf)/mES-Zic3-ChIP-Seq(GSE37889)/Homer	GGCCYCCTGCTGDGH	1	-7e-06	1	3166	0.0906	3263.4	0.0974
Phox2a(Homeobox)/Neuron-Phox2a-ChIP-Seq(GSE31456)/Homer	YTAATYNRATTA	1	-7e-06	1	951	0.0272	1044	0.0312
At1g49010(MYBrelated)/col-At1g49010-DAP-Seq(GSE60143)/Homer	RGATAASNTT	1	-5e-06	1	4951	0.1417	5027.9	0.1501
Prop1(Homeobox)/GHFT1-PROP1.biotin-ChIP-Seq(GSE77302)/Homer	NTAATBNAATTA	1	-4e-06	1	1655	0.0474	1761.6	0.0526
ZNF165(Zf)/WHIM12-ZNF165-ChIP-Seq(GSE65937)/Homer	AAGGKGRCGCAGGCA	1	-4e-06	1	347	0.0099	418.8	0.0125
NFkB-p65(RHD)/GM12787-p65-ChIP-Seq(GSE19485)/Homer	WGGGGATTTCCC	1	-4e-06	1	1089	0.0312	1189.1	0.0355
GATA12(C2C2gata)/col-GATA12-DAP-Seq(GSE60143)/Homer	YAGATCTRAW	1	-4e-06	1	1475	0.0422	1581.6	0.0472
Esrrb(NR)/mES-Esrrb-ChIP-Seq(GSE11431)/Homer	KTGACCTTGA	1	-3e-06	1	1284	0.0368	1388.3	0.0415
LCL1(MYBrelated)/colamp-LCL1-DAP-Seq(GSE60143)/Homer	NAAAATATCTWHWWN	1	-3e-06	1	336	0.0096	408.8	0.0122
TRPS1(Zf)/MCF7-TRPS1-ChIP-Seq(GSE107013)/Homer	AGATAAGANN	1	-2e-06	1	5677	0.1625	5749	0.1717
AT2G28920(ND)/col-AT2G28920-DAP-Seq(GSE60143)/Homer	WAGATATTTWTW	1	-2e-06	1	640	0.0183	730.5	0.0218
TEAD4(TEA)/Tropoblast-Tead4-ChIP-Seq(GSE37350)/Homer	CCWGGAATGY	1	-2e-06	1	1950	0.0558	2066.7	0.0617
At5g47390(MYBrelated)/col-At5g47390-DAP-Seq(GSE60143)/Homer	CTTATCCA	1	-1e-06	1	3103	0.0888	3219.6	0.0961
Unknown4/Arabidopsis-Promoters/Homer	CKTCKTCTTY	1	-1e-06	1	2940	0.0841	3060	0.0914
AT2G38300(G2like)/col-AT2G38300-DAP-Seq(GSE60143)/Homer	ADRGAATGTT	1	-1e-06	1	3386	0.0969	3503	0.1046
Nr5a2(NR)/mES-Nr5a2-ChIP-Seq(GSE19019)/Homer	BTCAAGGTCA	1	-1e-06	1	939	0.0269	1045.2	0.0312
EPR1(MYBrelated)/colamp-EPR1-DAP-Seq(GSE60143)/Homer	AAATATCT	1	-1e-06	1	962	0.0275	1072.9	0.032
LHY1(MYBrelated)/col-LHY1-DAP-Seq(GSE60143)/Homer	AAATATCT	1	-1e-06	1	962	0.0275	1072.9	0.032
ELT-3(Gata)/cElegans-L1-ELT3-ChIP-Seq(modEncode)/Homer	AWTGATAAGA	1	0	1	1018	0.0291	1131.4	0.0338
SRS7(SRS)/colamp-SRS7-DAP-Seq(GSE60143)/Homer	HATAGGTTTH	1	0	1	7476	0.214	7538.4	0.2251
THRa(NR)/C17.2-THRa-ChIP-Seq(GSE38347)/Homer	GGTCANYTGAGGWCA	1	0	1	815	0.0233	924.8	0.0276
At2g01060(G2like)/colamp-At2g01060-DAP-Seq(GSE60143)/Homer	AGATKCBNWW	1	0	1	9767	0.2796	9770.4	0.2917
REST-NRSF(Zf)/Jurkat-NRSF-ChIP-Seq/Homer	GGMGCTGTCCATGGTGCTGA	1	0	1	16	0.0005	43.4	0.0013
TR4(NR),DR1/Hela-TR4-ChIP-Seq(GSE24685)/Homer	GAGGTCAAAGGTCA	1	0	1	88	0.0025	139	0.0041
WRKY8(WRKY)/colamp-WRKY8-DAP-Seq(GSE60143)/Homer	CGTTGACTTT	1	0	1	138	0.0039	198.3	0.0059
NPAS2(bHLH)/Liver-NPAS2-ChIP-Seq(GSE39860)/Homer	KCCACGTGAC	1	0	1	3120	0.0893	3259.5	0.0973
WRKY21(WRKY)/colamp-WRKY21-DAP-Seq(GSE60143)/Homer	DCGTTGACTTTT	1	0	1	119	0.0034	176.3	0.0053
AT3G10113(MYBrelated)/col-AT3G10113-DAP-Seq(GSE60143)/Homer	WNAAATATCWWN	1	0	1	1172	0.0335	1300	0.0388
c-Myc(bHLH)/mES-cMyc-ChIP-Seq(GSE11431)/Homer	VVCCACGTGG	1	0	1	1462	0.0418	1599	0.0477
TEAD1(TEAD)/HepG2-TEAD1-ChIP-Seq(Encode)/Homer	CYRCATTCCA	1	0	1	2122	0.0607	2267.8	0.0677
CRC(C2C2YABBY)/col-CRC-DAP-Seq(GSE60143)/Homer	TWATSATA	1	0	1	3085	0.0883	3232.3	0.0965
MYB3(MYB)/Arabidopsis-MYB3-ChIP-Seq(GSE80564)/Homer	GKTAGGTRGG	1	0	1	4049	0.1159	4190.5	0.1251
AT5G45580(G2like)/colamp-AT5G45580-DAP-Seq(GSE60143)/Homer	ADRGAATCTH	1	0	1	4342	0.1243	4480.9	0.1338
MYB40(MYB)/col-MYB40-DAP-Seq(GSE60143)/Homer	TGGTAGGTRARA	1	0	1	630	0.018	738.2	0.022
At1g78700(BZR)/col-At1g78700-DAP-Seq(GSE60143)/Homer	NNNNCACGTGNNNNN	1	0	1	901	0.0258	1024.2	0.0306
AT1G04880(ARID)/colamp-AT1G04880-DAP-Seq(GSE60143)/Homer	AAACTATATADTATA	1	0	1	156	0.0045	223.3	0.0067
MYB17(MYB)/colamp-MYB17-DAP-Seq(GSE60143)/Homer	GGTAGGTGRG	1	0	1	1087	0.0311	1219.3	0.0364
HNF4a(NR),DR1/HepG2-HNF4a-ChIP-Seq(GSE25021)/Homer	CARRGKBCAAAGTYCA	1	0	1	770	0.022	891	0.0266
At4g01280(MYBrelated)/colamp-At4g01280-DAP-Seq(GSE60143)/Homer	AAATATCT	1	0	1	1456	0.0417	1599.2	0.0478
AT4G37180(G2like)/col-AT4G37180-DAP-Seq(GSE60143)/Homer	AGAATCTTNN	1	0	1	2824	0.0808	2981.2	0.089
AT2G01818(PLATZ)/col-AT2G01818-DAP-Seq(GSE60143)/Homer	TCTAGAABSTTC	1	0	1	201	0.0058	276.8	0.0083
HAP3(CCAATHAP3)/col-HAP3-DAP-Seq(GSE60143)/Homer	TGATGGAW	1	0	1	1036	0.0297	1168.6	0.0349
GATA14(C2C2gata)/col-GATA14-DAP-Seq(GSE60143)/Homer	AYCAGATCTG	1	0	1	1789	0.0512	1944.5	0.0581
BZR1(BZR)/col-BZR1-DAP-Seq(GSE60143)/Homer	NNCRCACGTGCG	1	0	1	260	0.0074	345.7	0.0103
AT3G10580(MYBrelated)/colamp-AT3G10580-DAP-Seq(GSE60143)/Homer	TACCTAACWNHW	1	0	1	739	0.0212	862.3	0.0257
MYB62(MYB)/colamp-MYB62-DAP-Seq(GSE60143)/Homer	NTACCTAACT	1	0	1	3057	0.0875	3225.1	0.0963
ZBTB12(Zf)/HEK293-ZBTB12.GFP-ChIP-Seq(GSE58341)/Homer	NGNTCTAGAACCNGV	1	0	1	562	0.0161	677.8	0.0202
AT2G33550(Trihelix)/colamp-AT2G33550-DAP-Seq(GSE60143)/Homer	TTTAAGGGCAYTTTT	1	0	1	5986	0.1713	6129.1	0.183
p53(p53)/Saos-p53-ChIP-Seq(GSE15780)/Homer	RRCATGYCYRGRCATGYYYN	1	0	1	136	0.0039	205.5	0.0061
p53(p53)/Saos-p53-ChIP-Seq/Homer	RRCATGYCYRGRCATGYYYN	1	0	1	136	0.0039	205.5	0.0061
MYB39(MYB)/col-MYB39-DAP-Seq(GSE60143)/Homer	WWAARKTAGGTGRAA	1	0	1	214	0.0061	296.1	0.0088
At3g09600(MYBrelated)/colamp-At3g09600-DAP-Seq(GSE60143)/Homer	AAAATATCTT	1	0	1	1128	0.0323	1275	0.0381
ERRg(NR)/Kidney-ESRRG-ChIP-Seq(GSE104905)/Homer	GTGACCTTGRVN	1	0	1	1836	0.0526	2005.7	0.0599
At5g58900(MYBrelated)/colamp-At5g58900-DAP-Seq(GSE60143)/Homer	WWWTYTTATCTWWWW	1	0	1	3680	0.1053	3862.6	0.1153
IBL1(bHLH)/Seedling-IBL1-ChIP-Seq(GSE51120)/Homer	CACGTGCC	1	0	1	6056	0.1733	6215.4	0.1856
TEAD(TEA)/Fibroblast-PU.1-ChIP-Seq(Unpublished)/Homer	YCWGGAATGY	1	0	1	1428	0.0409	1591.9	0.0475
Replumless(BLH)/Arabidopsis-RPL.GFP-ChIP-Seq(GSE78727)/Homer	HGTCWHATCA	1	0	1	2912	0.0833	3098.6	0.0925
HSFA6B(HSF)/colamp-HSFA6B-DAP-Seq(GSE60143)/Homer	NTTCTAGAANHTTCT	1	0	1	899	0.0257	1044.9	0.0312
At1g69690(TCP)/colamp-At1g69690-DAP-Seq(GSE60143)/Homer	NHGTGGGGCCCACHW	1	0	1	309	0.0088	409.5	0.0122
JGL(C2H2)/col-JGL-DAP-Seq(GSE60143)/Homer	ACYTTCAGTT	1	0	1	4957	0.1419	5139	0.1535
ZBTB18(Zf)/HEK293-ZBTB18.GFP-ChIP-Seq(GSE58341)/Homer	AACATCTGGA	1	0	1	1924	0.0551	2104.8	0.0629
AT5G56840(MYBrelated)/colamp-AT5G56840-DAP-Seq(GSE60143)/Homer	TGGATAAGGT	1	0	1	2988	0.0855	3182.4	0.095
Zfp809(Zf)/ES-Zfp809-ChIP-Seq(GSE70799)/Homer	GGGGCTYGKCTGGGA	1	0	1	713	0.0204	852.7	0.0255
MYB57(MYB)/col-MYB57-DAP-Seq(GSE60143)/Homer	TTACCTAACT	1	0	1	860	0.0246	1008.1	0.0301
TCP3(TCP)/colamp-TCP3-DAP-Seq(GSE60143)/Homer	WGTGGTCCCAAHWWW	1	0	1	332	0.0095	439.5	0.0131
VDR(NR),DR3/GM10855-VDR+vitD-ChIP-Seq(GSE22484)/Homer	ARAGGTCANWGAGTTCANNN	1	0	1	399	0.0114	515.3	0.0154
At4g18890(BZR)/col-At4g18890-DAP-Seq(GSE60143)/Homer	NDBRCACGTGYR	1	0	1	501	0.0143	627.1	0.0187
Tbx6(T-box)/ESC-Tbx6-ChIP-Seq(GSE93524)/Homer	DAGGTGTBAA	1	0	1	2942	0.0842	3146.1	0.0939
AT3G51470(DBP)/col-AT3G51470-DAP-Seq(GSE60143)/Homer	TTWHGGTGCACC	1	0	1	4499	0.1288	4705.2	0.1405
PRDM10(Zf)/HEK293-PRDM10.eGFP-ChIP-Seq(Encode)/Homer	TGGTACATTCCA	1	0	1	1201	0.0344	1372.4	0.041
MYB51(MYB)/col-MYB51-DAP-Seq(GSE60143)/Homer	GGTAGGTG	1	0	1	1941	0.0556	2136.4	0.0638
MYB10(MYB)/col-MYB10-DAP-Seq(GSE60143)/Homer	YCCACCTACCHH	1	0	1	709	0.0203	857	0.0256
At3g04030(G2like)/col-At3g04030-DAP-Seq(GSE60143)/Homer	DRGAATCT	1	0	1	2038	0.0583	2238.4	0.0668
MYB55(MYB)/colamp-MYB55-DAP-Seq(GSE60143)/Homer	YACCWAMC	1	0	1	2503	0.0716	2711.4	0.081
AT1G49560(G2like)/colamp-AT1G49560-DAP-Seq(GSE60143)/Homer	GAWTCTNWDA	1	0	1	3173	0.0908	3388.7	0.1012
FXR(NR),IR1/Liver-FXR-ChIP-Seq(Chong_et_al.)/Homer	AGGTCANTGACCTB	1	0	1	691	0.0198	838.3	0.025
COUP-TFII(NR)/Artia-Nr2f2-ChIP-Seq(GSE46497)/Homer	AGRGGTCA	1	0	1	3828	0.1096	4055.3	0.1211
WRKY42(WRKY)/colamp-WRKY42-DAP-Seq(GSE60143)/Homer	NAAAGTCAACGN	1	0	1	413	0.0118	543	0.0162
WRKY11(WRKY)/col-WRKY11-DAP-Seq(GSE60143)/Homer	SCGTTGACTTTN	1	0	1	118	0.0034	199.8	0.006
Pho4(bHLH)/Yeast-Pho4-ChIP-Seq(GSE29506)/Homer	AAGCACGTGBGD	1	0	1	620	0.0177	770.5	0.023
RVE1(MYBrelated)/col-RVE1-DAP-Seq(GSE60143)/Homer	AAATATCT	1	0	1	1476	0.0422	1675.8	0.05
HSF6(HSF)/col-HSF6-DAP-Seq(GSE60143)/Homer	TTYTAGAAGCTTCTA	1	0	1	335	0.0096	456.6	0.0136
OBP4(C2C2dof)/col-OBP4-DAP-Seq(GSE60143)/Homer	WTTHACTTTTTB	1	0	1	4033	0.1154	4271.7	0.1276
DAG2(C2C2dof)/col-DAG2-DAP-Seq(GSE60143)/Homer	WWTTHACTTTTT	1	0	1	5071	0.1451	5308.3	0.1585
ATY13(MYB)/col-ATY13-DAP-Seq(GSE60143)/Homer	YYYAACYRHH	1	0	1	9337	0.2672	9507.4	0.2839
TCP20(TCP)/col-TCP20-DAP-Seq(GSE60143)/Homer	GGDCCCAC	1	0	1	730	0.0209	894	0.0267
TCP7(TCP)/col-TCP7-DAP-Seq(GSE60143)/Homer	GTGGGSCCCACHHNN	1	0	1	977	0.028	1159.6	0.0346
MYB93(MYB)/colamp-MYB93-DAP-Seq(GSE60143)/Homer	GGTAGGTGRD	1	0	1	2453	0.0702	2689.6	0.0803
EBF1(EBF)/Near-E2A-ChIP-Seq(GSE21512)/Homer	GTCCCCWGGGGA	1	0	1	2499	0.0715	2736.6	0.0817
AT3G09735(S1Falike)/col-AT3G09735-DAP-Seq(GSE60143)/Homer	TTCTAGAANMTTCTA	1	0	1	681	0.0195	844.6	0.0252
MYB96(MYB)/colamp-MYB96-DAP-Seq(GSE60143)/Homer	WGGTRGTTGG	1	0	1	1820	0.0521	2043.3	0.061
MYB92(MYB)/colamp-MYB92-DAP-Seq(GSE60143)/Homer	GGTAGGTR	1	0	1	2174	0.0622	2407.5	0.0719
MYB67(MYB)/col-MYB67-DAP-Seq(GSE60143)/Homer	YYYACCTAAC	1	0	1	2053	0.0588	2283.1	0.0682
At5g08330(TCP)/col-At5g08330-DAP-Seq(GSE60143)/Homer	GGRCCCAC	1	0	1	1131	0.0324	1331.3	0.0398
At1g25550(G2like)/colamp-At1g25550-DAP-Seq(GSE60143)/Homer	NAGATTCY	1	0	1	2320	0.0664	2565.3	0.0766
MYB63(MYB)/col-MYB63-DAP-Seq(GSE60143)/Homer	BHYACCWACCHH	1	0	1	926	0.0265	1117.7	0.0334
MYB30(MYB)/colamp-MYB30-DAP-Seq(GSE60143)/Homer	AGGTAGTTGG	1	0	1	2333	0.0668	2585.2	0.0772
AT1G24250(Orphan)/col-AT1G24250-DAP-Seq(GSE60143)/Homer	KTDGTTGGTDGTTGG	1	0	1	652	0.0187	823.2	0.0246
MYB99(MYB)/colamp-MYB99-DAP-Seq(GSE60143)/Homer	GGTAGGTG	1	0	1	1957	0.056	2200.2	0.0657
WRKY43(WRKY)/colamp-WRKY43-DAP-Seq(GSE60143)/Homer	NCGTTGACTTTT	1	0	1	415	0.0119	562.3	0.0168
MYB58(MYB)/colamp-MYB58-DAP-Seq(GSE60143)/Homer	YYYACCWACC	1	0	1	2057	0.0589	2306.4	0.0689
LHY(Myb)/Seedling-LHY-ChIP-Seq(GSE52175)/Homer	ADAAATATCT	1	0	1	2456	0.0703	2717.6	0.0811
Ptf1a(bHLH)/Panc1-Ptf1a-ChIP-Seq(GSE47459)/Homer	ACAGCTGTTN	1	0	1	10901	0.312	11085.4	0.331
Zac1(Zf)/Neuro2A-Plagl1-ChIP-Seq(GSE75942)/Homer	HAWGRGGCCM	1	0	1	7444	0.2131	7710.6	0.2302
WRKY30(WRKY)/colamp-WRKY30-DAP-Seq(GSE60143)/Homer	CGTTGACTTN	1	0	1	288	0.0082	420.1	0.0125
MYB107(MYB)/col-MYB107-DAP-Seq(GSE60143)/Homer	RGTWGGTRRR	1	0	1	3503	0.1003	3790.4	0.1132
MS188(MYB)/colamp-MS188-DAP-Seq(GSE60143)/Homer	WARKTAGGTRRA	1	0	1	1374	0.0393	1608.6	0.048
AT3G42860(zfGRF)/col-AT3G42860-DAP-Seq(GSE60143)/Homer	CGTTGACTTN	1	0	1	270	0.0077	402.7	0.012
CCA(Myb)/Arabidopsis-CCA.GFP-ChIP-Seq(GSE70533)/Homer	AGATATYTTT	1	0	1	2051	0.0587	2318.6	0.0692
RXR(NR),DR1/3T3L1-RXR-ChIP-Seq(GSE13511)/Homer	TAGGGCAAAGGTCA	1	0	1	2286	0.0654	2561.4	0.0765
MYB61(MYB)/colamp-MYB61-DAP-Seq(GSE60143)/Homer	HCYACCTACC	1	0	1	3287	0.0941	3583.2	0.107
At1g72010(TCP)/colamp-At1g72010-DAP-Seq(GSE60143)/Homer	GGDCCCAC	1	0	1	886	0.0254	1093.2	0.0326
HSF3(HSF)/colamp-HSF3-DAP-Seq(GSE60143)/Homer	NTTCTAGAAKCTTCT	1	0	1	1896	0.0543	2159.7	0.0645
PPARE(NR),DR1/3T3L1-Pparg-ChIP-Seq(GSE13511)/Homer	TGACCTTTGCCCCA	1	0	1	1782	0.051	2043.3	0.061
WRKY47(WRKY)/colamp-WRKY47-DAP-Seq(GSE60143)/Homer	WAAGTCAACGBT	1	0	1	273	0.0078	409.2	0.0122
MYB83(MYB)/colamp-MYB83-DAP-Seq(GSE60143)/Homer	CACCAACCWH	1	0	1	4317	0.1236	4630.5	0.1383
WRKY26(WRKY)/colamp-WRKY26-DAP-Seq(GSE60143)/Homer	CGTTGACTWDKN	1	0	1	684	0.0196	876.3	0.0262
ZNF416(Zf)/HEK293-ZNF416.GFP-ChIP-Seq(GSE58341)/Homer	WDNCTGGGCA	1	0	1	3642	0.1042	3951.2	0.118
PPARa(NR),DR1/Liver-Ppara-ChIP-Seq(GSE47954)/Homer	VNAGGKCAAAGGTCA	1	0	1	1967	0.0563	2243.8	0.067
SF1(NR)/H295R-Nr5a1-ChIP-Seq(GSE44220)/Homer	CAAGGHCANV	1	0	1	834	0.0239	1047.9	0.0313
MYB74(MYB)/colamp-MYB74-DAP-Seq(GSE60143)/Homer	YYYACCTACCWH	1	0	1	1076	0.0308	1305.6	0.039
WRKY65(WRKY)/colamp-WRKY65-DAP-Seq(GSE60143)/Homer	AWWWAGTCAACG	1	0	1	595	0.017	783.1	0.0234
AP-2gamma(AP2)/MCF7-TFAP2C-ChIP-Seq(GSE21234)/Homer	SCCTSAGGSCAW	1	0	1	2952	0.0845	3382.9	0.101
AP-2alpha(AP2)/Hela-AP2alpha-ChIP-Seq(GSE31477)/Homer	ATGCCCTGAGGC	1	0	1	2197	0.0629	2570.5	0.0768
Ascl2(bHLH)/ESC-Ascl2-ChIP-Seq(GSE97712)/Homer	SSRGCAGCTGCH	1	0	1	5069	0.1451	5457.9	0.163
COUP-TFII(NR)/K562-NR2F1-ChIP-Seq(Encode)/Homer	GKBCARAGGTCA	1	0	1	2718	0.0778	3230.7	0.0965
E2A(bHLH)/proBcell-E2A-ChIP-Seq(GSE21978)/Homer	DNRCAGCTGY	1	0	1	5974	0.171	6455.7	0.1928
E2A(bHLH),near_PU.1/Bcell-PU.1-ChIP-Seq(GSE21512)/Homer	NVCACCTGBN	1	0	1	3648	0.1044	4802.8	0.1434
EBF2(EBF)/BrownAdipose-EBF2-ChIP-Seq(GSE97114)/Homer	NABTCCCWDGGGAVH	1	0	1	1813	0.0519	2154.7	0.0643
Erra(NR)/HepG2-Erra-ChIP-Seq(GSE31477)/Homer	CAAAGGTCAG	1	0	1	5210	0.1491	5597.1	0.1671
HEB(bHLH)/mES-Heb-ChIP-Seq(GSE53233)/Homer	VCAGCTGBNN	1	0	1	7362	0.2107	7922.7	0.2366
LRF(Zf)/Erythroblasts-ZBTB7A-ChIP-Seq(GSE74977)/Homer	AAGACCCYYN	1	0	1	3540	0.1013	3898.3	0.1164
Nr5a2(NR)/Pancreas-LRH1-ChIP-Seq(GSE34295)/Homer	BTCAAGGTCA	1	0	1	1264	0.0362	1511.3	0.0451
EAR2(NR)/K562-NR2F6-ChIP-Seq(Encode)/Homer	NRBCARRGGTCA	1	0	1	2331	0.0667	2841.8	0.0849
RARa(NR)/K562-RARa-ChIP-Seq(Encode)/Homer	TTGAMCTTTG	1	0	1	5889	0.1686	6808.3	0.2033
Snail1(Zf)/LS174T-SNAIL1.HA-ChIP-Seq(GSE127183)/Homer	TRCACCTGCY	1	0	1	2351	0.0673	2923.1	0.0873
Slug(Zf)/Mesoderm-Snai2-ChIP-Seq(GSE61475)/Homer	SNGCACCTGCHS	1	0	1	1525	0.0436	1935.2	0.0578
Tbet(T-box)/CD8-Tbet-ChIP-Seq(GSE33802)/Homer	AGGTGTGAAM	1	0	1	2695	0.0771	3032.6	0.0906
Tbx21(T-box)/GM12878-TBX21-ChIP-Seq(Encode)/Homer	AGGTGTGAAA	1	0	1	2610	0.0747	2912.6	0.087
THRb(NR)/Liver-NR1A2-ChIP-Seq(GSE52613)/Homer	TRAGGTCA	1	0	1	10171	0.2911	10831.1	0.3234
ZEB1(Zf)/PDAC-ZEB1-ChIP-Seq(GSE64557)/Homer	VCAGGTRDRY	1	0	1	4425	0.1267	5865.8	0.1752
ZEB2(Zf)/SNU398-ZEB2-ChIP-Seq(GSE103048)/Homer	GNMCAGGTGTGC	1	0	1	1920	0.055	2858.5	0.0854
ZFP3(Zf)/HEK293-ZFP3.GFP-ChIP-Seq(GSE58341)/Homer	GGGTTTTGAAGGATGARTAGGAGTT	1	0	1	0	0	0	0
Zelda(Zf)/Embryo-zld-ChIP-Seq(GSE65441)/Homer	KBCTACCTGW	1	0	1	1067	0.0305	1439.1	0.043
AT2G40260(G2like)/colamp-AT2G40260-DAP-Seq(GSE60143)/Homer	WAAAYATTCTTT	1	0	1	3981	0.1139	4321.1	0.129
AT4G26030(C2H2)/col-AT4G26030-DAP-Seq(GSE60143)/Homer	BYYACCWACY	1	0	1	2044	0.0585	2344.6	0.07
At4g38000(C2C2dof)/col-At4g38000-DAP-Seq(GSE60143)/Homer	WWWTWACTTTTT	1	0	1	2915	0.0834	3439.1	0.1027
ATY19(MYB)/col-ATY19-DAP-Seq(GSE60143)/Homer	YYCACCWACCAT	1	0	1	1469	0.042	1738.7	0.0519
GATA15(C2C2gata)/col-GATA15-DAP-Seq(GSE60143)/Homer	KATGATCA	1	0	1	3483	0.0997	3895.2	0.1163
GATA20(C2C2gata)/colamp-GATA20-DAP-Seq(GSE60143)/Homer	TNGATCNDNM	1	0	1	5543	0.1587	5890.2	0.1759
MYB13(MYB)/col-MYB13-DAP-Seq(GSE60143)/Homer	HYCACCWACCHH	1	0	1	1207	0.0345	1474.4	0.044
MYB49(MYB)/col-MYB49-DAP-Seq(GSE60143)/Homer	ARKTAGGTRR	1	0	1	2151	0.0616	2553	0.0762
MYB4(MYB)/col200-MYB4-DAP-Seq(GSE60143)/Homer	WAGKTAGGTARR	1	0	1	1143	0.0327	1416.4	0.0423
NGA4(ABI3VP1)/col-NGA4-DAP-Seq(GSE60143)/Homer	TKNTCAGGTG	1	0	1	7194	0.2059	8687.4	0.2594
TCP16(TCP)/colamp-TCP16-DAP-Seq(GSE60143)/Homer	GTGGDCCYNNNNNNN	1	0	1	921	0.0264	1160.2	0.0346
TCP1(TCP)/col-TCP1-DAP-Seq(GSE60143)/Homer	GGGGGCCCMMCN	1	0	1	481	0.0138	713.2	0.0213
WIP5(C2H2)/colamp-WIP5-DAP-Seq(GSE60143)/Homer	TDTTCTCMAGGT	1	0	1	2993	0.0857	3479.3	0.1039
WRKY14(WRKY)/colamp-WRKY14-DAP-Seq(GSE60143)/Homer	NCGTTGACTTTN	1	0	1	611	0.0175	807.7	0.0241
WRKY15(WRKY)/col-WRKY15-DAP-Seq(GSE60143)/Homer	VGTTGACTWW	1	0	1	1321	0.0378	1636.8	0.0489
WRKY18(WRKY)/col-WRKY18-DAP-Seq(GSE60143)/Homer	NNNTTGACYWNNNNN	1	0	1	2587	0.074	2992.6	0.0894
WRKY20(WRKY)/col-WRKY20-DAP-Seq(GSE60143)/Homer	CKTTGACYWD	1	0	1	1015	0.0291	1312.8	0.0392
WRKY22(WRKY)/colamp-WRKY22-DAP-Seq(GSE60143)/Homer	WWAAAGTCAACK	1	0	1	871	0.0249	1125.8	0.0336
WRKY24(WRKY)/colamp-WRKY24-DAP-Seq(GSE60143)/Homer	CGTTGACTWW	1	0	1	1214	0.0347	1488.9	0.0445
WRKY25(WRKY)/colamp-WRKY25-DAP-Seq(GSE60143)/Homer	NNNNHRGTCAAMNNN	1	0	1	1704	0.0488	2050.6	0.0612
WRKY27(WRKY)/colamp-WRKY27-DAP-Seq(GSE60143)/Homer	NHGTTGACYTWD	1	0	1	1302	0.0373	1695.5	0.0506
WRKY28(WRKY)/col-WRKY28-DAP-Seq(GSE60143)/Homer	BGTTGACTWH	1	0	1	1932	0.0553	2386.2	0.0713
WRKY29(WRKY)/colamp-WRKY29-DAP-Seq(GSE60143)/Homer	MGTTGACTTT	1	0	1	1510	0.0432	1850.3	0.0553
WRKY31(WRKY)/colamp-WRKY31-DAP-Seq(GSE60143)/Homer	NCGTTGACTWWK	1	0	1	918	0.0263	1183.6	0.0353
WRKY33(WRKY)/col-WRKY33-DAP-Seq(GSE60143)/Homer	CGTTGACYAW	1	0	1	1057	0.0303	1327.2	0.0396
WRKY3(WRKY)/col-WRKY3-DAP-Seq(GSE60143)/Homer	NCKTTGACYDDN	1	0	1	833	0.0238	1120.9	0.0335
WRKY40(WRKY)/colamp-WRKY40-DAP-Seq(GSE60143)/Homer	AHWAGTCAAC	1	0	1	725	0.0208	961	0.0287
WRKY45(WRKY)/col-WRKY45-DAP-Seq(GSE60143)/Homer	HNNNKTTGACTWWNH	1	0	1	526	0.0151	733.1	0.0219
WRKY50(WRKY)/col-WRKY50-DAP-Seq(GSE60143)/Homer	NNTTGACTWNNGNNN	1	0	1	1437	0.0411	1812.6	0.0541
WRKY55(WRKY)/col-WRKY55-DAP-Seq(GSE60143)/Homer	NCGTTGACTT	1	0	1	1643	0.047	2065.3	0.0617
WRKY6(WRKY)/colamp-WRKY6-DAP-Seq(GSE60143)/Homer	NCGTTGACTWWD	1	0	1	1159	0.0332	1509.3	0.0451
WRKY71(WRKY)/col-WRKY71-DAP-Seq(GSE60143)/Homer	CKTTGACYWW	1	0	1	1042	0.0298	1316.1	0.0393
WRKY75(WRKY)/col-WRKY75-DAP-Seq(GSE60143)/Homer	CGTTGACTWW	1	0	1	1326	0.038	1678.1	0.0501

## Sheet: Table S5
Table S5 Transcription factor enrichment analysis results at the genome-wide level at LD3
Motif Name	Consensus	P-value	Log P-value	q-value (Benjamini)	# of Target Sequences with Motif(of 40734)	% of Target Sequences with Motif	# of Background Sequences with Motif(of 39449)	% of Background Sequences with Motif
Rfx2(HTH)/LoVo-RFX2-ChIP-Seq(GSE49402)/Homer	GTTGCCATGGCAACM	1e-1764	-4063	0	2831	0.0695	272.2	0.0069
CTCF(Zf)/CD4+-CTCF-ChIP-Seq(Barski_et_al.)/Homer	AYAGTGCCMYCTRGTGGCCA	1e-1763	-4060	0	3345	0.0822	414.5	0.0106
RFX(HTH)/K562-RFX3-ChIP-Seq(SRA012198)/Homer	CGGTTGCCATGGCAAC	1e-1745	-4019	0	2640	0.0648	230.3	0.0059
X-box(HTH)/NPC-H3K4me1-ChIP-Seq(GSE16256)/Homer	GGTTGCCATGGCAA	1e-1448	-3336	0	2578	0.0633	289.3	0.0074
Rfx1(HTH)/NPC-H3K4me1-ChIP-Seq(GSE16256)/Homer	KGTTGCCATGGCAA	1e-1330	-3065	0	3446	0.0846	624.3	0.0159
Rfx5(HTH)/GM12878-Rfx5-ChIP-Seq(GSE31477)/Homer	SCCTAGCAACAG	1e-966	-2226	0	3778	0.0928	1005.3	0.0256
BORIS(Zf)/K562-CTCFL-ChIP-Seq(GSE32465)/Homer	CNNBRGCGCCCCCTGSTGGC	1e-906	-2087	0	3340	0.082	845	0.0216
Sp5(Zf)/mES-Sp5.Flag-ChIP-Seq(GSE72989)/Homer	RGKGGGCGGAGC	1e-217	-501.5	0	5225	0.1283	3222.2	0.0822
Sp1(Zf)/Promoter/Homer	GGCCCCGCCCCC	1e-197	-454.2	0	2358	0.0579	1157.5	0.0295
Rfx6(HTH)/Min6b1-Rfx6.HA-ChIP-Seq(GSE62844)/Homer	TGTTKCCTAGCAACM	1e-193	-445.6	0	7090	0.1741	4828.2	0.1232
KLF1(Zf)/HUDEP2-KLF1-CutnRun(GSE136251)/Homer	VDGGGYGGGGCY	1e-167	-386.2	0	3663	0.09	2190.1	0.0559
KLF3(Zf)/MEF-Klf3-ChIP-Seq(GSE44748)/Homer	NRGCCCCRCCCHBNN	1e-141	-326.4	0	2005	0.0492	1044.6	0.0267
YY1(Zf)/Promoter/Homer	CAAGATGGCGGC	1e-115	-266.6	0	914	0.0224	373	0.0095
Jun-AP1(bZIP)/K562-cJun-ChIP-Seq(GSE31477)/Homer	GATGASTCATCN	1e-113	-261.8	0	1214	0.0298	567.4	0.0145
Fra2(bZIP)/Striatum-Fra2-ChIP-Seq(GSE43429)/Homer	GGATGACTCATC	1e-112	-258.3	0	2195	0.0539	1266	0.0323
Fra1(bZIP)/BT549-Fra1-ChIP-Seq(GSE46166)/Homer	NNATGASTCATH	1e-108	-250.8	0	2522	0.0619	1524.4	0.0389
Fos(bZIP)/TSC-Fos-ChIP-Seq(GSE110950)/Homer	NDATGASTCAYN	1e-106	-245.5	0	2640	0.0648	1623.3	0.0414
Klf9(Zf)/GBM-Klf9-ChIP-Seq(GSE62211)/Homer	GCCACRCCCACY	1e-105	-243.8	0	1372	0.0337	691	0.0176
Elk4(ETS)/Hela-Elk4-ChIP-Seq(GSE31477)/Homer	NRYTTCCGGY	1e-105	-241.9	0	2496	0.0613	1518.6	0.0387
NFY(CCAAT)/Promoter/Homer	RGCCAATSRG	1e-104	-240.8	0	3382	0.0831	2215.4	0.0565
Fosl2(bZIP)/3T3L1-Fosl2-ChIP-Seq(GSE56872)/Homer	NATGASTCABNN	1e-102	-236.2	0	1557	0.0382	829	0.0211
KLF14(Zf)/HEK293-KLF14.GFP-ChIP-Seq(GSE58341)/Homer	RGKGGGCGKGGC	1e-102	-235.1	0	7695	0.189	5868.5	0.1497
HIC1(Zf)/Treg-ZBTB29-ChIP-Seq(GSE99889)/Homer	TGCCAGCB	1e-99	-229.2	0	12366	0.3037	10070.3	0.2569
Sp2(Zf)/HEK293-Sp2.eGFP-ChIP-Seq(Encode)/Homer	YGGCCCCGCCCC	1e-97	-224.5	0	6651	0.1634	4992.9	0.1274
Atf3(bZIP)/GBM-ATF3-ChIP-Seq(GSE33912)/Homer	DATGASTCATHN	1e-95	-220.7	0	2941	0.0722	1902.7	0.0485
AP-1(bZIP)/ThioMac-PU.1-ChIP-Seq(GSE21512)/Homer	VTGACTCATC	1e-95	-219.4	0	3231	0.0794	2136.4	0.0545
KLF5(Zf)/LoVo-KLF5-ChIP-Seq(GSE49402)/Homer	DGGGYGKGGC	1e-92	-213.5	0	4755	0.1168	3404.1	0.0868
BATF(bZIP)/Th17-BATF-ChIP-Seq(GSE39756)/Homer	DATGASTCAT	1e-89	-207.2	0	2711	0.0666	1745.4	0.0445
JunB(bZIP)/DendriticCells-Junb-ChIP-Seq(GSE36099)/Homer	RATGASTCAT	1e-87	-200.9	0	2372	0.0583	1490.5	0.038
SeqBias: polyA-repeat	AAAAAAAAAA	1e-84	-193.8	0	39183	0.9624	36886.8	0.9411
Elk1(ETS)/Hela-Elk1-ChIP-Seq(GSE31477)/Homer	HACTTCCGGY	1e-81	-188.4	0	2429	0.0597	1557.1	0.0397
Foxo1(Forkhead)/RAW-Foxo1-ChIP-Seq(Fan_et_al.)/Homer	CTGTTTAC	1e-80	-185.7	0	8920	0.2191	7123.2	0.1817
ELF1(ETS)/Jurkat-ELF1-ChIP-Seq(SRA014231)/Homer	AVCCGGAAGT	1e-76	-176.5	0	2080	0.0511	1305.5	0.0333
SeqBias: A/T bias	WWWWWWWWWW	1e-76	-175.3	0	31425	0.7718	28686.3	0.7318
ETS(ETS)/Promoter/Homer	AACCGGAAGT	1e-74	-172.4	0	1386	0.034	785.5	0.02
RRTF1(AP2EREBP)/colamp-RRTF1-DAP-Seq(GSE60143)/Homer	CCGCCGCHATTT	1e-73	-170.1	0	1863	0.0458	1148.1	0.0293
Mef2d(MADS)/Retina-Mef2d-ChIP-Seq(GSE61391)/Homer	GCTATTTTTAGC	1e-68	-158.2	0	1095	0.0269	592.1	0.0151
TGA3(bZIP)/colamp-TGA3-DAP-Seq(GSE60143)/Homer	WTGATGACGTCATCW	1e-68	-157.7	0	374	0.0092	125	0.0032
NF1-halfsite(CTF)/LNCaP-NF1-ChIP-Seq(Unpublished)/Homer	YTGCCAAG	1e-62	-144.4	0	9506	0.2335	7823.6	0.1996
Sox21(HMG)/ESC-SOX21-ChIP-Seq(GSE110505)/Homer	BCCWTTGTBYKV	1e-62	-143.6	0	8279	0.2033	6717.4	0.1714
DREB19(AP2EREBP)/colamp-DREB19-DAP-Seq(GSE60143)/Homer	AATGTCGGTK	1e-59	-136.8	0	2472	0.0607	1697.5	0.0433
Tlx?(NR)/NPC-H3K4me1-ChIP-Seq(GSE16256)/Homer	CTGGCAGSCTGCCA	1e-57	-131.5	0	1969	0.0484	1302.4	0.0332
Klf4(Zf)/mES-Klf4-ChIP-Seq(GSE11431)/Homer	GCCACACCCA	1e-56	-131	0	895	0.022	482.6	0.0123
SeqBias: CG bias	SSSSSSSSSS	1e-55	-128.6	0	30300	0.7442	27793.6	0.7091
Mef2c(MADS)/GM12878-Mef2c-ChIP-Seq(GSE32465)/Homer	DCYAAAAATAGM	1e-54	-126.1	0	2010	0.0494	1346.6	0.0344
NRF1(NRF)/MCF7-NRF1-ChIP-Seq(Unpublished)/Homer	CTGCGCATGCGC	1e-53	-124.3	0	903	0.0222	496.5	0.0127
TGA5(bZIP)/col-TGA5-DAP-Seq(GSE60143)/Homer	NNGATGACGTCATCN	1e-53	-123.8	0	518	0.0127	232.3	0.0059
JunD(bZIP)/K562-JunD-ChIP-Seq/Homer	ATGACGTCATCN	1e-53	-122.6	0	490	0.012	215.7	0.0055
Bach2(bZIP)/OCILy7-Bach2-ChIP-Seq(GSE44420)/Homer	TGCTGAGTCA	1e-53	-122.2	0	979	0.024	554.8	0.0142
Tgif2(Homeobox)/mES-Tgif2-ChIP-Seq(GSE55404)/Homer	TGTCANYT	1e-52	-120.1	0	14576	0.358	12634.2	0.3223
CRE(bZIP)/Promoter/Homer	CSGTGACGTCAC	1e-51	-119.4	0	1267	0.0311	774.2	0.0198
NRF(NRF)/Promoter/Homer	STGCGCATGCGC	1e-50	-117.3	0	1032	0.0253	600.5	0.0153
TFE3(bHLH)/MEF-TFE3-ChIP-Seq(GSE75757)/Homer	GTCACGTGACYV	1e-50	-117.1	0	380	0.0093	151	0.0039
Mef2b(MADS)/HEK293-Mef2b.V5-ChIP-Seq(GSE67450)/Homer	GCTATTTTTGGM	1e-50	-116.5	0	3568	0.0876	2669.9	0.0681
Sox3(HMG)/NPC-Sox3-ChIP-Seq(GSE33059)/Homer	CCWTTGTY	1e-50	-115.9	0	7635	0.1875	6260.3	0.1597
SeqBias: GA-repeat	GAGAGAGAGA	1e-48	-111.3	0	26457	0.6498	24091	0.6146
NF1(CTF)/LNCAP-NF1-ChIP-Seq(Unpublished)/Homer	CYTGGCABNSTGCCAR	1e-48	-111	0	1630	0.04	1073.8	0.0274
GFY-Staf(?,Zf)/Promoter/Homer	RACTACAATTCCCAGAAKGC	1e-47	-110	0	342	0.0084	133.7	0.0034
GAGA-repeat/SacCer-Promoters/Homer	CTYTCTYTCTCTCTC	1e-45	-104.8	0	16738	0.4111	14767.8	0.3768
Fli1(ETS)/CD8-FLI-ChIP-Seq(GSE20898)/Homer	NRYTTCCGGH	1e-44	-103.5	0	4550	0.1118	3565.6	0.091
Ronin(THAP)/ES-Thap11-ChIP-Seq(GSE51522)/Homer	RACTACAACTCCCAGVAKGC	1e-44	-103.3	0	271	0.0067	96.7	0.0025
E-box(bHLH)/Promoter/Homer	SSGGTCACGTGA	1e-44	-101.5	0	427	0.0105	192.1	0.0049
Trl(Zf)/S2-GAGAfactor-ChIP-Seq(GSE40646)/Homer	RGAGAGAG	1e-43	-101.3	0	12922	0.3174	11200.8	0.2858
Mef2a(MADS)/HL1-Mef2a.biotin-ChIP-Seq(GSE21529)/Homer	CYAAAAATAG	1e-43	-101.1	0	1816	0.0446	1244.7	0.0318
NFIL3(bZIP)/HepG2-NFIL3-ChIP-Seq(Encode)/Homer	VTTACGTAAYNNNNN	1e-43	-100.6	0	2792	0.0686	2057.9	0.0525
Bapx1(Homeobox)/VertebralCol-Bapx1-ChIP-Seq(GSE36672)/Homer	TTRAGTGSYK	1e-41	-95.98	0	8705	0.2138	7332.9	0.1871
Sox9(HMG)/Limb-SOX9-ChIP-Seq(GSE73225)/Homer	AGGVNCCTTTGT	1e-40	-92.19	0	3814	0.0937	2964	0.0756
ATAF1(NAC)/col-ATAF1-DAP-Seq(GSE60143)/Homer	YACGTMAY	1e-39	-91.44	0	10830	0.266	9315.7	0.2377
Sox10(HMG)/SciaticNerve-Sox3-ChIP-Seq(GSE35132)/Homer	CCWTTGTYYB	1e-39	-91.32	0	7515	0.1846	6272.8	0.16
PHA-4(Forkhead)/cElegans-Embryos-PHA4-ChIP-Seq(modEncode)/Homer	KTGTTTGC	1e-39	-91.08	0	14659	0.36	12895.7	0.329
E2FA(E2FDP)/colamp-E2FA-DAP-Seq(GSE60143)/Homer	WWTGGCGCCAWWWNN	1e-39	-90.48	0	1413	0.0347	942.9	0.0241
At5g65130(AP2EREBP)/colamp-At5g65130-DAP-Seq(GSE60143)/Homer	CCRCCGACAWTN	1e-38	-89.77	0	1544	0.0379	1049.4	0.0268
At1g75490(AP2EREBP)/colamp-At1g75490-DAP-Seq(GSE60143)/Homer	CACCGMCT	1e-38	-88.68	0	8833	0.2169	7490.9	0.1911
Maz(Zf)/HepG2-Maz-ChIP-Seq(GSE31477)/Homer	GGGGGGGG	1e-38	-87.72	0	6379	0.1567	5263	0.1343
MYB101(MYB)/colamp-MYB101-DAP-Seq(GSE60143)/Homer	TAACNRMY	1e-36	-84.91	0	9597	0.2357	8215.1	0.2096
DEAR2(AP2EREBP)/colamp-DEAR2-DAP-Seq(GSE60143)/Homer	HCACCGACAWHD	1e-36	-84.43	0	4264	0.1047	3389.3	0.0865
KLF6(Zf)/PDAC-KLF6-ChIP-Seq(GSE64557)/Homer	MKGGGYGTGGCC	1e-35	-82.81	0	4211	0.1034	3349.8	0.0855
NAP(NAC)/col-NAP-DAP-Seq(GSE60143)/Homer	ARGTTACGTRTN	1e-35	-82.65	0	3399	0.0835	2638	0.0673
E2F4(E2F)/K562-E2F4-ChIP-Seq(GSE31477)/Homer	GGCGGGAAAH	1e-35	-82.43	0	2165	0.0532	1581.3	0.0403
GFY(?)/Promoter/Homer	ACTACAATTCCC	1e-35	-81.96	0	381	0.0094	179.7	0.0046
Smad3(MAD)/NPC-Smad3-ChIP-Seq(GSE36673)/Homer	TWGTCTGV	1e-34	-79.33	0	11317	0.278	9845.4	0.2512
GAGA-repeat/Arabidopsis-Promoters/Homer	CTCTCTCTCY	1e-34	-78.34	0	4518	0.111	3640.3	0.0929
Nkx2.5(Homeobox)/HL1-Nkx2.5.biotin-ChIP-Seq(GSE21529)/Homer	RRSCACTYAA	1e-33	-77.55	0	8696	0.2136	7430.8	0.1896
ETV4(ETS)/HepG2-ETV4-ChIP-Seq(ENCODE)/Homer	ACCGGAAGTG	1e-32	-75.89	0	4491	0.1103	3627.1	0.0925
DREB2(AP2EREBP)/col-DREB2-DAP-Seq(GSE60143)/Homer	TMACCGACATWA	1e-31	-73.21	0	1837	0.0451	1332.3	0.034
ARF2(ARF)/col-ARF2-DAP-Seq(GSE60143)/Homer	TTGTCGGMWN	1e-31	-72.75	0	11696	0.2873	10244.5	0.2614
NAM(NAC)/col-NAM-DAP-Seq(GSE60143)/Homer	RGTTRCGTRW	1e-30	-70.95	0	4760	0.1169	3890.7	0.0993
At2g33710(AP2EREBP)/colamp-At2g33710-DAP-Seq(GSE60143)/Homer	WTKGCGGCKR	1e-30	-70.22	0	10514	0.2582	9160.8	0.2337
En1(Homeobox)/SUM149-EN1-ChIP-Seq(GSE120957)/Homer	NDCTAATTAS	1e-30	-69.6	0	8403	0.2064	7210.7	0.184
Egr2(Zf)/Thymocytes-Egr2-ChIP-Seq(GSE34254)/Homer	NGCGTGGGCGGR	1e-30	-69.18	0	731	0.018	447.5	0.0114
Etv2(ETS)/ES-ER71-ChIP-Seq(GSE59402)/Homer	NNAYTTCCTGHN	1e-29	-67.8	0	3578	0.0879	2854.7	0.0728
Nkx2.2(Homeobox)/NPC-Nkx2.2-ChIP-Seq(GSE61673)/Homer	BTBRAGTGSN	1e-29	-67.45	0	7826	0.1922	6693.9	0.1708
Sox2(HMG)/mES-Sox2-ChIP-Seq(GSE11431)/Homer	BCCATTGTTC	1e-28	-65.68	0	3735	0.0917	3002	0.0766
MYB(HTH)/ERMYB-Myb-ChIPSeq(GSE22095)/Homer	GGCVGTTR	1e-28	-65.2	0	8763	0.2152	7571.1	0.1932
BMYB(HTH)/Hela-BMYB-ChIP-Seq(GSE27030)/Homer	NHAACBGYYV	1e-28	-64.86	0	7355	0.1806	6277.2	0.1601
AT1G71450(AP2EREBP)/col-AT1G71450-DAP-Seq(GSE60143)/Homer	DHDWTGTCGGTG	1e-28	-64.56	0	7414	0.1821	6334	0.1616
TGA4(bZIP)/colamp-TGA4-DAP-Seq(GSE60143)/Homer	RTGACGTCAKCW	1e-27	-64.46	0	1178	0.0289	810.3	0.0207
Atf7(bZIP)/3T3L1-Atf7-ChIP-Seq(GSE56872)/Homer	NGRTGACGTCAY	1e-27	-63.14	0	1822	0.0448	1350	0.0344
SUT1?/SacCer-Promoters/Homer	CCCCGCGC	1e-27	-62.6	0	25962	0.6377	23967.1	0.6114
FOXP1(Forkhead)/H9-FOXP1-ChIP-Seq(GSE31006)/Homer	NYYTGTTTACHN	1e-26	-61.64	0	1774	0.0436	1313.5	0.0335
Usf2(bHLH)/C2C12-Usf2-ChIP-Seq(GSE36030)/Homer	GTCACGTGGT	1e-26	-61.22	0	1133	0.0278	781.9	0.0199
Atf2(bZIP)/3T3L1-Atf2-ChIP-Seq(GSE56872)/Homer	NRRTGACGTCAT	1e-26	-61.11	0	1318	0.0324	933.5	0.0238
c-Jun-CRE(bZIP)/K562-cJun-ChIP-Seq(GSE31477)/Homer	ATGACGTCATCY	1e-26	-60.92	0	1219	0.0299	852.4	0.0217
TGA2(bZIP)/colamp-TGA2-DAP-Seq(GSE60143)/Homer	ACGTCAYCHH	1e-26	-60.86	0	2201	0.0541	1680.7	0.0429
ABR1(AP2EREBP)/colamp-ABR1-DAP-Seq(GSE60143)/Homer	AAATGGCGGCGG	1e-26	-60.25	0	6226	0.1529	5273.7	0.1345
At5g04390(C2H2)/col200-At5g04390-DAP-Seq(GSE60143)/Homer	AGTGANDN	1e-26	-60.15	0	22787	0.5597	20905.4	0.5333
ERF15(AP2EREBP)/colamp-ERF15-DAP-Seq(GSE60143)/Homer	WDHAGCMGCCAT	1e-25	-59.1	0	13974	0.3432	12490.6	0.3187
Egr1(Zf)/K562-Egr1-ChIP-Seq(GSE32465)/Homer	TGCGTGGGYG	1e-25	-59	0	2650	0.0651	2076.7	0.053
ERF115(AP2EREBP)/colamp-ERF115-DAP-Seq(GSE60143)/Homer	WTKRCGGCGB	1e-24	-57.4	0	9352	0.2297	8172.9	0.2085
Nkx6.1(Homeobox)/Islet-Nkx6.1-ChIP-Seq(GSE40975)/Homer	GKTAATGR	1e-24	-57.3	0	11238	0.276	9932.5	0.2534
E2F3(E2F)/MEF-E2F3-ChIP-Seq(GSE71376)/Homer	BTKGGCGGGAAA	1e-24	-56.58	0	2982	0.0732	2377.1	0.0606
Nkx3.1(Homeobox)/LNCaP-Nkx3.1-ChIP-Seq(GSE28264)/Homer	AAGCACTTAA	1e-24	-56.38	0	10026	0.2462	8807.3	0.2247
AT1G28160(AP2EREBP)/colamp-AT1G28160-DAP-Seq(GSE60143)/Homer	GGCGGCGG	1e-24	-56.29	0	10757	0.2642	9490.3	0.2421
TGA10(bZIP)/colamp-TGA10-DAP-Seq(GSE60143)/Homer	ATGACGTC	1e-24	-55.65	0	2184	0.0536	1684	0.043
GABPA(ETS)/Jurkat-GABPa-ChIP-Seq(GSE17954)/Homer	RACCGGAAGT	1e-24	-55.38	0	3338	0.082	2697.9	0.0688
RAP26(AP2EREBP)/colamp-RAP26-DAP-Seq(GSE60143)/Homer	HDATGGCGGCGG	1e-23	-55.04	0	7550	0.1854	6521.5	0.1664
RAP211(AP2EREBP)/colamp-RAP211-DAP-Seq(GSE60143)/Homer	RGCCGGCYWW	1e-23	-54.46	0	10923	0.2683	9660.3	0.2465
E2F6(E2F)/Hela-E2F6-ChIP-Seq(GSE31477)/Homer	GGCGGGAARN	1e-23	-53.7	0	2695	0.0662	2138	0.0545
ERF4(AP2EREBP)/colamp-ERF4-DAP-Seq(GSE60143)/Homer	WDWTGGCGGCGG	1e-23	-53.57	0	6665	0.1637	5717.5	0.1459
Sox6(HMG)/Myotubes-Sox6-ChIP-Seq(GSE32627)/Homer	CCATTGTTNY	1e-23	-53.45	0	6846	0.1681	5884.1	0.1501
Foxo3(Forkhead)/U2OS-Foxo3-ChIP-Seq(E-MTAB-2701)/Homer	DGTAAACA	1e-22	-52.24	0	2898	0.0712	2322.4	0.0592
ETS1(ETS)/Jurkat-ETS1-ChIP-Seq(GSE17954)/Homer	ACAGGAAGTG	1e-22	-52.09	0	4090	0.1005	3385.3	0.0864
TGA1(bZIP)/colamp-TGA1-DAP-Seq(GSE60143)/Homer	TGACGTCAKC	1e-22	-52.05	0	1597	0.0392	1193.1	0.0304
MYB65(MYB)/colamp-MYB65-DAP-Seq(GSE60143)/Homer	RACNGTTA	1e-22	-52.02	0	5066	0.1244	4267.6	0.1089
CREB5(bZIP)/LNCaP-CREB5.V5-ChIP-Seq(GSE137775)/Homer	VVATGACGTCAT	1e-22	-51.99	0	1404	0.0345	1030.1	0.0263
TGA6(bZIP)/colamp-TGA6-DAP-Seq(GSE60143)/Homer	TGACGTCABC	1e-22	-51.83	0	2263	0.0556	1768	0.0451
ETV1(ETS)/GIST48-ETV1-ChIP-Seq(GSE22441)/Homer	AACCGGAAGT	1e-22	-51.64	0	5145	0.1264	4341.8	0.1108
FoxL2(Forkhead)/Ovary-FoxL2-ChIP-Seq(GSE60858)/Homer	WWTRTAAACAVG	1e-22	-51.36	0	3159	0.0776	2557.8	0.0653
TATA-Box(TBP)/Promoter/Homer	CCTTTTAWAGSC	1e-22	-51.22	0	5173	0.1271	4369.9	0.1115
Foxf1(Forkhead)/Lung-Foxf1-ChIP-Seq(GSE77951)/Homer	WWATRTAAACAN	1e-22	-51.2	0	3493	0.0858	2855.5	0.0728
LBD18(LOBAS2)/colamp-LBD18-DAP-Seq(GSE60143)/Homer	CKGAWWTTCHGS	1e-22	-51.18	0	10861	0.2668	9629.4	0.2457
bZIP50(bZIP)/colamp-bZIP50-DAP-Seq(GSE60143)/Homer	GATGACGTCA	1e-21	-50.52	0	3543	0.087	2903.4	0.0741
STZ(C2H2)/colamp-STZ-DAP-Seq(GSE60143)/Homer	HNBTCACT	1e-21	-49.84	0	23769	0.5838	21953.2	0.5601
KLF10(Zf)/HEK293-KLF10.GFP-ChIP-Seq(GSE58341)/Homer	GGGGGTGTGTCC	1e-21	-49.8	0	1758	0.0432	1338.6	0.0341
ERF8(AP2EREBP)/colamp-ERF8-DAP-Seq(GSE60143)/Homer	CGCCGYCATW	1e-21	-48.53	0	6546	0.1608	5642.4	0.1439
ERG(ETS)/VCaP-ERG-ChIP-Seq(GSE14097)/Homer	ACAGGAAGTG	1e-20	-47.99	0	6115	0.1502	5250.6	0.134
MYB88(MYB)/col-MYB88-DAP-Seq(GSE60143)/Homer	HNACGCTCCT	1e-20	-47.51	0	10611	0.2606	9427	0.2405
MYB77(MYB)/col-MYB77-DAP-Seq(GSE60143)/Homer	NYAACBGYMC	1e-20	-47.41	0	5946	0.146	5100	0.1301
DPL-1(E2F)/cElegans-Adult-ChIP-Seq(modEncode)/Homer	TAGCGCGC	1e-20	-46.83	0	3438	0.0844	2828.8	0.0722
E2F1(E2F)/Hela-E2F1-ChIP-Seq(GSE22478)/Homer	CWGGCGGGAA	1e-19	-45.92	0	1064	0.0261	763.8	0.0195
EWS:FLI1-fusion(ETS)/SK_N_MC-EWS:FLI1-ChIP-Seq(SRA014231)/Homer	VACAGGAAAT	1e-19	-45.57	0	2202	0.0541	1739.8	0.0444
RORg(NR)/Liver-Rorc-ChIP-Seq(GSE101115)/Homer	WAABTAGGTCAV	1e-19	-45.41	0	417	0.0102	247.2	0.0063
At1g36060(AP2EREBP)/colamp-At1g36060-DAP-Seq(GSE60143)/Homer	NNWWKGTCGGTG	1e-19	-45.2	0	2605	0.064	2095.3	0.0535
LBD19(LOBAS2)/colamp-LBD19-DAP-Seq(GSE60143)/Homer	CCKGAAWTTCMGGAW	1e-19	-45.08	0	7617	0.1871	6656.4	0.1698
RORa(NR)/Liver-Rora-ChIP-Seq(GSE101115)/Homer	AAWCTAGGTCARDNN	1e-19	-44.59	0	515	0.0126	323.9	0.0083
At5g18450(AP2EREBP)/col-At5g18450-DAP-Seq(GSE60143)/Homer	CACCGCTT	1e-18	-43.67	0	9315	0.2288	8247.7	0.2104
LBD23(LOBAS2)/colamp-LBD23-DAP-Seq(GSE60143)/Homer	GCGNAWWWTNCGCYW	1e-18	-43.58	0	5446	0.1338	4667.6	0.1191
FOXK2(Forkhead)/U2OS-FOXK2-ChIP-Seq(E-MTAB-2204)/Homer	SCHTGTTTACAT	1e-18	-43.45	0	2641	0.0649	2135.5	0.0545
HY5(bZIP)/colamp-HY5-DAP-Seq(GSE60143)/Homer	RRTSACGTSD	1e-18	-43.11	0	3026	0.0743	2479.1	0.0632
Atf1(bZIP)/K562-ATF1-ChIP-Seq(GSE31477)/Homer	GATGACGTCA	1e-18	-43.1	0	2542	0.0624	2049	0.0523
WT1(Zf)/Kidney-WT1-ChIP-Seq(GSE90016)/Homer	MCTCCCMCRCAB	1e-18	-42.64	0	2526	0.062	2038	0.052
FOXK1(Forkhead)/HEK293-FOXK1-ChIP-Seq(GSE51673)/Homer	NVWTGTTTAC	1e-18	-42.6	0	3970	0.0975	3330.2	0.085
Nanog(Homeobox)/mES-Nanog-ChIP-Seq(GSE11724)/Homer	RGCCATTAAC	1e-18	-42.19	0	17653	0.4336	16147.2	0.4119
DLX1(Homeobox)/BasalGanglia-Dlx1-ChIP-seq(GSE124936)/Homer	NSNNTAATTA	1e-18	-41.62	0	6090	0.1496	5272.1	0.1345
Arnt:Ahr(bHLH)/MCF7-Arnt-ChIP-Seq(Lo_et_al.)/Homer	TBGCACGCAA	1e-18	-41.47	0	3486	0.0856	2900	0.074
Unknown3/Arabidopsis-Promoters/Homer	AYTAAACCGG	1e-17	-39.86	0	660	0.0162	447.1	0.0114
MYB81(MYB)/col-MYB81-DAP-Seq(GSE60143)/Homer	NWAACSGWTWNN	1e-17	-39.46	0	6232	0.1531	5419.4	0.1383
Smad2(MAD)/ES-SMAD2-ChIP-Seq(GSE29422)/Homer	CTGTCTGG	1e-17	-39.35	0	6438	0.1581	5610.5	0.1431
Lhx3(Homeobox)/Neuron-Lhx3-ChIP-Seq(GSE31456)/Homer	ADBTAATTAR	1e-17	-39.17	0	7333	0.1801	6440.4	0.1643
E2F7(E2F)/Hela-E2F7-ChIP-Seq(GSE32673)/Homer	VDTTTCCCGCCA	1e-17	-39.16	0	456	0.0112	287.1	0.0073
MYB98(MYB)/col-MYB98-DAP-Seq(GSE60143)/Homer	NWDCCGTTAC	1e-16	-38.43	0	1286	0.0316	973.3	0.0248
AT2G15740(C2H2)/col-AT2G15740-DAP-Seq(GSE60143)/Homer	DHNDWATCGATD	1e-16	-38.43	0	2573	0.0632	2099.3	0.0536
Bach1(bZIP)/K562-Bach1-ChIP-Seq(GSE31477)/Homer	AWWNTGCTGAGTCAT	1e-16	-37.27	0	315	0.0077	183.3	0.0047
Meis1(Homeobox)/MastCells-Meis1-ChIP-Seq(GSE48085)/Homer	VGCTGWCAVB	1e-15	-36.77	0	7591	0.1864	6700.9	0.171
FoxD3(forkhead)/ZebrafishEmbryo-Foxd3.biotin-ChIP-seq(GSE106676)/Homer	TGTTTAYTTAGC	1e-15	-36.15	0	3772	0.0926	3190.6	0.0814
ERF105(AP2EREBP)/colamp-ERF105-DAP-Seq(GSE60143)/Homer	TGGCGGCT	1e-15	-36.01	0	8929	0.2193	7955	0.2029
Isl1(Homeobox)/Neuron-Isl1-ChIP-Seq(GSE31456)/Homer	CTAATKGV	1e-15	-35.94	0	8194	0.2013	7269.6	0.1855
Npas4(bHLH)/Neuron-Npas4-ChIP-Seq(GSE127793)/Homer	NHRTCACGACDN	1e-15	-35.81	0	4295	0.1055	3668.3	0.0936
RAP212(AP2EREBP)/col-RAP212-DAP-Seq(GSE60143)/Homer	CGCCGCCATTTT	1e-15	-35.72	0	5068	0.1245	4376.7	0.1117
Sox4(HMG)/proB-Sox4-ChIP-Seq(GSE50066)/Homer	YCTTTGTTCC	1e-15	-35.45	0	3701	0.0909	3130.2	0.0799
GFX(?)/Promoter/Homer	ATTCTCGCGAGA	1e-15	-34.93	0	118	0.0029	49.1	0.0013
AT3G10030(Trihelix)/colamp-AT3G10030-DAP-Seq(GSE60143)/Homer	GCCGTTAA	1e-14	-34.26	0	2877	0.0707	2393.8	0.0611
BIM3(bHLH)/col-BIM3-DAP-Seq(GSE60143)/Homer	TWVTCACGTGAB	1e-14	-34.22	0	535	0.0131	359.3	0.0092
AMYB(HTH)/Testes-AMYB-ChIP-Seq(GSE44588)/Homer	TGGCAGTTGG	1e-14	-34.22	0	7082	0.1739	6249.6	0.1594
Gfi1b(Zf)/HPC7-Gfi1b-ChIP-Seq(GSE22178)/Homer	MAATCACTGC	1e-14	-33.48	0	3675	0.0903	3120	0.0796
Sox15(HMG)/CPA-Sox15-ChIP-Seq(GSE62909)/Homer	RAACAATGGN	1e-14	-33.4	0	4083	0.1003	3491.1	0.0891
CEJ1(AP2EREBP)/col-CEJ1-DAP-Seq(GSE60143)/Homer	WWTGTCGGTG	1e-14	-33.32	0	3567	0.0876	3022.3	0.0771
DLX5(Homeobox)/BasalGanglia-Dlx5-ChIP-seq(GSE124936)/Homer	SSTAATTA	1e-14	-32.91	0	3705	0.091	3150.1	0.0804
RORgt(NR)/EL4-RORgt.Flag-ChIP-Seq(GSE56019)/Homer	AAYTAGGTCA	1e-14	-32.35	0	495	0.0122	331.3	0.0085
RORgt(NR)/EL4-RORgt.Flag-ChIP-Seq(GSE56019)/Homer	AAYTAGGTCA	1e-14	-32.35	0	495	0.0122	331.3	0.0085
ANAC047(NAC)/colamp-ANAC047-DAP-Seq(GSE60143)/Homer	WACACGTAACTT	1e-13	-32.2	0	2541	0.0624	2103	0.0537
GRE(NR),IR3/RAW264.7-GRE-ChIP-Seq(Unpublished)/Homer	VAGRACAKWCTGTYC	1e-13	-32.06	0	1141	0.028	871.9	0.0222
Nrf2(bZIP)/Lymphoblast-Nrf2-ChIP-Seq(GSE37589)/Homer	HTGCTGAGTCAT	1e-13	-31.79	0	300	0.0074	180.1	0.0046
ERF13(AP2EREBP)/colamp-ERF13-DAP-Seq(GSE60143)/Homer	TYAGCCGCCATT	1e-13	-31.51	0	7245	0.1779	6425.2	0.1639
MYB70(MYB)/col-MYB70-DAP-Seq(GSE60143)/Homer	WTAACNGTTA	1e-13	-30.82	0	6213	0.1526	5472.1	0.1396
DEL2(E2FDP)/col-DEL2-DAP-Seq(GSE60143)/Homer	WTTTCSCGCC	1e-13	-30.77	0	1407	0.0346	1106.2	0.0282
Sox17(HMG)/Endoderm-Sox17-ChIP-Seq(GSE61475)/Homer	CCATTGTTYB	1e-13	-30.61	0	2698	0.0663	2253.8	0.0575
NF-E2(bZIP)/K562-NFE2-ChIP-Seq(GSE31477)/Homer	GATGACTCAGCA	1e-12	-29.61	0	341	0.0084	215.6	0.0055
IRF8(IRF)/BMDM-IRF8-ChIP-Seq(GSE77884)/Homer	GRAASTGAAAST	1e-12	-29.57	0	1260	0.0309	984	0.0251
At5g08750(C3H)/col-At5g08750-DAP-Seq(GSE60143)/Homer	NWDTTGCGGCTR	1e-12	-28.98	0	2027	0.0498	1661.4	0.0424
SPL5(SBP)/colamp-SPL5-DAP-Seq(GSE60143)/Homer	NNHGTACGGHNN	1e-12	-28.88	0	1923	0.0472	1569.1	0.04
FRS9(ND)/col-FRS9-DAP-Seq(GSE60143)/Homer	RGAGAGAGAAAG	1e-12	-28.66	0	987	0.0242	751.4	0.0192
MYB105(MYB)/colamp-MYB105-DAP-Seq(GSE60143)/Homer	RATWCCGTTA	1e-12	-27.94	0	2415	0.0593	2014.4	0.0514
ETS:RUNX(ETS,Runt)/Jurkat-RUNX1-ChIP-Seq(GSE17954)/Homer	RCAGGATGTGGT	1e-11	-27.63	0	308	0.0076	193.5	0.0049
HLF(bZIP)/HSC-HLF.Flag-ChIP-Seq(GSE69817)/Homer	RTTATGYAAB	1e-11	-27.5	0	3434	0.0843	2940.9	0.075
Smad4(MAD)/ESC-SMAD4-ChIP-Seq(GSE29422)/Homer	VBSYGTCTGG	1e-11	-27.35	0	6346	0.1559	5627.8	0.1436
AT1G12630(AP2EREBP)/colamp-AT1G12630-DAP-Seq(GSE60143)/Homer	TGTCGGCA	1e-11	-27.3	0	1924	0.0473	1578.3	0.0403
LHX9(Homeobox)/Hct116-LHX9.V5-ChIP-Seq(GSE116822)/Homer	NGCTAATTAG	1e-11	-27.26	0	6018	0.1478	5323.5	0.1358
PU.1-IRF(ETS:IRF)/Bcell-PU.1-ChIP-Seq(GSE21512)/Homer	MGGAAGTGAAAC	1e-11	-27.25	0	5251	0.129	4612.3	0.1177
MYB3R5(MYB)/col-MYB3R5-DAP-Seq(GSE60143)/Homer	THYAACGGTHAWAWT	1e-11	-27	0	237	0.0058	141	0.0036
MYB73(MYB)/col-MYB73-DAP-Seq(GSE60143)/Homer	NNNNHAACNGHHDHN	1e-11	-26.16	0	8607	0.2114	7753.9	0.1978
SpiB(ETS)/OCILY3-SPIB-ChIP-Seq(GSE56857)/Homer	AAAGRGGAAGTG	1e-11	-26.12	0	882	0.0217	670.6	0.0171
MafK(bZIP)/C2C12-MafK-ChIP-Seq(GSE36030)/Homer	GCTGASTCAGCA	1e-11	-25.96	0	1007	0.0247	778.8	0.0199
Unknown3/Drosophila-Promoters/Homer	ACVAKCTGGCAGCGC	1e-11	-25.59	0	682	0.0168	502.3	0.0128
AtGRF6(GRF)/col-AtGRF6-DAP-Seq(GSE60143)/Homer	NTGTCAGADNNNNNN	1e-11	-25.53	0	5025	0.1234	4418.1	0.1127
ERF7(AP2EREBP)/col-ERF7-DAP-Seq(GSE60143)/Homer	ATGRCGGCGG	1e-11	-25.34	0	7424	0.1823	6653.2	0.1697
ZNF143|STAF(Zf)/CUTLL-ZNF143-ChIP-Seq(GSE29600)/Homer	ATTTCCCAGVAKSCY	1e-10	-25.09	0	965	0.0237	745	0.019
Nkx2.1(Homeobox)/LungAC-Nkx2.1-ChIP-Seq(GSE43252)/Homer	RSCACTYRAG	1e-10	-25.04	0	11116	0.273	10131.4	0.2585
Zfp281(Zf)/ES-Zfp281-ChIP-Seq(GSE81042)/Homer	CCCCTCCCCCAC	1e-10	-24.94	0	502	0.0123	354.7	0.009
MYB3R1(MYB)/col-MYB3R1-DAP-Seq(GSE60143)/Homer	WWDTDACCGTTR	1e-10	-24.88	0	993	0.0244	770.4	0.0197
WUS1(Homeobox)/colamp-WUS1-DAP-Seq(GSE60143)/Homer	CAWTCATTCA	1e-10	-24.44	0	1578	0.0388	1285.4	0.0328
TATA-box/Drosophila-Promoters/Homer	CTATAAAAGCSV	1e-10	-24.43	0	312	0.0077	202.9	0.0052
AZF1(C2H2)/colamp-AZF1-DAP-Seq(GSE60143)/Homer	DKSWCACT	1e-10	-23.87	0	20659	0.5074	19258.3	0.4913
MafA(bZIP)/Islet-MafA-ChIP-Seq(GSE30298)/Homer	TGCTGACTCA	1e-10	-23.72	0	4454	0.1094	3906.4	0.0997
FEA4(bZIP)/Corn-FEA4-ChIP-Seq(GSE61954)/Homer	TGACGTCACS	1e-10	-23.64	0	4127	0.1014	3605.5	0.092
Hoxa10(Homeobox)/ChickenMSG-Hoxa10.Flag-ChIP-Seq(GSE86088)/Homer	GGYAATGAAA	1e-10	-23.59	0	2677	0.0657	2278.2	0.0581
Hoxd11(Homeobox)/ChickenMSG-Hoxd11.Flag-ChIP-Seq(GSE86088)/Homer	VGCCATAAAA	1e-09	-22.63	0	10409	0.2557	9494	0.2422
BPC1(BBRBPC)/colamp-BPC1-DAP-Seq(GSE60143)/Homer	GARGAGAGAGAA	1e-09	-22.46	0	2224	0.0546	1875.5	0.0478
BIM1(bHLH)/colamp-BIM1-DAP-Seq(GSE60143)/Homer	NNNNNNVTCACGTGM	1e-09	-22.29	0	439	0.0108	310	0.0079
AtHB32(ZFHD)/col200-AtHB32-DAP-Seq(GSE60143)/Homer	CGAATTAT	1e-09	-22.19	0	4881	0.1199	4315.1	0.1101
GRE(NR),IR3/A549-GR-ChIP-Seq(GSE32465)/Homer	NRGVACABNVTGTYCY	1e-09	-22.11	0	716	0.0176	543	0.0139
Stat3+il21(Stat)/CD4-Stat3-ChIP-Seq(GSE19198)/Homer	SVYTTCCNGGAARB	1e-09	-21.87	0	2676	0.0657	2289.6	0.0584
TGA9(bZIP)/colamp-TGA9-DAP-Seq(GSE60143)/Homer	VTGACGTC	1e-09	-21.6	0	4669	0.1147	4124.9	0.1052
At1g19210(AP2EREBP)/colamp-At1g19210-DAP-Seq(GSE60143)/Homer	HCACCGACCAHN	1e-09	-21.5	0	4641	0.114	4099	0.1046
DLX2(Homeobox)/BasalGanglia-Dlx2-ChIP-seq(GSE124936)/Homer	NNNTAATTAS	1e-09	-20.97	0	6620	0.1626	5948.5	0.1518
SPL3(SBP)/colamp-SPL3-DAP-Seq(GSE60143)/Homer	WDTTGTACGGAH	1e-08	-20.42	0	189	0.0046	114.5	0.0029
bZIP52(bZIP)/colamp-bZIP52-DAP-Seq(GSE60143)/Homer	NDNHCAGCTGTCANN	1e-08	-20.25	0	7164	0.176	6466.2	0.165
TRP2(MYBrelated)/colamp-TRP2-DAP-Seq(GSE60143)/Homer	TAAACCCT	1e-08	-20.2	0	565	0.0139	420.3	0.0107
Hoxa11(Homeobox)/ChickenMSG-Hoxa11.Flag-ChIP-Seq(GSE86088)/Homer	TTTTATGGCM	1e-08	-20.15	0	10126	0.2487	9258.5	0.2362
PABPC1(?)/MEL-PABC1-CLIP-Seq(GSE69755)/Homer	HAATAAAGNN	1e-08	-19.98	0	7361	0.1808	6654.7	0.1698
SCL(bHLH)/HPC7-Scl-ChIP-Seq(GSE13511)/Homer	AVCAGCTG	1e-08	-19.97	0	25304	0.6215	23804	0.6073
PBX1(Homeobox)/MCF7-PBX1-ChIP-Seq(GSE28007)/Homer	GSCTGTCACTCA	1e-08	-19.86	0	294	0.0072	197.9	0.0051
AT5G23930(mTERF)/col-AT5G23930-DAP-Seq(GSE60143)/Homer	GGCGGCTG	1e-08	-19.35	0	11636	0.2858	10700.1	0.273
REF6(Zf)/Arabidopsis-REF6-ChIP-Seq(GSE106942)/Homer	TVCTCTGTTT	1e-08	-19.3	0	2897	0.0712	2510.2	0.064
ZNF341(Zf)/EBV-ZNF341-ChIP-Seq(GSE113194)/Homer	GGAACAGCCG	1e-08	-19.25	0	4454	0.1094	3947.4	0.1007
Cbf1(bHLH)/Yeast-Cbf1-ChIP-Seq(GSE29506)/Homer	TCACGTGAYH	1e-08	-19.15	0	1032	0.0253	828.9	0.0211
AT5G05550(Trihelix)/col-AT5G05550-DAP-Seq(GSE60143)/Homer	HDNHDTCKCCGGMGA	1e-08	-18.84	0	5844	0.1435	5246	0.1338
SPL14(SBP)/col-SPL14-DAP-Seq(GSE60143)/Homer	NNWHTGTACGGAHNH	1e-08	-18.72	0	710	0.0174	549	0.014
NFAT(RHD)/Jurkat-NFATC1-ChIP-Seq(Jolma_et_al.)/Homer	ATTTTCCATT	1e-08	-18.59	0	3688	0.0906	3244.9	0.0828
PGR(NR)/EndoStromal-PGR-ChIP-Seq(GSE69539)/Homer	AAGAACATWHTGTTC	1e-08	-18.52	0	1048	0.0257	845.2	0.0216
MYB3R4(MYB)/col-MYB3R4-DAP-Seq(GSE60143)/Homer	AWWTAACCGTTR	1e-07	-18.34	0	519	0.0127	387.8	0.0099
ERF11(AP2EREBP)/col-ERF11-DAP-Seq(GSE60143)/Homer	RTGGCGGCGG	1e-07	-18.33	0	5871	0.1442	5277.1	0.1346
LBD2(LOBAS2)/colamp-LBD2-DAP-Seq(GSE60143)/Homer	TCCGAWTTTTTCGGN	1e-07	-18.15	0	987	0.0242	793.4	0.0202
Hoxd10(Homeobox)/ChickenMSG-Hoxd10.Flag-ChIP-Seq(GSE86088)/Homer	GGCMATGAAA	1e-07	-18.14	0	4869	0.1196	4344.9	0.1108
dof42(C2C2dof)/col-dof42-DAP-Seq(GSE60143)/Homer	AAAAAGGC	1e-07	-17.92	0	2470	0.0607	2130.9	0.0544
ZBTB33(Zf)/GM12878-ZBTB33-ChIP-Seq(GSE32465)/Homer	GGVTCTCGCGAGAAC	1e-07	-17.91	0	212	0.0052	136.9	0.0035
Elf4(ETS)/BMDM-Elf4-ChIP-Seq(GSE88699)/Homer	ACTTCCKGKT	1e-07	-17.89	0	3575	0.0878	3146.1	0.0803
CRF10(AP2EREBP)/col100-CRF10-DAP-Seq(GSE60143)/Homer	DCCGCCGYHA	1e-07	-17.82	0	8354	0.2052	7616.5	0.1943
OBP3(C2C2dof)/col-OBP3-DAP-Seq(GSE60143)/Homer	NYWACTTTTT	1e-07	-17.56	0	13313	0.327	12322.6	0.3144
Brn1(POU,Homeobox)/NPC-Brn1-ChIP-Seq(GSE35496)/Homer	TATGCWAATBAV	1e-07	-17.48	0	1199	0.0294	984.7	0.0251
Foxh1(Forkhead)/hESC-FOXH1-ChIP-Seq(GSE29422)/Homer	NNTGTGGATTSS	1e-07	-17.37	0	2163	0.0531	1854.4	0.0473
Hoxd12(Homeobox)/ChickenMSG-Hoxd12.Flag-ChIP-Seq(GSE86088)/Homer	HDGYAATGAAAN	1e-07	-17.21	0	8146	0.2001	7428.3	0.1895
OCT:OCT(POU,Homeobox,IR1)/NPC-Brn2-ChIP-Seq(GSE35496)/Homer	ATGAATWATTCATGA	1e-07	-17.12	0	97	0.0024	51.9	0.0013
SPL13(SBP)/col-SPL13-DAP-Seq(GSE60143)/Homer	WAHTGTACGGAH	1e-07	-17	0	412	0.0101	301.6	0.0077
Hoxa9(Homeobox)/ChickenMSG-Hoxa9.Flag-ChIP-Seq(GSE86088)/Homer	RGCAATNAAA	1e-07	-16.96	0	11554	0.2838	10658.7	0.2719
Oct6(POU,Homeobox)/NPC-Pou3f1-ChIP-Seq(GSE35496)/Homer	WATGCAAATGAG	1e-07	-16.89	0	1639	0.0403	1382.6	0.0353
bHLH157(bHLH)/col-bHLH157-DAP-Seq(GSE60143)/Homer	KACACGTCTCTY	1e-07	-16.83	0	855	0.021	683.8	0.0174
EKLF(Zf)/Erythrocyte-Klf1-ChIP-Seq(GSE20478)/Homer	NWGGGTGTGGCY	1e-07	-16.77	0	305	0.0075	213.2	0.0054
BPC6(BBRBPC)/col-BPC6-DAP-Seq(GSE60143)/Homer	YTYTCTCTCTCTCTA	1e-07	-16.66	0	160	0.0039	98.1	0.0025
SeqBias: C/A-bias	MMMMMMMMMM	1e-07	-16.61	0	40700	0.9996	39152	0.9988
Lhx2(Homeobox)/HFSC-Lhx2-ChIP-Seq(GSE48068)/Homer	TAATTAGN	1e-07	-16.59	0	4585	0.1126	4096.6	0.1045
Pknox1(Homeobox)/ES-Prep1-ChIP-Seq(GSE63282)/Homer	SCTGTCAVTCAV	1e-07	-16.55	0	857	0.021	686.5	0.0175
bHLH28(bHLH)/col-bHLH28-DAP-Seq(GSE60143)/Homer	NHHTGTACGGAH	1e-07	-16.16	0	1135	0.0279	934.4	0.0238
bZIP18(bZIP)/colamp-bZIP18-DAP-Seq(GSE60143)/Homer	KGMCAGCTND	1e-06	-15.87	0	23725	0.5827	22345.9	0.5701
EHF(ETS)/LoVo-EHF-ChIP-Seq(GSE49402)/Homer	AVCAGGAAGT	1e-06	-15.74	0	4739	0.1164	4249	0.1084
Pitx1(Homeobox)/Chicken-Pitx1-ChIP-Seq(GSE38910)/Homer	TAATCCCN	1e-06	-15.67	0	16223	0.3985	15133.7	0.3861
MITF(bHLH)/MastCells-MITF-ChIP-Seq(GSE48085)/Homer	RTCATGTGAC	1e-06	-15.62	0	3024	0.0743	2658.6	0.0678
GRF9(GRF)/colamp-GRF9-DAP-Seq(GSE60143)/Homer	NWCTGACANNNNNNN	1e-06	-15.55	0	4125	0.1013	3679.4	0.0939
Foxa2(Forkhead)/Liver-Foxa2-ChIP-Seq(GSE25694)/Homer	CYTGTTTACWYW	1e-06	-15.51	0	3115	0.0765	2743.6	0.07
MafB(bZIP)/BMM-Mafb-ChIP-Seq(GSE75722)/Homer	WNTGCTGASTCAGCANWTTY	1e-06	-15.48	0	2003	0.0492	1722	0.0439
Dlx3(Homeobox)/Kerainocytes-Dlx3-ChIP-Seq(GSE89884)/Homer	NDGTAATTAC	1e-06	-15.27	0	3105	0.0763	2736.2	0.0698
Lhx1(Homeobox)/EmbryoCarcinoma-Lhx1-ChIP-Seq(GSE70957)/Homer	NNYTAATTAR	1e-06	-14.83	0	4821	0.1184	4336.7	0.1106
PRDM9(Zf)/Testis-DMC1-ChIP-Seq(GSE35498)/Homer	ADGGYAGYAGCATCT	1e-06	-14.7	0	2912	0.0715	2563.4	0.0654
Tgif1(Homeobox)/mES-Tgif1-ChIP-Seq(GSE55404)/Homer	YTGWCADY	1e-06	-14.68	0	12611	0.3097	11701.6	0.2985
SeqBias: G/A bias	RRRRRRRRRR	1e-06	-14.5	0	40700	0.9996	39155.9	0.9989
HLH-1(bHLH)/cElegans-Embryo-HLH1-ChIP-Seq(modEncode)/Homer	RACAGCTGTTBH	1e-06	-14.45	0	3750	0.0921	3342.6	0.0853
ERF3(AP2EREBP)/colamp-ERF3-DAP-Seq(GSE60143)/Homer	ATGGCGGCGG	1e-06	-14.38	0	4903	0.1204	4418.7	0.1127
Fox:Ebox(Forkhead,bHLH)/Panc1-Foxa2-ChIP-Seq(GSE47459)/Homer	NNNVCTGWGYAAACASN	1e-06	-14.25	0	4423	0.1086	3971.1	0.1013
Brachyury(T-box)/Mesoendoderm-Brachyury-ChIP-exo(GSE54963)/Homer	ANTTMRCASBNNNGTGYKAAN	1e-05	-13.76	0	1310	0.0322	1105.3	0.0282
TF3A(C2H2)/col-TF3A-DAP-Seq(GSE60143)/Homer	NNDDGAGGAGGWNNN	1e-05	-13.62	0	5776	0.1419	5246.2	0.1338
IRF2(IRF)/Erythroblas-IRF2-ChIP-Seq(GSE36985)/Homer	GAAASYGAAASY	1e-05	-13.22	0	398	0.0098	301.5	0.0077
ERF9(AP2EREBP)/colamp-ERF9-DAP-Seq(GSE60143)/Homer	AWATGGCGGCGG	1e-05	-13.11	0	2675	0.0657	2359.1	0.0602
NeuroD1(bHLH)/Islet-NeuroD1-ChIP-Seq(GSE30298)/Homer	GCCATCTGTT	1e-05	-13.01	0	3759	0.0923	3366.3	0.0859
Pbx3(Homeobox)/GM12878-PBX3-ChIP-Seq(GSE32465)/Homer	SCTGTCAMTCAN	1e-05	-12.99	0	824	0.0202	674.4	0.0172
STAT4(Stat)/CD4-Stat4-ChIP-Seq(GSE22104)/Homer	NYTTCCWGGAAR	1e-05	-12.93	0	3426	0.0841	3057.6	0.078
ZSCAN22(Zf)/HEK293-ZSCAN22.GFP-ChIP-Seq(GSE58341)/Homer	SMCAGTCWGAKGGAGGAGGC	1e-05	-12.44	0	226	0.0056	159.1	0.0041
E2F(E2F)/Hela-CellCycle-Expression/Homer	TTSGCGCGAAAA	1e-05	-12.41	0	149	0.0037	97.6	0.0025
LBD13(LOBAS2)/colamp-LBD13-DAP-Seq(GSE60143)/Homer	KCCGTNWTTTBCGGC	1e-05	-12.27	0	4220	0.1036	3806	0.0971
AT2G31460(REMB3)/col-AT2G31460-DAP-Seq(GSE60143)/Homer	WNWARWDGAAATGAT	1e-05	-12.09	0	1332	0.0327	1136.8	0.029
Tbx20(T-box)/Heart-Tbx20-ChIP-Seq(GSE29636)/Homer	GGTGYTGACAGS	1e-05	-11.86	0	1231	0.0302	1046.4	0.0267
DREB26(AP2EREBP)/col-DREB26-DAP-Seq(GSE60143)/Homer	CCACCGACAH	1e-05	-11.69	0	1107	0.0272	935.4	0.0239
MYB119(MYB)/colamp-MYB119-DAP-Seq(GSE60143)/Homer	YRACCGTTACDD	1e-05	-11.65	0	1193	0.0293	1013.3	0.0259
ZNF467(Zf)/HEK293-ZNF467.GFP-ChIP-Seq(GSE58341)/Homer	TGGGGAAGGGCM	1e-05	-11.57	0	3665	0.09	3295.6	0.0841
Oct4:Sox17(POU,Homeobox,HMG)/F9-Sox17-ChIP-Seq(GSE44553)/Homer	CCATTGTATGCAAAT	0.0001	-11.41	0	622	0.0153	503.6	0.0128
At2g44940(AP2EREBP)/colamp-At2g44940-DAP-Seq(GSE60143)/Homer	NYACCGACAHNNNNN	0.0001	-11.38	0	792	0.0195	654.4	0.0167
ESE3(AP2EREBP)/col-ESE3-DAP-Seq(GSE60143)/Homer	GACGGTGG	0.0001	-11.37	0	8345	0.205	7705.7	0.1966
Tbox:Smad(T-box,MAD)/ESCd5-Smad2_3-ChIP-Seq(GSE29422)/Homer	AGGTGHCAGACA	0.0001	-11.26	0	611	0.015	494.9	0.0126
Sox7(HMG)/ESC-Sox7-ChIP-Seq(GSE133899)/Homer	VVRRAACAATGG	0.0001	-11.1	0.0001	972	0.0239	817.7	0.0209
AT1G47655(C2C2dof)/colamp-AT1G47655-DAP-Seq(GSE60143)/Homer	YHACTTTTTS	0.0001	-11.09	0.0001	15144	0.372	14189.5	0.362
At1g22810(AP2EREBP)/colamp-At1g22810-DAP-Seq(GSE60143)/Homer	BCACCGACANNN	0.0001	-10.85	0.0001	1656	0.0407	1441.6	0.0368
ATHB25(ZFHD)/colamp-ATHB25-DAP-Seq(GSE60143)/Homer	TAATTAVB	0.0001	-10.83	0.0001	4288	0.1053	3887.4	0.0992
AT5G25475(ABI3VP1)/col-AT5G25475-DAP-Seq(GSE60143)/Homer	RNNRNCAAGCADNDB	0.0001	-10.71	0.0001	6134	0.1507	5625.6	0.1435
RIN(MADS)/Tomato-RIN-ChIP-Seq(GSE116581)/Homer	CYAAAAWWGG	0.0001	-10.56	0.0001	4171	0.1024	3781.4	0.0965
USF1(bHLH)/GM12878-Usf1-ChIP-Seq(GSE32465)/Homer	SGTCACGTGR	0.0001	-10.54	0.0001	1664	0.0409	1451.8	0.037
At3g60580(C2H2)/col-At3g60580-DAP-Seq(GSE60143)/Homer	WTTYTACT	0.0001	-10.53	0.0001	19677	0.4833	18551.2	0.4733
HuR(?)/HEK293-HuR-CLIP-Seq(GSE87887)/Homer	BTTTGGTTTG	0.0001	-10.43	0.0001	14870	0.3652	13941.2	0.3557
TCX2(CPP)/colamp-TCX2-DAP-Seq(GSE60143)/Homer	NNWWTTYRAAHN	0.0001	-10.32	0.0001	4994	0.1227	4557.1	0.1163
IRF3(IRF)/BMDM-Irf3-ChIP-Seq(GSE67343)/Homer	AGTTTCAKTTTC	0.0001	-10.3	0.0001	1110	0.0273	947.8	0.0242
CAMTA1(CAMTA)/col-CAMTA1-DAP-Seq(GSE60143)/Homer	WWAACGCGTT	0.0001	-10.24	0.0001	2290	0.0562	2031.9	0.0518
CDM1(C3H)/colamp-CDM1-DAP-Seq(GSE60143)/Homer	CCGAWAWTWTCGGAN	0.0001	-10.2	0.0001	325	0.008	249.3	0.0064
At4g16750(AP2EREBP)/col-At4g16750-DAP-Seq(GSE60143)/Homer	HACCGACAHA	0.0001	-10.12	0.0001	2472	0.0607	2201.8	0.0562
Hoxa13(Homeobox)/ChickenMSG-Hoxa13.Flag-ChIP-Seq(GSE86088)/Homer	CYHATAAAAN	0.0001	-10.11	0.0001	10143	0.2491	9436.1	0.2407
Unknown(Homeobox)/Limb-p300-ChIP-Seq/Homer	SSCMATWAAA	0.0001	-10.1	0.0001	2700	0.0663	2413.3	0.0616
DDF1(AP2EREBP)/col-DDF1-DAP-Seq(GSE60143)/Homer	GCCGACAT	0.0001	-9.838	0.0002	1247	0.0306	1075.5	0.0274
MYB118(MYB)/colamp-MYB118-DAP-Seq(GSE60143)/Homer	TAWCCGTTAC	0.0001	-9.68	0.0002	1170	0.0287	1006.6	0.0257
ABF2(bZIP)/col-ABF2-DAP-Seq(GSE60143)/Homer	KGMCACGTGDCMHHH	0.0001	-9.532	0.0002	720	0.0177	600.3	0.0153
Zfp57(Zf)/H1-ZFP57.HA-ChIP-Seq(GSE115387)/Homer	NANTGCSGCA	0.0001	-9.439	0.0003	2882	0.0708	2590.2	0.0661
IRF1(IRF)/PBMC-IRF1-ChIP-Seq(GSE43036)/Homer	GAAAGTGAAAGT	0.0001	-9.408	0.0003	490	0.012	396.8	0.0101
At1g64620(C2C2dof)/colamp-At1g64620-DAP-Seq(GSE60143)/Homer	CACTTTTT	0.0001	-9.262	0.0003	6441	0.1582	5939.9	0.1515
ATHB33(ZFHD)/col-ATHB33-DAP-Seq(GSE60143)/Homer	NGTRATTAAK	0.0001	-9.232	0.0003	5141	0.1263	4712.9	0.1202
REB1/SacCer-Promoters/Homer	KCCGGGTAAYRR	0.001	-8.941	0.0004	647	0.0159	538.2	0.0137
Stat3(Stat)/mES-Stat3-ChIP-Seq(GSE11431)/Homer	CTTCCGGGAA	0.001	-8.83	0.0005	1628	0.04	1433.4	0.0366
PAX3:FKHR-fusion(Paired,Homeobox)/Rh4-PAX3:FKHR-ChIP-Seq(GSE19063)/Homer	ACCRTGACTAATTNN	0.001	-8.792	0.0005	764	0.0188	644.7	0.0164
SEP3(MADS)/Arabidoposis-Flower-Sep3-ChIP-Seq/Homer	CCAAAAAGGG	0.001	-8.652	0.0005	4285	0.1052	3915.1	0.0999
SPDEF(ETS)/VCaP-SPDEF-ChIP-Seq(SRA014231)/Homer	ASWTCCTGBT	0.001	-8.494	0.0006	3924	0.0964	3578.7	0.0913
SeqBias: polyC-repeat	CCCCCCCCCC	0.001	-8.48	0.0006	40344	0.9909	38770.7	0.9891
ARF16(ARF)/col-ARF16-DAP-Seq(GSE60143)/Homer	ATTTTACGAT	0.001	-8.435	0.0007	427	0.0105	345.2	0.0088
AT4G18450(AP2EREBP)/col-AT4G18450-DAP-Seq(GSE60143)/Homer	ATGGCGGCKG	0.001	-8.303	0.0008	3674	0.0902	3346.9	0.0854
Foxa3(Forkhead)/Liver-Foxa3-ChIP-Seq(GSE77670)/Homer	BSNTGTTTACWYWGN	0.001	-8.248	0.0008	1136	0.0279	986.6	0.0252
DEAR3(AP2EREBP)/colamp-DEAR3-DAP-Seq(GSE60143)/Homer	BCACCGACAWNNNNN	0.001	-8.118	0.0009	1020	0.0251	881.1	0.0225
TAGL1(MADS)/Tomato-TAGL1-ChIP-Seq(GSE116581)/Homer	CCAAAAATRG	0.001	-8.082	0.0009	3727	0.0915	3399.3	0.0867
SOL1(CPP)/colamp-SOL1-DAP-Seq(GSE60143)/Homer	ATTTAAATHN	0.001	-8.04	0.001	4814	0.1182	4423.1	0.1128
NF1:FOXA1(CTF,Forkhead)/LNCAP-FOXA1-ChIP-Seq(GSE27824)/Homer	WNTGTTTRYTTTGGCA	0.001	-7.943	0.0011	226	0.0056	172.8	0.0044
ERF10(AP2EREBP)/col-ERF10-DAP-Seq(GSE60143)/Homer	RTGGCGGCGG	0.001	-7.852	0.0012	4799	0.1179	4412.5	0.1126
NFE2L2(bZIP)/HepG2-NFE2L2-ChIP-Seq(Encode)/Homer	AWWWTGCTGAGTCAT	0.001	-7.829	0.0012	250	0.0061	194	0.0049
ARE(NR)/LNCAP-AR-ChIP-Seq(GSE27824)/Homer	RGRACASNSTGTYCYB	0.001	-7.758	0.0013	1209	0.0297	1057.1	0.027
IRF4(IRF)/GM12878-IRF4-ChIP-Seq(GSE32465)/Homer	ACTGAAACCA	0.001	-7.743	0.0013	1770	0.0435	1575.7	0.0402
PRDM1(Zf)/Hela-PRDM1-ChIP-Seq(GSE31477)/Homer	ACTTTCACTTTC	0.001	-7.68	0.0014	1904	0.0468	1700.8	0.0434
ATHB34(ZFHD)/colamp-ATHB34-DAP-Seq(GSE60143)/Homer	TRATTARS	0.001	-7.649	0.0014	3002	0.0737	2725.4	0.0695
ELF5(ETS)/T47D-ELF5-ChIP-Seq(GSE30407)/Homer	ACVAGGAAGT	0.001	-7.576	0.0015	2551	0.0627	2305	0.0588
ERF5(AP2EREBP)/colamp-ERF5-DAP-Seq(GSE60143)/Homer	DCMGCCGCCA	0.001	-7.515	0.0016	3854	0.0947	3527.3	0.09
At5g62940(C2C2dof)/col-At5g62940-DAP-Seq(GSE60143)/Homer	WHWHHACTTTTT	0.001	-7.508	0.0016	14436	0.3546	13595.9	0.3469
GBF3(bZIP)/Arabidopsis-GBF3-ChIP-Seq(GSE80564)/Homer	TGCCACGTSAYC	0.001	-7.346	0.0019	1318	0.0324	1161.3	0.0296
At4g31060(AP2EREBP)/colamp-At4g31060-DAP-Seq(GSE60143)/Homer	CACCGACAAW	0.001	-7.262	0.0021	1393	0.0342	1231.1	0.0314
ATHB23(ZFHD)/col-ATHB23-DAP-Seq(GSE60143)/Homer	HTAATTARNN	0.001	-7.253	0.0021	3485	0.0856	3184.7	0.0812
CELF2(RRM)/JSL1-CELF2-CLIP-Seq(GSE71264)/Homer	RGTGTCAG	0.001	-7.232	0.0021	1476	0.0363	1308.9	0.0334
Rap210(AP2EREBP)/col-Rap210-DAP-Seq(GSE60143)/Homer	TGTCGGCA	0.001	-7.164	0.0022	1958	0.0481	1756.1	0.0448
GBF6(bZIP)/colamp-GBF6-DAP-Seq(GSE60143)/Homer	WWTGMCACGTCABCW	0.001	-7.156	0.0023	666	0.0164	566.7	0.0145
At4g28140(AP2EREBP)/colamp-At4g28140-DAP-Seq(GSE60143)/Homer	DCCACCGACCAW	0.001	-7.133	0.0023	1203	0.0295	1057.1	0.027
MYB56(MYB)/colamp-MYB56-DAP-Seq(GSE60143)/Homer	HTAACGRMHY	0.001	-7.008	0.0026	2986	0.0733	2719.8	0.0694
AT1G77200(AP2EREBP)/colamp-AT1G77200-DAP-Seq(GSE60143)/Homer	ACCGACAHWD	0.001	-7.005	0.0026	2419	0.0594	2188.1	0.0558
FOXA1(Forkhead)/LNCAP-FOXA1-ChIP-Seq(GSE27824)/Homer	WAAGTAAACA	0.001	-6.99	0.0026	4745	0.1165	4376.7	0.1117
SPCH(bHLH)/Seedling-SPCH-ChIP-Seq(GSE57497)/Homer	WNBCACGTGA	0.001	-6.975	0.0027	3934	0.0966	3611	0.0921
ERF104(AP2EREBP)/col-ERF104-DAP-Seq(GSE60143)/Homer	GGCGGCGG	0.01	-6.87	0.003	7119	0.1748	6628.8	0.1691
OCT:OCT(POU,Homeobox)/NPC-Brn1-ChIP-Seq(GSE35496)/Homer	ATGAATATTCATGAG	0.01	-6.863	0.003	38	0.0009	21.2	0.0005
bZIP28(bZIP)/col-bZIP28-DAP-Seq(GSE60143)/Homer	TGCCACGTSABH	0.01	-6.6	0.0038	915	0.0225	797.3	0.0203
AT5G59990(C2C2COlike)/colamp-AT5G59990-DAP-Seq(GSE60143)/Homer	TCTCAACCGTTCATT	0.01	-6.589	0.0039	84	0.0021	57.1	0.0015
ZNF7(Zf)/HepG2-ZNF7.Flag-ChIP-Seq(Encode)/Homer	CTGCCWVCTTTTRTA	0.01	-6.53	0.0041	2284	0.0561	2068.6	0.0528
CBF3(AP2EREBP)/colamp-CBF3-DAP-Seq(GSE60143)/Homer	YNRCCGACATNN	0.01	-6.478	0.0043	1350	0.0332	1199.9	0.0306
AT5G02460(C2C2dof)/col-AT5G02460-DAP-Seq(GSE60143)/Homer	CHCCTTTT	0.01	-6.453	0.0044	8442	0.2073	7896.5	0.2015
Atf4(bZIP)/MEF-Atf4-ChIP-Seq(GSE35681)/Homer	MTGATGCAAT	0.01	-6.45	0.0044	1327	0.0326	1178.3	0.0301
ATHB24(ZFHD)/colamp-ATHB24-DAP-Seq(GSE60143)/Homer	TAATTAAS	0.01	-6.292	0.0051	2815	0.0691	2570	0.0656
IRF:BATF(IRF:bZIP)/pDC-Irf8-ChIP-Seq(GSE66899)/Homer	CTTTCANTATGACTV	0.01	-6.285	0.0052	427	0.0105	356.5	0.0091
TINY(AP2EREBP)/col-TINY-DAP-Seq(GSE60143)/Homer	NNCACCGACA	0.01	-6.271	0.0052	1011	0.0248	888.2	0.0227
ASL18(LOBAS2)/colamp-ASL18-DAP-Seq(GSE60143)/Homer	CCGGAAAWTCMGGAR	0.01	-6.248	0.0053	7217	0.1773	6735.6	0.1718
PAX5(Paired,Homeobox)/GM12878-PAX5-ChIP-Seq(GSE32465)/Homer	GCAGCCAAGCRTGACH	0.01	-6.224	0.0054	1639	0.0403	1470.5	0.0375
At4g32800(AP2EREBP)/colamp-At4g32800-DAP-Seq(GSE60143)/Homer	DYCACCGACAHWWWH	0.01	-6.152	0.0058	415	0.0102	346.9	0.0089
Rbpj1(?)/Panc1-Rbpj1-ChIP-Seq(GSE47459)/Homer	HTTTCCCASG	0.01	-6.01	0.0067	5015	0.1232	4650.8	0.1186
bZIP:IRF(bZIP,IRF)/Th17-BatF-ChIP-Seq(GSE39756)/Homer	NAGTTTCABTHTGACTNW	0.01	-5.986	0.0069	1492	0.0366	1336.5	0.0341
SeqBias: GCW-triplet	GCWGCWGCWGCW	0.01	-5.954	0.0071	40711	0.9999	39185	0.9997
bHLH10(bHLH)/colamp-bHLH10-DAP-Seq(GSE60143)/Homer	YACCGACA	0.01	-5.907	0.0074	1106	0.0272	979.4	0.025
bHLH18(bHLH)/col-bHLH18-DAP-Seq(GSE60143)/Homer	CACGTGTTYCACGTG	0.01	-5.885	0.0075	66	0.0016	44.1	0.0011
SeqBias: CG-repeat	CGCGCGCGCG	0.01	-5.856	0.0077	9472	0.2326	8893.8	0.2269
OBP1(C2C2dof)/col-OBP1-DAP-Seq(GSE60143)/Homer	NHHACTTTWT	0.01	-5.837	0.0078	12209	0.2999	11509.9	0.2936
Adof1(C2C2dof)/col-Adof1-DAP-Seq(GSE60143)/Homer	NRWAAAGYDV	0.01	-5.793	0.0082	11961	0.2938	11273.7	0.2876
CRX(Homeobox)/Retina-Crx-ChIP-Seq(GSE20012)/Homer	GCTAATCC	0.01	-5.658	0.0093	8160	0.2004	7647.4	0.1951
CBF1(AP2EREBP)/colamp-CBF1-DAP-Seq(GSE60143)/Homer	YRCCGACATN	0.01	-5.608	0.0098	2104	0.0517	1913	0.0488
PU.1:IRF8(ETS:IRF)/pDC-Irf8-ChIP-Seq(GSE66899)/Homer	GGAAGTGAAAST	0.01	-5.573	0.0101	681	0.0167	591.6	0.0151
NFAT:AP1(RHD,bZIP)/Jurkat-NFATC1-ChIP-Seq(Jolma_et_al.)/Homer	SARTGGAAAAWRTGAGTCAB	0.01	-5.559	0.0102	557	0.0137	478.1	0.0122
Zic(Zf)/Cerebellum-ZIC1.2-ChIP-Seq(GSE60731)/Homer	CCTGCTGAGH	0.01	-5.513	0.0107	5291	0.13	4922.8	0.1256
bZIP53(bZIP)/colamp-bZIP53-DAP-Seq(GSE60143)/Homer	NDNHSACGTGKMNNN	0.01	-5.5	0.0108	1053	0.0259	934.7	0.0238
OCT4-SOX2-TCF-NANOG(POU,Homeobox,HMG)/mES-Oct4-ChIP-Seq(GSE11431)/Homer	ATTTGCATAACAATG	0.01	-5.414	0.0117	637	0.0156	552.7	0.0141
AT2G28810(C2C2dof)/colamp-AT2G28810-DAP-Seq(GSE60143)/Homer	VAAAAAGTWA	0.01	-5.39	0.012	9552	0.2346	8982.1	0.2292
CTCF-SatelliteElement(Zf?)/CD4+-CTCF-ChIP-Seq(Barski_et_al.)/Homer	TGCAGTTCCMVNWRTGGCCA	0.01	-5.342	0.0125	95	0.0023	69.5	0.0018
RAP21(AP2EREBP)/colamp-RAP21-DAP-Seq(GSE60143)/Homer	BCACCGACAHNN	0.01	-5.318	0.0128	634	0.0156	550.6	0.014
AT1G44830(AP2EREBP)/col-AT1G44830-DAP-Seq(GSE60143)/Homer	NCCACCGACA	0.01	-5.237	0.0139	1400	0.0344	1259.9	0.0321
bZIP68(bZIP)/col-bZIP68-DAP-Seq(GSE60143)/Homer	WGCCACGTGK	0.01	-5.15	0.0151	1129	0.0277	1008.3	0.0257
Unknown2/Drosophila-Promoters/Homer	CATCMCTA	0.01	-4.988	0.0177	7066	0.1735	6622.4	0.169
Brn2(POU,Homeobox)/NPC-Brn2-ChIP-Seq(GSE35496)/Homer	ATGAATATTC	0.01	-4.791	0.0215	355	0.0087	300.9	0.0077
dof24(C2C2dof)/col-dof24-DAP-Seq(GSE60143)/Homer	TWMCTTTTTG	0.01	-4.664	0.0243	8706	0.2138	8196	0.2091
Znf263(Zf)/K562-Znf263-ChIP-Seq(GSE31477)/Homer	CVGTSCTCCC	0.01	-4.618	0.0254	9767	0.2399	9211	0.235
Ap4(bHLH)/AML-Tfap4-ChIP-Seq(GSE45738)/Homer	NAHCAGCTGD	0.01	-4.611	0.0255	7646	0.1878	7185.8	0.1833
AREB3(bZIP)/col-AREB3-DAP-Seq(GSE60143)/Homer	NKGMCACGTGDCMNN	0.1	-4.594	0.0259	1003	0.0246	897.1	0.0229
SPL15(SBP)/colamp-SPL15-DAP-Seq(GSE60143)/Homer	WDWMMGTACADW	0.1	-4.581	0.0262	5971	0.1467	5590.6	0.1426
LXRE(NR),DR4/RAW-LXRb.biotin-ChIP-Seq(GSE21512)/Homer	RGGTTACTANAGGTCA	0.1	-4.573	0.0263	124	0.003	96.6	0.0025
DEL1(E2FDP)/colamp-DEL1-DAP-Seq(GSE60143)/Homer	TTCCCGCCAA	0.1	-4.567	0.0264	10	0.0002	4.4	0.0001
CAMTA5(CAMTA)/col-CAMTA5-DAP-Seq(GSE60143)/Homer	ACGCGTTTTANACRC	0.1	-4.559	0.0265	1108	0.0272	995.6	0.0254
CBF4(AP2EREBP)/colamp-CBF4-DAP-Seq(GSE60143)/Homer	NRCCGACDWNNNNNN	0.1	-4.551	0.0267	1964	0.0482	1796.8	0.0458
bZIP16(bZIP)/colamp-bZIP16-DAP-Seq(GSE60143)/Homer	TGCCACGTGD	0.1	-4.497	0.0281	920	0.0226	821.3	0.021
SPL1(SBP)/colamp-SPL1-DAP-Seq(GSE60143)/Homer	HYGTACDTWH	0.1	-4.485	0.0284	7680	0.1886	7221.1	0.1842
CLOCK(bHLH)/Liver-Clock-ChIP-Seq(GSE39860)/Homer	GHCACGTG	0.1	-4.477	0.0285	1983	0.0487	1815.2	0.0463
Chop(bZIP)/MEF-Chop-ChIP-Seq(GSE35681)/Homer	ATTGCATCAT	0.1	-4.415	0.0303	918	0.0225	820.9	0.0209
PLT3(AP2EREBP)/col-PLT3-DAP-Seq(GSE60143)/Homer	GCACGNWTHYCGAGG	0.1	-4.364	0.0318	178	0.0044	144	0.0037
TATA-box/SacCer-Promoters/Homer	BBHWTATATA	0.1	-4.357	0.0319	1415	0.0348	1284.9	0.0328
bZIP48(bZIP)/colamp-bZIP48-DAP-Seq(GSE60143)/Homer	DDWWKVTSACGTGGC	0.1	-4.326	0.0328	1031	0.0253	926.2	0.0236
EMB1789(C3H)/col-EMB1789-DAP-Seq(GSE60143)/Homer	TWTTTACCGYND	0.1	-4.306	0.0334	1348	0.0331	1222.1	0.0312
bcd(Homeobox)/Embryo-Bcd-ChIP-Seq(GSE86966)/Homer	VNNGGATTADNN	0.1	-4.305	0.0334	3729	0.0916	3467.3	0.0885
LOB(LOBAS2)/col-LOB-DAP-Seq(GSE60143)/Homer	CGCCGKAWWTTHCGS	0.1	-4.131	0.0396	1400	0.0344	1273.5	0.0325
Duxbl(Homeobox)/NIH3T3-Duxbl.HA-ChIP-Seq(GSE119782)/Homer	TAAYCYAATCAA	0.1	-4.114	0.0402	197	0.0048	162.6	0.0041
AT3G60490(AP2EREBP)/colamp-AT3G60490-DAP-Seq(GSE60143)/Homer	NNRCCGACANNNNNN	0.1	-4.114	0.0402	1067	0.0262	962.4	0.0246
ETS:E-box(ETS,bHLH)/HPC7-Scl-ChIP-Seq(GSE22178)/Homer	AGGAARCAGCTG	0.1	-3.951	0.0471	371	0.0091	320.5	0.0082
GATA19(C2C2gata)/colamp-GATA19-DAP-Seq(GSE60143)/Homer	ATCSGATCVG	0.1	-3.939	0.0475	264	0.0065	223.3	0.0057
AT2G20110(CPP)/colamp-AT2G20110-DAP-Seq(GSE60143)/Homer	ATTYAAATHY	0.1	-3.893	0.0497	4689	0.1152	4389	0.112
CHR(?)/Hela-CellCycle-Expression/Homer	SRGTTTCAAA	0.1	-3.888	0.0498	1974	0.0485	1816.9	0.0464
dof45(C2C2dof)/col-dof45-DAP-Seq(GSE60143)/Homer	NVAWAAAGTN	0.1	-3.888	0.0498	10760	0.2643	10184.6	0.2598
CDF3(C2C2dof)/colamp-CDF3-DAP-Seq(GSE60143)/Homer	AAAAGTRM	0.1	-3.885	0.0498	6974	0.1713	6565.6	0.1675
MYB33(MYB)/col-MYB33-DAP-Seq(GSE60143)/Homer	DDTYNGTTAN	0.1	-3.869	0.0504	6572	0.1614	6182.8	0.1577
DDF2(AP2EREBP)/col-DDF2-DAP-Seq(GSE60143)/Homer	GATGTCGRCR	0.1	-3.863	0.0505	129	0.0032	103.7	0.0026
ANAC079(NAC)/colamp-ANAC079-DAP-Seq(GSE60143)/Homer	TACACGCAACCT	0.1	-3.763	0.0557	1419	0.0349	1296.4	0.0331
Dorsal(RHD)/Embryo-dl-ChIP-Seq(GSE65441)/Homer	GGGAAAAMCCCG	0.1	-3.711	0.0586	646	0.0159	575.9	0.0147
bHLH74(bHLH)/col-bHLH74-DAP-Seq(GSE60143)/Homer	DRATCACGTGAB	0.1	-3.697	0.0593	948	0.0233	856.7	0.0219
Pdx1(Homeobox)/Islet-Pdx1-ChIP-Seq(SRA008281)/Homer	YCATYAATCA	0.1	-3.689	0.0596	3548	0.0871	3309.1	0.0844
At2g41835(C2H2)/col-At2g41835-DAP-Seq(GSE60143)/Homer	TTTGAAAA	0.1	-3.669	0.0607	1813	0.0445	1668.4	0.0426
CBF2(AP2EREBP)/colamp-CBF2-DAP-Seq(GSE60143)/Homer	YBRCCGACATNNNNN	0.1	-3.638	0.0624	1351	0.0332	1234.2	0.0315
Tcfcp2l1(CP2)/mES-Tcfcp2l1-ChIP-Seq(GSE11431)/Homer	NRAACCRGTTYRAACCRGYT	0.1	-3.607	0.0642	425	0.0104	372.6	0.0095
AGL63(MADS)/col-AGL63-DAP-Seq(GSE60143)/Homer	TTCCAAWWWTGG	0.1	-3.567	0.0667	2603	0.0639	2416.8	0.0617
CArG(MADS)/PUER-Srf-ChIP-Seq(Sullivan_et_al.)/Homer	CCATATATGGNM	0.1	-3.566	0.0667	867	0.0213	782.5	0.02
Tcf12(bHLH)/GM12878-Tcf12-ChIP-Seq(GSE32465)/Homer	VCAGCTGYTG	0.1	-3.482	0.0722	6478	0.1591	6105	0.1557
Pax8(Paired,Homeobox)/Thyroid-Pax8-ChIP-Seq(GSE26938)/Homer	GTCATGCHTGRCTGS	0.1	-3.451	0.0744	1200	0.0295	1095.3	0.0279
Hoxd13(Homeobox)/ChickenMSG-Hoxd13.Flag-ChIP-Seq(GSE86088)/Homer	NCYAATAAAA	0.1	-3.424	0.0762	6408	0.1574	6039.5	0.1541
ERF1(AP2EREBP)/colamp-ERF1-DAP-Seq(GSE60143)/Homer	GGCGGCTR	0.1	-3.405	0.0775	5127	0.1259	4818.9	0.1229
BBX31(Orphan)/col-BBX31-DAP-Seq(GSE60143)/Homer	NAAAAAGTDA	0.1	-3.342	0.0823	6708	0.1648	6328.2	0.1614
At1g77640(AP2EREBP)/col-At1g77640-DAP-Seq(GSE60143)/Homer	TGTCGGTGGA	0.1	-3.333	0.0829	774	0.019	698.9	0.0178
TCFL2(HMG)/K562-TCF7L2-ChIP-Seq(GSE29196)/Homer	ACWTCAAAGG	0.1	-3.254	0.0895	290	0.0071	251.8	0.0064
ZNF675(Zf)/HEK293-ZNF675.GFP-ChIP-Seq(GSE58341)/Homer	ARGAGGMCAAAATGW	0.1	-3.205	0.0938	469	0.0115	416.7	0.0106
bZIP69(bZIP)/col-bZIP69-DAP-Seq(GSE60143)/Homer	GACAGCTGKCAW	0.1	-3.114	0.1025	563	0.0138	505	0.0129
ERF2(AP2EREBP)/colamp-ERF2-DAP-Seq(GSE60143)/Homer	GGCGGCTG	0.1	-3.104	0.1033	5753	0.1413	5424.5	0.1384
ELF3(ETS)/PDAC-ELF3-ChIP-Seq(GSE64557)/Homer	ANCAGGAAGT	0.1	-3.059	0.1078	2464	0.0605	2295.9	0.0586
DREF/Drosophila-Promoters/Homer	AVYTATCGATAD	0.1	-3.026	0.1112	40	0.001	29.8	0.0008
ISRE(IRF)/ThioMac-LPS-Expression(GSE23622)/Homer	AGTTTCASTTTC	0.1	-3.024	0.1112	185	0.0045	157.9	0.004
Hoxb4(Homeobox)/ES-Hoxb4-ChIP-Seq(GSE34014)/Homer	TGATTRATGGCY	0.1	-3.009	0.1126	696	0.0171	629.8	0.0161
MYB41(MYB)/col-MYB41-DAP-Seq(GSE60143)/Homer	BYTYACCTAA	0.1	-2.934	0.1211	881	0.0216	803.3	0.0205
dof43(C2C2dof)/colamp-dof43-DAP-Seq(GSE60143)/Homer	NAAAAAGTDA	0.1	-2.93	0.1212	5988	0.1471	5654	0.1442
MyoD(bHLH)/Myotube-MyoD-ChIP-Seq(GSE21614)/Homer	RRCAGCTGYTSY	0.1	-2.886	0.1264	5910	0.1452	5581.1	0.1424
FOXA1(Forkhead)/MCF7-FOXA1-ChIP-Seq(GSE26831)/Homer	WAAGTAAACA	0.1	-2.88	0.1269	3798	0.0933	3567.4	0.091
AT3G12130(C3H)/colamp-AT3G12130-DAP-Seq(GSE60143)/Homer	TMACTTTTTV	0.1	-2.843	0.1314	9831	0.2415	9334.7	0.2381
SOC1(MADS)/Seedling-SOC1-ChIP-Seq(GSE45846)/Homer	TWCCAWWTWTGG	0.1	-2.842	0.1314	1016	0.025	931.2	0.0238
Olig2(bHLH)/Neuron-Olig2-ChIP-Seq(GSE30882)/Homer	RCCATMTGTT	0.1	-2.753	0.1431	8778	0.2156	8329.7	0.2125
ANAC094(NAC)/col-ANAC094-DAP-Seq(GSE60143)/Homer	DVCGTRNNNNNYACG	0.1	-2.734	0.1455	1833	0.045	1704.4	0.0435
ABF1/SacCer-Promoters/Homer	CGTRNAAARTGA	0.1	-2.729	0.146	829	0.0204	757.8	0.0193
ANAC042(NAC)/col-ANAC042-DAP-Seq(GSE60143)/Homer	CGTNDHNDHNACGKY	0.1	-2.719	0.1471	4149	0.1019	3906	0.0997
bHLH34(bHLH)/colamp-bHLH34-DAP-Seq(GSE60143)/Homer	HGWGRHWGACACGTG	0.1	-2.717	0.1471	980	0.0241	899.6	0.023
KANADI1(Myb)/Seedling-KAN1-ChIP-Seq(GSE48081)/Homer	ARGAATAWWN	0.1	-2.71	0.1477	4326	0.1063	4075.5	0.104
ESE1(AP2EREBP)/col-ESE1-DAP-Seq(GSE60143)/Homer	GGCGGCGG	0.1	-2.692	0.1502	6060	0.1488	5731.5	0.1462
Mouse_Recombination_Hotspot(Zf)/Testis-DMC1-ChIP-Seq(GSE24438)/Homer	ACTYKNATTCGTGNTACTTC	0.1	-2.646	0.1569	235	0.0058	205.6	0.0052
PIF7(bHLH)/col-PIF7-DAP-Seq(GSE60143)/Homer	CCACGTGGNH	0.1	-2.576	0.1679	717	0.0176	654.1	0.0167
T1ISRE(IRF)/ThioMac-Ifnb-Expression/Homer	ACTTTCGTTTCT	0.1	-2.541	0.1735	35	0.0009	26.7	0.0007
AGL13(MADS)/col-AGL13-DAP-Seq(GSE60143)/Homer	TWCCAWWTWTGGWAA	0.1	-2.536	0.1739	120	0.0029	101.6	0.0026
Initiator/Drosophila-Promoters/Homer	NTCAGTYG	0.1	-2.531	0.1744	8736	0.2146	8298.1	0.2117
Unknown2/Arabidopsis-Promoters/Homer	AAACGACGTCGTTTT	0.1	-2.53	0.1744	23	0.0006	16.5	0.0004
ZKSCAN1(Zf)/HepG2-ZKSCAN1-ChIP-Seq(Encode)/Homer	GCACAYAGTAGGKCY	0.1	-2.458	0.1867	51	0.0013	40.1	0.001
CEBP:CEBP(bZIP)/MEF-Chop-ChIP-Seq(GSE35681)/Homer	NTNATGCAAYMNNHTGMAAY	0.1	-2.39	0.1996	676	0.0166	618.7	0.0158
AT4G27900(C2C2COlike)/col-AT4G27900-DAP-Seq(GSE60143)/Homer	TCTCVACCGTTSATT	0.1	-2.389	0.1996	19	0.0005	13.2	0.0003
Oct11(POU,Homeobox)/NCIH1048-POU2F3-ChIP-seq(GSE115123)/Homer	GATTTGCATA	0.1	-2.382	0.2002	1198	0.0294	1110.4	0.0283
DUX(Homeobox)/C2C12-Dux-ChIP-Seq(GSE87279)/Homer	BCWGATTCAATCAAN	1	-2.294	0.2181	10	0.0002	6.7	0.0002
RAV1(RAV)/colamp-RAV1-DAP-Seq(GSE60143)/Homer	TWWTTTCTGTTG	1	-2.284	0.2199	2784	0.0684	2618.8	0.0668
LEF1(HMG)/H1-LEF1-ChIP-Seq(GSE64758)/Homer	CCTTTGATST	1	-2.281	0.2201	2577	0.0633	2421.2	0.0618
GATA3(Zf),DR8/iTreg-Gata3-ChIP-Seq(GSE20898)/Homer	AGATSTNDNNDSAGATAASN	1	-2.271	0.2218	220	0.0054	194.8	0.005
EFL-1(E2F)/cElegans-L1-EFL1-ChIP-Seq(modEncode)/Homer	TGCAARYGCGCTCYA	1	-2.27	0.2218	74	0.0018	61.9	0.0016
RBPJ:Ebox(?,bHLH)/Panc1-Rbpj1-ChIP-Seq(GSE47459)/Homer	GGGRAARRGRMCAGMTG	1	-2.262	0.2228	1257	0.0309	1169	0.0298
HDG7(HB)/col-HDG7-DAP-Seq(GSE60143)/Homer	WGCATTTAATGC	1	-2.16	0.2463	713	0.0175	656.6	0.0168
AT3G57600(AP2EREBP)/col-AT3G57600-DAP-Seq(GSE60143)/Homer	GGCGGTGG	1	-2.148	0.2487	5472	0.1344	5189.9	0.1324
RKD2(RWPRK)/colamp-RKD2-DAP-Seq(GSE60143)/Homer	GACKTTTCRDCTTCC	1	-2.123	0.2544	2166	0.0532	2034.5	0.0519
HOXB13(Homeobox)/ProstateTumor-HOXB13-ChIP-Seq(GSE56288)/Homer	TTTTATKRGG	1	-2.071	0.2674	4014	0.0986	3798.9	0.0969
CRF4(AP2EREBP)/colamp-CRF4-DAP-Seq(GSE60143)/Homer	CGCCGCCA	1	-2.068	0.2677	4354	0.1069	4123.5	0.1052
ANAC046(NAC)/colamp-ANAC046-DAP-Seq(GSE60143)/Homer	ACACGYWAYC	1	-2.036	0.2759	7395	0.1816	7035.9	0.1795
MyoG(bHLH)/C2C12-MyoG-ChIP-Seq(GSE36024)/Homer	AACAGCTG	1	-2.015	0.2812	6229	0.153	5920	0.151
DEAR5(AP2EREBP)/col-DEAR5-DAP-Seq(GSE60143)/Homer	NDWTGTCGGTGRWDN	1	-2.002	0.2844	598	0.0147	550.4	0.014
ANL2(HB)/col-ANL2-DAP-Seq(GSE60143)/Homer	CATTAATTGC	1	-1.973	0.2919	2144	0.0527	2017.7	0.0515
AT3G16280(AP2EREBP)/colamp-AT3G16280-DAP-Seq(GSE60143)/Homer	HCACCGACAHHDHHN	1	-1.935	0.3028	1189	0.0292	1110.5	0.0283
AT5G22990(C2H2)/col-AT5G22990-DAP-Seq(GSE60143)/Homer	WCGAHDTCGWHN	1	-1.925	0.3052	246	0.006	221.7	0.0057
HOXA9(Homeobox)/HSC-Hoxa9-ChIP-Seq(GSE33509)/Homer	GGCCATAAATCA	1	-1.906	0.3103	2525	0.062	2382.3	0.0608
ZIM(C2C2gata)/col-ZIM-DAP-Seq(GSE60143)/Homer	ATCSRACGGTYRAGA	1	-1.887	0.3156	34	0.0008	27.4	0.0007
E-box/Drosophila-Promoters/Homer	AACAGCTGTTHN	1	-1.877	0.318	1371	0.0337	1284.7	0.0328
AGL25(MADS)/colamp-AGL25-DAP-Seq(GSE60143)/Homer	TTTCCATWTWTGGAA	1	-1.857	0.324	157	0.0039	139.8	0.0036
AT1G69570(C2C2dof)/col-AT1G69570-DAP-Seq(GSE60143)/Homer	WAAAAGTGHH	1	-1.855	0.324	4608	0.1132	4374.8	0.1116
FOXA1:AR(Forkhead,NR)/LNCAP-AR-ChIP-Seq(GSE27824)/Homer	AGTAAACAAAAAAGAACAND	1	-1.754	0.3577	196	0.0048	177	0.0045
Pit1+1bp(Homeobox)/GCrat-Pit1-ChIP-Seq(GSE58009)/Homer	ATGCATAATTCA	1	-1.748	0.3589	1248	0.0307	1170.2	0.0299
ATHB13(Homeobox)/col-ATHB13-DAP-Seq(GSE60143)/Homer	CAATAATT	1	-1.709	0.3724	3862	0.0949	3666.3	0.0935
PAX5(Paired,Homeobox),condensed/GM12878-PAX5-ChIP-Seq(GSE32465)/Homer	GTCACGCTCSCTGM	1	-1.708	0.3724	376	0.0092	345.8	0.0088
Barx1(Homeobox)/Stomach-Barx1.3xFlag-ChIP-Seq(GSE69483)/Homer	AAACMATTAN	1	-1.699	0.3748	1772	0.0435	1670.1	0.0426
AARE(HLH)/mES-cMyc-ChIP-Seq/Homer	GATTGCATCA	1	-1.689	0.3775	380	0.0093	349	0.0089
CDX4(Homeobox)/ZebrafishEmbryos-Cdx4.Myc-ChIP-Seq(GSE48254)/Homer	NGYCATAAAWCH	1	-1.649	0.3922	3408	0.0837	3234.7	0.0825
AT1G20910(ARID)/col-AT1G20910-DAP-Seq(GSE60143)/Homer	THAATTRAWN	1	-1.603	0.4099	5504	0.1352	5243.6	0.1338
CEBP:AP1(bZIP)/ThioMac-CEBPb-ChIP-Seq(GSE21512)/Homer	DRTGTTGCAA	1	-1.558	0.4278	3303	0.0811	3137.4	0.08
Cux2(Homeobox)/Liver-Cux2-ChIP-Seq(GSE35985)/Homer	HNRAATCAAT	1	-1.548	0.4313	1367	0.0336	1288.8	0.0329
Unknown5/Drosophila-Promoters/Homer	GCTGATAASV	1	-1.537	0.4354	2361	0.058	2237.3	0.0571
FOXM1(Forkhead)/MCF7-FOXM1-ChIP-Seq(GSE72977)/Homer	TRTTTACTTW	1	-1.533	0.4363	3982	0.0978	3788.9	0.0967
ERF73(AP2EREBP)/col-ERF73-DAP-Seq(GSE60143)/Homer	CCGCCGCC	1	-1.513	0.4441	5731	0.1408	5465.3	0.1394
ANAC017(NAC)/colamp-ANAC017-DAP-Seq(GSE60143)/Homer	TMCTTGNNNNNCAAG	1	-1.512	0.4441	281	0.0069	258.8	0.0066
RUNX(Runt)/HPC7-Runx1-ChIP-Seq(GSE22178)/Homer	SAAACCACAG	1	-1.509	0.4441	2314	0.0568	2193.4	0.056
AGL16(MADS)/col-AGL16-DAP-Seq(GSE60143)/Homer	TWCCHWATWDGGAAA	1	-1.502	0.4462	233	0.0057	213.3	0.0054
AT5G47660(Trihelix)/colamp-AT5G47660-DAP-Seq(GSE60143)/Homer	AWTTTTACCG	1	-1.492	0.45	5174	0.1271	4932.8	0.1258
ATHB21(HB)/colamp-ATHB21-DAP-Seq(GSE60143)/Homer	YCAATWAT	1	-1.409	0.4876	1534	0.0377	1451.5	0.037
EBNA1(EBV-virus)/Raji-EBNA1-ChIP-Seq(GSE30709)/Homer	GGYAGCAYDTGCTDCCCNNN	1	-1.311	0.537	60	0.0015	53.9	0.0014
LIN-15B(Zf)/cElegans-L3-LIN15B-ChIP-Seq(modEncode)/Homer	CARTGGAGCGCRYTTGCATT	1	-1.304	0.5398	15	0.0004	13	0.0003
SPL9(SBP)/colamp-SPL9-DAP-Seq(GSE60143)/Homer	BTGTACTT	1	-1.298	0.5417	8757	0.2151	8382.5	0.2139
ZFP3(Zf)/HEK293-ZFP3.GFP-ChIP-Seq(GSE58341)/Homer	GGGTTTTGAAGGATGARTAGGAGTT	1	-1.278	0.5504	2	0	0.8	0
WRKY7(WRKY)/colamp-WRKY7-DAP-Seq(GSE60143)/Homer	AAAAGTCAACGSHWD	1	-1.278	0.5504	2	0	0.8	0
Pit1(Homeobox)/GCrat-Pit1-ChIP-Seq(GSE58009)/Homer	ATGMATATDC	1	-1.267	0.5555	3398	0.0835	3240.5	0.0827
RBFox2(?)/Heart-RBFox2-CLIP-Seq(GSE57926)/Homer	TGCATGCA	1	-1.256	0.5607	9391	0.2307	8994.3	0.2295
PAX6(Paired,Homeobox)/Forebrain-Pax6-ChIP-Seq(GSE66961)/Homer	NGTGTTCAVTSAAGCGKAAA	1	-1.248	0.5639	324	0.008	302.7	0.0077
OCT:OCT-short(POU,Homeobox)/NPC-OCT6-ChIP-Seq(GSE43916)/Homer	ATGCATWATGCATRW	1	-1.237	0.5693	2709	0.0665	2581.9	0.0659
PLT1(AP2EREBP)/colamp-PLT1-DAP-Seq(GSE60143)/Homer	GCACGAWTYCCGAGG	1	-1.231	0.5716	198	0.0049	183.9	0.0047
PR(NR)/T47D-PR-ChIP-Seq(GSE31130)/Homer	VAGRACAKNCTGTBC	1	-1.197	0.5904	9755	0.2396	9348.9	0.2385
O2(bZIP)/Corn-O2-ChIP-Seq(GSE63991)/Homer	GCTGACGTGGCA	1	-1.176	0.6016	572	0.014	539.2	0.0138
MYNN(Zf)/HEK293-MYNN.eGFP-ChIP-Seq(Encode)/Homer	TTCAAAWTAAAAGTC	1	-1.136	0.6246	742	0.0182	702.9	0.0179
Hoxc9(Homeobox)/Ainv15-Hoxc9-ChIP-Seq(GSE21812)/Homer	GGCCATAAATCA	1	-1.135	0.6246	1921	0.0472	1830.7	0.0467
GEI-11(Myb?)/cElegans-L4-GEI11-ChIP-Seq(modEncode)/Homer	CCGACAYYTYACGGG	1	-1.135	0.6246	219	0.0054	204.4	0.0052
RUNX-AML(Runt)/CD4+-PolII-ChIP-Seq(Barski_et_al.)/Homer	GCTGTGGTTW	1	-1.134	0.6246	2619	0.0643	2499.2	0.0638
AT2G20400(G2like)/colamp-AT2G20400-DAP-Seq(GSE60143)/Homer	DNVGAATATTCBNHN	1	-1.13	0.6246	380	0.0093	357	0.0091
ZNF652/HepG2-ZNF652.Flag-ChIP-Seq(Encode)/Homer	TTAACCCTTTVNKKN	1	-1.083	0.6524	725	0.0178	687.5	0.0175
HAT1(Homeobox)/col-HAT1-DAP-Seq(GSE60143)/Homer	SCAATCATTGNN	1	-1.081	0.6524	483	0.0119	456.7	0.0117
Otx2(Homeobox)/EpiLC-Otx2-ChIP-Seq(GSE56098)/Homer	NYTAATCCYB	1	-1.079	0.6526	2433	0.0598	2323.6	0.0593
REM16(ABI3VP1)/col-REM16-DAP-Seq(GSE60143)/Homer	DTTTTTSCCGSMAAA	1	-1.066	0.6597	3	0.0001	2.8	0.0001
ZML1(C2C2gata)/colamp-ZML1-DAP-Seq(GSE60143)/Homer	ATCWYRACCGTTSRW	1	-1.039	0.6764	25	0.0006	22.8	0.0006
Ik-1	NHTTGGGAATRCC	1	-1.039	0.6764	40715	1	39197.4	1
Tcf7(HMG)/GM12878-TCF7-ChIP-Seq(Encode)/Homer	CTTTGATGTGSB	1	-1.035	0.6767	1242	0.0305	1183.5	0.0302
Unknown1(NR/Ini-like)/Drosophila-Promoters/Homer	MYGGTCACACTG	1	-1.018	0.6868	578	0.0142	548	0.014
Unknown4/Drosophila-Promoters/Homer	AAAAATACCRMA	1	-0.9772	0.7143	417	0.0102	395.3	0.0101
At3g45610(C2C2dof)/col-At3g45610-DAP-Seq(GSE60143)/Homer	TWACTTTTTS	1	-0.9729	0.7161	6324	0.1553	6066.7	0.1548
HSFB3(HSF)/colamp-HSFB3-DAP-Seq(GSE60143)/Homer	TTCTAGAAGMTTHTW	1	-0.9698	0.717	120	0.0029	112.1	0.0029
AT1G01250(AP2EREBP)/col-AT1G01250-DAP-Seq(GSE60143)/Homer	YCACCGACAHTW	1	-0.9527	0.728	360	0.0088	341.8	0.0087
VIP1(bZIP)/col-VIP1-DAP-Seq(GSE60143)/Homer	NTTGACAGCTGTCAN	1	-0.949	0.7293	851	0.0209	811.5	0.0207
bZIP42(bZIP)/colamp-bZIP42-DAP-Seq(GSE60143)/Homer	GCCACGTCAGCA	1	-0.9128	0.7548	5	0.0001	4.6	0.0001
bHLHE40(bHLH)/HepG2-BHLHE40-ChIP-Seq(GSE31477)/Homer	KCACGTGMCN	1	-0.907	0.7578	1248	0.0307	1193.6	0.0305
At2g03500(G2like)/col-At2g03500-DAP-Seq(GSE60143)/Homer	WWAGAATATTCT	1	-0.9031	0.7593	641	0.0157	611.9	0.0156
Oct4(POU,Homeobox)/mES-Oct4-ChIP-Seq(GSE11431)/Homer	ATTTGCATAW	1	-0.8953	0.7638	1758	0.0432	1683.3	0.0429
LMI1(HB)/colamp-LMI1-DAP-Seq(GSE60143)/Homer	AATTATTG	1	-0.8911	0.7656	2446	0.0601	2344.5	0.0598
ZNF41(Zf)/HEK293-ZNF41.GFP-ChIP-Seq(GSE58341)/Homer	CCTCATGGTGYCYTWYTCCCTTGTG	1	-0.8814	0.7717	57	0.0014	53.7	0.0014
MYB116(MYB)/colamp-MYB116-DAP-Seq(GSE60143)/Homer	AGTTAGGCAN	1	-0.8727	0.777	1934	0.0475	1853.5	0.0473
ZNF317(Zf)/HEK293-ZNF317.GFP-ChIP-Seq(GSE58341)/Homer	GTCWGCTGTYYCTCT	1	-0.8721	0.777	325	0.008	309.3	0.0079
GBF5(bZIP)/colamp-GBF5-DAP-Seq(GSE60143)/Homer	WKNWSACGTGGCAWN	1	-0.8569	0.7864	942	0.0231	901.8	0.023
PUCHI(AP2EREBP)/colamp-PUCHI-DAP-Seq(GSE60143)/Homer	GCGCCGTY	1	-0.8422	0.7966	5762	0.1415	5535.3	0.1412
MafF(bZIP)/HepG2-MafF-ChIP-Seq(GSE31477)/Homer	HWWGTCAGCAWWTTT	1	-0.8422	0.7966	1180	0.029	1130.1	0.0288
AT5G66940(C2C2dof)/col-AT5G66940-DAP-Seq(GSE60143)/Homer	NNHACTTTWT	1	-0.8384	0.7967	8243	0.2025	7922.1	0.2021
ANAC038(NAC)/col-ANAC038-DAP-Seq(GSE60143)/Homer	ACACGTWAYC	1	-0.8255	0.8055	8061	0.198	7748.7	0.1977
BIM2(bHLH)/col-BIM2-DAP-Seq(GSE60143)/Homer	NNNNCACGTGNN	1	-0.8156	0.8121	3116	0.0765	2993	0.0764
Myf5(bHLH)/GM-Myf5-ChIP-Seq(GSE24852)/Homer	BAACAGCTGT	1	-0.8046	0.8196	4521	0.111	4344.1	0.1108
Ets1-distal(ETS)/CD4+-PolII-ChIP-Seq(Barski_et_al.)/Homer	MACAGGAAGT	1	-0.7745	0.8431	831	0.0204	797.5	0.0203
bZIP3(bZIP)/col-bZIP3-DAP-Seq(GSE60143)/Homer	DWKNHSACGTGGCAD	1	-0.7683	0.8468	1537	0.0378	1476.8	0.0377
Unknown-ESC-element(?)/mES-Nanog-ChIP-Seq(GSE11724)/Homer	CACAGCAGGGGG	1	-0.7589	0.8532	3099	0.0761	2979.5	0.076
HOXD13(Homeobox)/Chicken-Hoxd13-ChIP-Seq(GSE38910)/Homer	NCYAATAAAA	1	-0.7551	0.855	3819	0.0938	3672.7	0.0937
ZNF136(Zf)/HEK293-ZNF136.GFP-ChIP-Seq(GSE58341)/Homer	YTKGATAHAGTATTCTWGGTNGGCA	1	-0.7368	0.8691	264	0.0065	253.7	0.0065
Six4(Homeobox)/MCF7-SIX4-ChIP-Seq(Encode)/Homer	TGWAAYCTGABACCB	1	-0.7088	0.8922	120	0.0029	115.7	0.003
IDD2(C2H2)/colamp-IDD2-DAP-Seq(GSE60143)/Homer	HAVAAAAMGACAAAA	1	-0.6938	0.9041	420	0.0103	404.6	0.0103
AT1G76870(Trihelix)/col-AT1G76870-DAP-Seq(GSE60143)/Homer	AAAACCRGWW	1	-0.6763	0.9184	1298	0.0319	1250.6	0.0319
GATA4(C2C2gata)/col-GATA4-DAP-Seq(GSE60143)/Homer	DDWTYAGATCTR	1	-0.6758	0.9184	2351	0.0577	2264	0.0578
AT3G52440(C2C2dof)/colamp-AT3G52440-DAP-Seq(GSE60143)/Homer	DTHACTTTTT	1	-0.6579	0.9321	9153	0.2248	8815.4	0.2249
ZNF519(Zf)/HEK293-ZNF519.GFP-ChIP-Seq(GSE58341)/Homer	GAGSCCGAGC	1	-0.6535	0.9346	1025	0.0252	988.1	0.0252
FHY3(FAR1)/Arabidopsis-FHY3-ChIP-Seq(GSE30711)/Homer	HHCACGCGCBTN	1	-0.646	0.9399	1280	0.0314	1234.2	0.0315
SPL11(SBP)/col100-SPL11-DAP-Seq(GSE60143)/Homer	YTGTACTTBH	1	-0.6403	0.9436	2517	0.0618	2426.6	0.0619
MYB113(MYB)/col-MYB113-DAP-Seq(GSE60143)/Homer	HNDAWTCMGTTAYWN	1	-0.6151	0.9659	1762	0.0433	1700.7	0.0434
PRDM15(Zf)/ESC-Prdm15-ChIP-Seq(GSE73694)/Homer	YCCDNTCCAGGTTTT	1	-0.6139	0.9659	3303	0.0811	3185.7	0.0813
DMRT6(DM)/Testis-DMRT6-ChIP-Seq(GSE60440)/Homer	YDGHTACAWTGTADC	1	-0.5898	0.9872	499	0.0123	483.7	0.0123
Atoh1(bHLH)/Cerebellum-Atoh1-ChIP-Seq(GSE22111)/Homer	VNRVCAGCTGGY	1	-0.5757	0.9994	5582	0.1371	5384.4	0.1374
GSC(Homeobox)/FrogEmbryos-GSC-ChIP-Seq(DRA000576)/Homer	RGGATTAR	1	-0.5678	1	3675	0.0903	3547.4	0.0905
Bcl11a(Zf)/HSPC-BCL11A-ChIP-Seq(GSE104676)/Homer	TYTGACCASWRG	1	-0.5637	1	1899	0.0466	1835.1	0.0468
AGL6(MADS)/col-AGL6-DAP-Seq(GSE60143)/Homer	TTWCCWWAWWDGGWA	1	-0.5569	1	348	0.0085	338.5	0.0086
PU.1(ETS)/ThioMac-PU.1-ChIP-Seq(GSE21512)/Homer	AGAGGAAGTG	1	-0.5539	1	1347	0.0331	1303.8	0.0333
EWS:ERG-fusion(ETS)/CADO_ES1-EWS:ERG-ChIP-Seq(SRA014231)/Homer	ATTTCCTGTN	1	-0.5536	1	2339	0.0574	2261	0.0577
Tal1	CATCTG	1	-0.5426	1	5919	0.1454	5712.8	0.1457
HNF6(Homeobox)/Liver-Hnf6-ChIP-Seq(ERP000394)/Homer	NTATYGATCH	1	-0.5333	1	1637	0.0402	1584.6	0.0404
CEBP(bZIP)/ThioMac-CEBPb-ChIP-Seq(GSE21512)/Homer	ATTGCGCAAC	1	-0.5302	1	2412	0.0592	2332.1	0.0595
WRKY17(WRKY)/colamp-WRKY17-DAP-Seq(GSE60143)/Homer	GCGTTGACTTTT	1	-0.5285	1	10	0.0002	10.9	0.0003
LIN-39(Homeobox)/cElegans.L3-LIN39-ChIP-Seq(modEncode)/Homer	ATGATTRATG	1	-0.5112	1	4004	0.0983	3869.9	0.0987
ZNF189(Zf)/HEK293-ZNF189.GFP-ChIP-Seq(GSE58341)/Homer	TGGAACAGMA	1	-0.5086	1	3589	0.0881	3469.3	0.0885
Pax7(Paired,Homeobox),long/Myoblast-Pax7-ChIP-Seq(GSE25064)/Homer	TAATCHGATTAC	1	-0.4995	1	82	0.002	81.3	0.0021
ATHB53(HB)/col-ATHB53-DAP-Seq(GSE60143)/Homer	CAATAATT	1	-0.4886	1	1627	0.04	1577.8	0.0403
ATHB6(Homeobox)/col-ATHB6-DAP-Seq(GSE60143)/Homer	AATGATTG	1	-0.485	1	4072	0.1	3938	0.1005
SGR5(C2H2)/colamp-SGR5-DAP-Seq(GSE60143)/Homer	TTTGTCTTTTTT	1	-0.4653	1	2346	0.0576	2273.7	0.058
Cdx2(Homeobox)/mES-Cdx2-ChIP-Seq(GSE14586)/Homer	GYMATAAAAH	1	-0.4534	1	2314	0.0568	2243.9	0.0572
ATHB15(HB)/col-ATHB15-DAP-Seq(GSE60143)/Homer	GYAATSATTA	1	-0.4532	1	933	0.0229	908.2	0.0232
REM19(REM)/colamp-REM19-DAP-Seq(GSE60143)/Homer	AAAAAAAA	1	-0.4487	1	2471	0.0607	2395.3	0.0611
SeqBias: TA-repeat	TATATATATA	1	-0.4436	1	9369	0.2301	9049.6	0.2309
AT4G12670(MYBrelated)/col-AT4G12670-DAP-Seq(GSE60143)/Homer	AGGGTTTAGGGTTTA	1	-0.4368	1	1	0	1	0
MYB121(MYB)/col-MYB121-DAP-Seq(GSE60143)/Homer	YNTACCTAACWW	1	-0.4279	1	781	0.0192	762	0.0194
GATA:SCL(Zf,bHLH)/Ter119-SCL-ChIP-Seq(GSE18720)/Homer	CRGCTGBNGNSNNSAGATAA	1	-0.4205	1	455	0.0112	446.9	0.0114
AIL7(AP2EREBP)/colamp-AIL7-DAP-Seq(GSE60143)/Homer	KCACRAWTYYCGAGG	1	-0.3893	1	1172	0.0288	1143.4	0.0292
At3g24120(G2like)/col-At3g24120-DAP-Seq(GSE60143)/Homer	NWWAGMATMW	1	-0.3844	1	13233	0.325	12782.3	0.3261
STAT6(Stat)/Macrophage-Stat6-ChIP-Seq(GSE38377)/Homer	TTCCKNAGAA	1	-0.384	1	1782	0.0438	1734.2	0.0442
Unknown1/Arabidopsis-Promoters/Homer	RGGGTAWWWTHGTAA	1	-0.3832	1	232	0.0057	230.4	0.0059
ATHB5(HB)/colamp-ATHB5-DAP-Seq(GSE60143)/Homer	AATGATTG	1	-0.3754	1	3048	0.0749	2959.5	0.0755
NUC(C2H2)/col-NUC-DAP-Seq(GSE60143)/Homer	HAVAAAACGACAAAA	1	-0.3701	1	293	0.0072	291	0.0074
Six1(Homeobox)/Myoblast-Six1-ChIP-Chip(GSE20150)/Homer	GKVTCADRTTWC	1	-0.3648	1	646	0.0159	634.3	0.0162
HDG1(Homeobox)/col100-HDG1-DAP-Seq(GSE60143)/Homer	DDYAATTAATGH	1	-0.3524	1	1829	0.0449	1782.1	0.0455
AGL15(MADS)/col-AGL15-DAP-Seq(GSE60143)/Homer	TTTCCHWATWDGGAA	1	-0.3447	1	415	0.0102	410.6	0.0105
ATHB6(Homeobox)/Arabidopsis-HB6-ChIP-Seq(GSE80564)/Homer	CAATNATTBN	1	-0.3289	1	2397	0.0589	2334.2	0.0595
HSFB4(HSF)/col-HSFB4-DAP-Seq(GSE60143)/Homer	TTCTAGAAGCTTCTA	1	-0.3204	1	50	0.0012	53	0.0014
GATA11(C2C2gata)/col-GATA11-DAP-Seq(GSE60143)/Homer	DDHYYAGATCTR	1	-0.3201	1	1328	0.0326	1299.8	0.0332
Phox2b(Homeobox)/CLBGA-PHOX2B-ChIP-Seq(GSE90683)/Homer	TTAATTNAATTA	1	-0.318	1	584	0.0143	576.7	0.0147
AT5G60130(ABI3VP1)/col-AT5G60130-DAP-Seq(GSE60143)/Homer	WTTYTAAGVAAA	1	-0.3144	1	7393	0.1816	7163.2	0.1827
Hnf6b(Homeobox)/LNCaP-Hnf6b-ChIP-Seq(GSE106305)/Homer	TATTGAYY	1	-0.3114	1	2671	0.0656	2601.1	0.0664
DUX4(Homeobox)/Myoblasts-DUX4.V5-ChIP-Seq(GSE75791)/Homer	NWTAAYCYAATCAWN	1	-0.3089	1	110	0.0027	112.2	0.0029
HIF-1b(HLH)/T47D-HIF1b-ChIP-Seq(GSE59937)/Homer	RTACGTGC	1	-0.3047	1	5730	0.1407	5559.1	0.1418
RARg(NR)/ES-RARg-ChIP-Seq(GSE30538)/Homer	AGGTCAAGGTCA	1	-0.2993	1	26	0.0006	28.7	0.0007
AS2(LOBAS2)/col-AS2-DAP-Seq(GSE60143)/Homer	CCGDAAWWHMCGSCG	1	-0.2675	1	530	0.013	526.6	0.0134
Zic3(Zf)/mES-Zic3-ChIP-Seq(GSE37889)/Homer	GGCCYCCTGCTGDGH	1	-0.262	1	3731	0.0916	3633.4	0.0927
E-box/Arabidopsis-Promoters/Homer	GCCACGTG	1	-0.2546	1	1797	0.0441	1760.3	0.0449
SeqBias: CA-repeat	CACACACACA	1	-0.2473	1	21102	0.5183	20390.5	0.5202
RUNX2(Runt)/PCa-RUNX2-ChIP-Seq(GSE33889)/Homer	NWAACCACADNN	1	-0.246	1	2661	0.0654	2599.1	0.0663
M1BP(Zf)/S2R+-M1BP-ChIP-Seq(GSE49842)/Homer	CAGTGTGACCGT	1	-0.2423	1	686	0.0168	680.1	0.0174
Six2(Homeobox)/NephronProgenitor-Six2-ChIP-Seq(GSE39837)/Homer	GWAAYHTGAKMC	1	-0.2378	1	3020	0.0742	2949	0.0752
FAR1(FAR1)/col-FAR1-DAP-Seq(GSE60143)/Homer	TKNNNYYCACGCGCY	1	-0.2372	1	418	0.0103	418.8	0.0107
GATA12(C2C2gata)/col-GATA12-DAP-Seq(GSE60143)/Homer	YAGATCTRAW	1	-0.2331	1	1808	0.0444	1773.4	0.0452
ATHB40(HB)/col-ATHB40-DAP-Seq(GSE60143)/Homer	HCAATWATTG	1	-0.2324	1	2522	0.0619	2466.2	0.0629
GTL1(Trihelix)/colamp-GTL1-DAP-Seq(GSE60143)/Homer	WWTTTACCKY	1	-0.2283	1	3859	0.0948	3762.9	0.096
ATHB18(Homeobox)/colamp-ATHB18-DAP-Seq(GSE60143)/Homer	YCAATSATTG	1	-0.2282	1	497	0.0122	496.1	0.0127
Srebp2(bHLH)/HepG2-Srebp2-ChIP-Seq(GSE31477)/Homer	CGGTCACSCCAC	1	-0.1976	1	374	0.0092	377.3	0.0096
EGL-5(Homeobox)/cElegans-L3-EGL5-ChIP-Seq(modEncode)/Homer	ATTTAATGGG	1	-0.1958	1	5257	0.1291	5121.2	0.1307
MGP(C2H2)/colamp-MGP-DAP-Seq(GSE60143)/Homer	TTTTGTCGTTTW	1	-0.1934	1	717	0.0176	714.1	0.0182
Oct2(POU,Homeobox)/Bcell-Oct2-ChIP-Seq(GSE21512)/Homer	ATATGCAAAT	1	-0.187	1	969	0.0238	961.6	0.0245
p53(p53)/mES-cMyc-ChIP-Seq(GSE11431)/Homer	ACATGCCCGGGCAT	1	-0.1857	1	33	0.0008	38	0.001
NeuroG2(bHLH)/Fibroblast-NeuroG2-ChIP-Seq(GSE75910)/Homer	ACCATCTGTT	1	-0.1846	1	7215	0.1772	7017	0.179
PIF5ox(bHLH)/Arabidopsis-PIF5ox-ChIP-Seq(GSE35062)/Homer	BCACGTGVDN	1	-0.1794	1	3717	0.0913	3633.3	0.0927
HRE(HSF)/HepG2-HSF1-ChIP-Seq(GSE31477)/Homer	BSTTCTRGAABVTTCYAGAA	1	-0.1687	1	259	0.0064	265.7	0.0068
CES-1(Homeobox)/cElegans-L1-CES1-ChIP-Seq(modEncode)/Homer	AAATTSAATTTN	1	-0.1646	1	1760	0.0432	1735.8	0.0443
Nur77(NR)/K562-NR4A1-ChIP-Seq(GSE31363)/Homer	TGACCTTTNCNT	1	-0.1577	1	424	0.0104	429.7	0.011
PBX2(Homeobox)/K562-PBX2-ChIP-Seq(Encode)/Homer	RTGATTKATRGN	1	-0.1572	1	2886	0.0709	2831.7	0.0722
ABI5(bZIP)/col-ABI5-DAP-Seq(GSE60143)/Homer	GCCACGTG	1	-0.1558	1	1456	0.0358	1440.9	0.0368
Tcf4(HMG)/Hct116-Tcf4-ChIP-Seq(SRA012054)/Homer	ASATCAAAGGVA	1	-0.1382	1	1603	0.0394	1586.4	0.0405
OCT:OCT(POU,Homeobox)/NPC-OCT6-ChIP-Seq(GSE43916)/Homer	YATGCATATRCATRT	1	-0.1377	1	223	0.0055	231.7	0.0059
TSO1(CPP)/col-TSO1-DAP-Seq(GSE60143)/Homer	RAATTTRAAW	1	-0.1355	1	275	0.0068	283.7	0.0072
STAT5(Stat)/mCD4+-Stat5-ChIP-Seq(GSE12346)/Homer	RTTTCTNAGAAA	1	-0.1336	1	867	0.0213	867.7	0.0221
RUNX1(Runt)/Jurkat-RUNX1-ChIP-Seq(GSE29180)/Homer	AAACCACARM	1	-0.1336	1	3539	0.0869	3470.1	0.0885
EIN3(EIL)/col-EIN3-DAP-Seq(GSE60143)/Homer	ARATTCAATGWATYT	1	-0.1331	1	424	0.0104	431.4	0.011
PRDM14(Zf)/H1-PRDM14-ChIP-Seq(GSE22767)/Homer	RGGTCTCTAACY	1	-0.1324	1	709	0.0174	712	0.0182
IDD7(C2H2)/col-IDD7-DAP-Seq(GSE60143)/Homer	TTTGTCKTTTTN	1	-0.131	1	1222	0.03	1215.8	0.031
Pax7(Paired,Homeobox),longest/Myoblast-Pax7-ChIP-Seq(GSE25064)/Homer	NTAATTDGCYAATTANNWWD	1	-0.1293	1	46	0.0011	52.2	0.0013
Hand2(bHLH)/Mesoderm-Hand2-ChIP-Seq(GSE61475)/Homer	TGACANARRCCAGRC	1	-0.1287	1	1542	0.0379	1528.6	0.039
GT3a(Trihelix)/col-GT3a-DAP-Seq(GSE60143)/Homer	WNACACGTGTYWWAW	1	-0.1253	1	487	0.012	494.4	0.0126
GT1(Trihelix)/col-GT1-DAP-Seq(GSE60143)/Homer	TTAACCATGGTTAAD	1	-0.1202	1	25	0.0006	30.4	0.0008
PHV(HB)/col-PHV-DAP-Seq(GSE60143)/Homer	RTAATSATTA	1	-0.1196	1	1064	0.0261	1062.1	0.0271
Ascl1(bHLH)/NeuralTubes-Ascl1-ChIP-Seq(GSE55840)/Homer	NNVVCAGCTGBN	1	-0.1173	1	7818	0.192	7620.6	0.1944
JKD(C2H2)/col-JKD-DAP-Seq(GSE60143)/Homer	TTTTGTCGTTTT	1	-0.1163	1	563	0.0138	571	0.0146
NFkB-p65-Rel(RHD)/ThioMac-LPS-Expression(GSE23622)/Homer	GGAAATTCCC	1	-0.1141	1	139	0.0034	148.1	0.0038
MYB27(MYB)/colamp-MYB27-DAP-Seq(GSE60143)/Homer	TACCTAACWT	1	-0.113	1	408	0.01	417.8	0.0107
c-Myc(bHLH)/LNCAP-cMyc-ChIP-Seq(Unpublished)/Homer	VCCACGTG	1	-0.1127	1	2151	0.0528	2125.8	0.0542
PCF/Arabidopsis-Promoters/Homer	NNWWWTGGGCYTDDN	1	-0.104	1	598	0.0147	606.7	0.0155
BOS1(MYB)/col-BOS1-DAP-Seq(GSE60143)/Homer	NNRCCTAACT	1	-0.1033	1	2697	0.0662	2659.7	0.0679
CUX1(Homeobox)/K562-CUX1-ChIP-Seq(GSE92882)/Homer	TATCGATNAN	1	-0.09971	1	1985	0.0488	1966.1	0.0502
VND6(NAC)/col-VND6-DAP-Seq(GSE60143)/Homer	DCTTNHTTTTYAMGY	1	-0.09843	1	3226	0.0792	3175.9	0.081
HAT2(Homeobox)/colamp-HAT2-DAP-Seq(GSE60143)/Homer	CYAATSATTR	1	-0.09058	1	2519	0.0619	2489.5	0.0635
bZIP44(bZIP)/colamp-bZIP44-DAP-Seq(GSE60143)/Homer	NDTGCCACGTCAGCH	1	-0.08533	1	52	0.0013	60.3	0.0015
Zic2(Zf)/ESC-Zic2-ChIP-Seq(SRP197560)/Homer	CHCAGCRGGRGG	1	-0.07143	1	3181	0.0781	3140.2	0.0801
Unknown6/Drosophila-Promoters/Homer	AATTTTAAAA	1	-0.07119	1	2092	0.0514	2079	0.053
ANAC045(NAC)/col-ANAC045-DAP-Seq(GSE60143)/Homer	DNCKTVNNNNNNAMG	1	-0.06974	1	6441	0.1582	6307.7	0.1609
Tcf21(bHLH)/ArterySmoothMuscle-Tcf21-ChIP-Seq(GSE61369)/Homer	NAACAGCTGG	1	-0.06639	1	5603	0.1376	5496.2	0.1402
GATA6(C2C2gata)/col200-GATA6-DAP-Seq(GSE60143)/Homer	TAGATCTARAHH	1	-0.06384	1	383	0.0094	398.6	0.0102
RAR:RXR(NR),DR0/ES-RAR-ChIP-Seq(GSE56893)/Homer	AGGTCAAGGTCA	1	-0.06325	1	150	0.0037	163.6	0.0042
STAT1(Stat)/HelaS3-STAT1-ChIP-Seq(GSE12782)/Homer	NATTTCCNGGAAAT	1	-0.06222	1	749	0.0184	762.4	0.0195
ZNF382(Zf)/HEK293-ZNF382.GFP-ChIP-Seq(GSE58341)/Homer	GNCTGTASTRNTGBCTCHTT	1	-0.06196	1	110	0.0027	122.2	0.0031
AT1G19040(NAC)/col-AT1G19040-DAP-Seq(GSE60143)/Homer	CTTGNDNHNCAAGYW	1	-0.06107	1	272	0.0067	287.3	0.0073
NLP7(RWPRK)/col-NLP7-DAP-Seq(GSE60143)/Homer	TGRCCYTTCR	1	-0.06092	1	5935	0.1458	5821.5	0.1485
COG1(C2C2dof)/col-COG1-DAP-Seq(GSE60143)/Homer	DAAAAAGTGA	1	-0.06079	1	5396	0.1325	5298.4	0.1352
Pax7(Paired,Homeobox)/Myoblast-Pax7-ChIP-Seq(GSE25064)/Homer	TAATCAATTA	1	-0.05981	1	253	0.0062	268.2	0.0068
caudal(Homeobox)/Drosophila-Embryos-ChIP-Chip(modEncode)/Homer	GGYCATAAAW	1	-0.05906	1	2820	0.0693	2793.6	0.0713
At2g45680(TCP)/colamp-At2g45680-DAP-Seq(GSE60143)/Homer	GTGGGNCCCACNDND	1	-0.05783	1	100	0.0025	112.8	0.0029
At5g66730(C2H2)/colamp-At5g66730-DAP-Seq(GSE60143)/Homer	TTTGTCKTTTTK	1	-0.05688	1	856	0.021	869	0.0222
GATA(Zf),IR3/iTreg-Gata3-ChIP-Seq(GSE20898)/Homer	NNNNNBAGATAWYATCTVHN	1	-0.05194	1	401	0.0098	418.2	0.0107
ATHB7(Homeobox)/col-ATHB7-DAP-Seq(GSE60143)/Homer	AATGATTG	1	-0.04623	1	2192	0.0538	2185.3	0.0558
KAN2(G2like)/colamp-KAN2-DAP-Seq(GSE60143)/Homer	ATATTCTY	1	-0.04521	1	4550	0.1118	4486	0.1144
THRb(NR)/HepG2-THRb.Flag-ChIP-Seq(Encode)/Homer	GGTCACCTGAGGTCA	1	-0.04383	1	1585	0.0389	1591.4	0.0406
AT3G58630(Trihelix)/col-AT3G58630-DAP-Seq(GSE60143)/Homer	TCTCCGGCGA	1	-0.04242	1	533	0.0131	552.6	0.0141
STAT6(Stat)/CD4-Stat6-ChIP-Seq(GSE22104)/Homer	ABTTCYYRRGAA	1	-0.04087	1	1710	0.042	1715.5	0.0438
VRN1(ABI3VP1)/col-VRN1-DAP-Seq(GSE60143)/Homer	TTTTTTTTTT	1	-0.0375	1	646	0.0159	666.3	0.017
HIF-1a(bHLH)/MCF7-HIF1a-ChIP-Seq(GSE28352)/Homer	TACGTGCV	1	-0.03737	1	1321	0.0324	1334.3	0.034
Gata2(Zf)/K562-GATA2-ChIP-Seq(GSE18829)/Homer	BBCTTATCTS	1	-0.0352	1	2268	0.0557	2265.9	0.0578
IDD4(C2H2)/col-IDD4-DAP-Seq(GSE60143)/Homer	TTTGTCTTTWTB	1	-0.0327	1	3070	0.0754	3051.7	0.0779
SVP(MADS)/col-SVP-DAP-Seq(GSE60143)/Homer	ANTTWCCHAATTTGG	1	-0.03132	1	1376	0.0338	1391.3	0.0355
DMRT1(DM)/Testis-DMRT1-ChIP-Seq(GSE64892)/Homer	TWGHWACAWTGTWDC	1	-0.02882	1	610	0.015	633.2	0.0162
Tbr1(T-box)/Cortex-Tbr1-ChIP-Seq(GSE71384)/Homer	AAGGTGTKAA	1	-0.02769	1	5356	0.1315	5283.9	0.1348
NFkB-p50,p52(RHD)/Monocyte-p50-ChIP-Chip(Schreiber_et_al.)/Homer	GGGGGAATCCCC	1	-0.02678	1	311	0.0076	333.5	0.0085
SHN3(AP2EREBP)/col-SHN3-DAP-Seq(GSE60143)/Homer	CCGCCGCC	1	-0.02657	1	3490	0.0857	3466.7	0.0884
Twist(bHLH)/HMLE-TWIST1-ChIP-Seq(Chang_et_al)/Homer	VCAKCTGGNNNCCAGMTGBN	1	-0.02606	1	539	0.0132	563.4	0.0144
Gata1(Zf)/K562-GATA1-ChIP-Seq(GSE18829)/Homer	SAGATAAGRV	1	-0.02572	1	2011	0.0494	2020	0.0515
ZNF16(Zf)/HEK293-ZNF16.GFP-ChIP-Seq(GSE58341)/Homer	MACCTTCYATGGCTCCCTAKTGCCY	1	-0.02463	1	12	0.0003	19.4	0.0005
ERF38(AP2EREBP)/col-ERF38-DAP-Seq(GSE60143)/Homer	CACCGACA	1	-0.02451	1	1707	0.0419	1721	0.0439
BAM8(BES1)/col-BAM8-DAP-Seq(GSE60143)/Homer	NNWSACACGTGTSWN	1	-0.02435	1	417	0.0102	441.9	0.0113
ZNF322(Zf)/HEK293-ZNF322.GFP-ChIP-Seq(GSE58341)/Homer	GAGCCTGGTACTGWGCCTGR	1	-0.02389	1	899	0.0221	923.5	0.0236
HSF21(HSF)/col-HSF21-DAP-Seq(GSE60143)/Homer	CTTCTAGAAGMTTYW	1	-0.0238	1	186	0.0046	206.3	0.0053
AtIDD11(C2H2)/colamp-AtIDD11-DAP-Seq(GSE60143)/Homer	TTTGTCGTTT	1	-0.02276	1	1101	0.027	1124.5	0.0287
Tcf3(HMG)/mES-Tcf3-ChIP-Seq(GSE11724)/Homer	ASWTCAAAGG	1	-0.02247	1	857	0.021	882.8	0.0225
ZNF528(Zf)/HEK293-ZNF528.GFP-ChIP-Seq(GSE58341)/Homer	AGAAATGACTTCCCT	1	-0.02104	1	15	0.0004	23.2	0.0006
AT5G63260(C3H)/col-AT5G63260-DAP-Seq(GSE60143)/Homer	RAAAAAGTRA	1	-0.0203	1	9265	0.2276	9087.4	0.2318
HAT5(Homeobox)/colamp-HAT5-DAP-Seq(GSE60143)/Homer	DCAATWATTG	1	-0.01974	1	436	0.0107	462.9	0.0118
HOXA1(Homeobox)/mES-Hoxa1-ChIP-Seq(SRP084292)/Homer	TGATKGATGR	1	-0.01921	1	826	0.0203	853.3	0.0218
EIL4(EIL)/Tomato-EIL4-ChIP-Seq(GSE116581)/Homer	GATTCAWTGAAT	1	-0.01858	1	324	0.008	349.1	0.0089
At1g49010(MYBrelated)/col-At1g49010-DAP-Seq(GSE60143)/Homer	RGATAASNTT	1	-0.01756	1	5936	0.1458	5860.3	0.1495
Phox2a(Homeobox)/Neuron-Phox2a-ChIP-Seq(GSE31456)/Homer	YTAATYNRATTA	1	-0.01732	1	1178	0.0289	1204.7	0.0307
AT1G76880(Trihelix)/col-AT1G76880-DAP-Seq(GSE60143)/Homer	ACGGTAAAAW	1	-0.01418	1	1135	0.0279	1164.3	0.0297
Gata4(Zf)/Heart-Gata4-ChIP-Seq(GSE35151)/Homer	NBWGATAAGR	1	-0.01377	1	3527	0.0866	3517.3	0.0897
Srebp1a(bHLH)/HepG2-Srebp1a-ChIP-Seq(GSE31477)/Homer	RTCACSCCAY	1	-0.01295	1	591	0.0145	622.5	0.0159
GATA(Zf),IR4/iTreg-Gata3-ChIP-Seq(GSE20898)/Homer	NAGATWNBNATCTNN	1	-0.0101	1	240	0.0059	267.6	0.0068
HSFA6A(HSF)/col-HSFA6A-DAP-Seq(GSE60143)/Homer	RGAAGNTTCTAGAAN	1	-0.009762	1	39	0.001	53	0.0014
TBP3(MYBrelated)/col-TBP3-DAP-Seq(GSE60143)/Homer	VYTAGGGCAN	1	-0.009705	1	1765	0.0434	1794	0.0458
WRKY46(WRKY)/colamp-WRKY46-DAP-Seq(GSE60143)/Homer	AAAGTCAACGSN	1	-0.009209	1	62	0.0015	79.2	0.002
Bcl6(Zf)/Liver-Bcl6-ChIP-Seq(GSE31578)/Homer	NNNCTTTCCAGGAAA	1	-0.00852	1	3955	0.0971	3946.1	0.1007
Tbx5(T-box)/HL1-Tbx5.biotin-ChIP-Seq(GSE21529)/Homer	AGGTGTCA	1	-0.008241	1	12935	0.3177	12670.3	0.3232
ZNF669(Zf)/HEK293-ZNF669.GFP-ChIP-Seq(GSE58341)/Homer	GARTGGTCATCGCCC	1	-0.008081	1	206	0.0051	233.1	0.0059
Gata6(Zf)/HUG1N-GATA6-ChIP-Seq(GSE51936)/Homer	YCTTATCTBN	1	-0.008028	1	3192	0.0784	3200.5	0.0817
CUC3(NAC)/col-CUC3-DAP-Seq(GSE60143)/Homer	TRCKTGWNNNACAMG	1	-0.006503	1	951	0.0234	990.5	0.0253
p63(p53)/Keratinocyte-p63-ChIP-Seq(GSE17611)/Homer	NNDRCATGYCYNRRCATGYH	1	-0.005936	1	967	0.0238	1007.4	0.0257
AT3G10580(MYBrelated)/colamp-AT3G10580-DAP-Seq(GSE60143)/Homer	TACCTAACWNHW	1	-0.005924	1	930	0.0228	970.7	0.0248
TR4(NR),DR1/Hela-TR4-ChIP-Seq(GSE24685)/Homer	GAGGTCAAAGGTCA	1	-0.005895	1	110	0.0027	133	0.0034
Max(bHLH)/K562-Max-ChIP-Seq(GSE31477)/Homer	RCCACGTGGYYN	1	-0.005307	1	2182	0.0536	2214.3	0.0565
RAR:RXR(NR),DR5/ES-RAR-ChIP-Seq(GSE56893)/Homer	RGGTCADNNAGAGGTCAV	1	-0.005071	1	47	0.0012	64.5	0.0016
p73(p53)/Trachea-p73-ChIP-Seq(PRJNA310161)/Homer	NRRRCAWGTCCDGRCATGYY	1	-0.00441	1	76	0.0019	97.9	0.0025
ZNF165(Zf)/WHIM12-ZNF165-ChIP-Seq(GSE65937)/Homer	AAGGKGRCGCAGGCA	1	-0.004369	1	393	0.0097	430.7	0.011
AT3G25990(Trihelix)/colamp-AT3G25990-DAP-Seq(GSE60143)/Homer	TTAACCATAG	1	-0.004283	1	1954	0.048	1992.1	0.0508
SND2(NAC)/colamp-SND2-DAP-Seq(GSE60143)/Homer	CTTVWNNNWBAAGNW	1	-0.004242	1	1521	0.0374	1563.6	0.0399
AT1G23810(Orphan)/col-AT1G23810-DAP-Seq(GSE60143)/Homer	TTCTAGAAGSTTCTA	1	-0.003952	1	49	0.0012	67	0.0017
ZNF768(Zf)/Rajj-ZNF768-ChIP-Seq(GSE111879)/Homer	RHHCAGAGAGGB	1	-0.003849	1	81	0.002	103.8	0.0026
NST1(NAC)/colamp-NST1-DAP-Seq(GSE60143)/Homer	WRCTTRWWNWWYAAG	1	-0.003811	1	2564	0.063	2596.2	0.0662
At1g76110(ARID)/colamp-At1g76110-DAP-Seq(GSE60143)/Homer	ATTTAATG	1	-0.003808	1	2272	0.0558	2308.9	0.0589
MYB57(MYB)/col-MYB57-DAP-Seq(GSE60143)/Homer	TTACCTAACT	1	-0.003767	1	1060	0.026	1105.8	0.0282
GLIS3(Zf)/Thyroid-Glis3.GFP-ChIP-Seq(GSE103297)/Homer	CTCCCTGGGAGGCCN	1	-0.003708	1	5248	0.1289	5228.8	0.1334
AT2G33550(Trihelix)/colamp-AT2G33550-DAP-Seq(GSE60143)/Homer	TTTAAGGGCAYTTTT	1	-0.00346	1	7120	0.1749	7055.5	0.18
dHNF4(NR)/Fly-HNF4-ChIP-Seq(GSE73675)/Homer	GGTCCAAAGTCCAMT	1	-0.003356	1	68	0.0017	89.5	0.0023
GT2(Trihelix)/colamp-GT2-DAP-Seq(GSE60143)/Homer	AMGGTAAAWWWN	1	-0.003188	1	3646	0.0895	3663.5	0.0935
GATA14(C2C2gata)/col-GATA14-DAP-Seq(GSE60143)/Homer	AYCAGATCTG	1	-0.003159	1	2176	0.0534	2217	0.0566
RLR1?/SacCer-Promoters/Homer	WTTTTCYYTTTT	1	-0.003015	1	2057	0.0505	2099.6	0.0536
AT1G10720(BSD)/col-AT1G10720-DAP-Seq(GSE60143)/Homer	TTCTAGAAKCTTCTA	1	-0.002896	1	23	0.0006	37.4	0.001
HIF2a(bHLH)/785_O-HIF2a-ChIP-Seq(GSE34871)/Homer	GCACGTACCC	1	-0.002895	1	1913	0.047	1957.2	0.0499
At5g52660(MYBrelated)/colamp-At5g52660-DAP-Seq(GSE60143)/Homer	HAAAAATATCTW	1	-0.002352	1	1372	0.0337	1422.3	0.0363
ANAC016(NAC)/col-ANAC016-DAP-Seq(GSE60143)/Homer	WNCTTGNNNNNCAMG	1	-0.002345	1	2385	0.0586	2427.9	0.0619
CUC2(NAC)/colamp-CUC2-DAP-Seq(GSE60143)/Homer	TRCKTGTNNNWCAMG	1	-0.002187	1	899	0.0221	949.1	0.0242
At5g29000(G2like)/col-At5g29000-DAP-Seq(GSE60143)/Homer	RGAATATTCYHH	1	-0.00195	1	697	0.0171	746.2	0.019
AT1G04880(ARID)/colamp-AT1G04880-DAP-Seq(GSE60143)/Homer	AAACTATATADTATA	1	-0.001875	1	180	0.0044	213.4	0.0054
bHLH130(bHLH)/col-bHLH130-DAP-Seq(GSE60143)/Homer	GCAACTTG	1	-0.001872	1	1907	0.0468	1957.5	0.0499
At1g13300(G2like)/col-At1g13300-DAP-Seq(GSE60143)/Homer	GAATCTWAGATTCYN	1	-0.001821	1	16	0.0004	29.3	0.0007
HOXA2(Homeobox)/mES-Hoxa2-ChIP-Seq(Donaldson_et_al.)/Homer	GYCATCMATCAT	1	-0.001793	1	287	0.007	326.3	0.0083
MYB62(MYB)/colamp-MYB62-DAP-Seq(GSE60143)/Homer	NTACCTAACT	1	-0.001558	1	3645	0.0895	3675.7	0.0938
At4g36780(BZR)/col-At4g36780-DAP-Seq(GSE60143)/Homer	NNNNNNCACGTGNNN	1	-0.001544	1	995	0.0244	1049.2	0.0268
MYB17(MYB)/colamp-MYB17-DAP-Seq(GSE60143)/Homer	GGTAGGTGRG	1	-0.00139	1	1252	0.0308	1309	0.0334
PIF4(bHLH)/Seedling-PIF4-ChIP-Seq(GSE35315)/Homer	NNBCACGTGN	1	-0.001366	1	4059	0.0997	4084.1	0.1042
ANAC071(NAC)/col-ANAC071-DAP-Seq(GSE60143)/Homer	DNCKTNDNNNHNAAG	1	-0.001253	1	2406	0.0591	2457.3	0.0627
MYB10(MYB)/col-MYB10-DAP-Seq(GSE60143)/Homer	YCCACCTACCHH	1	-0.001237	1	863	0.0212	918.9	0.0234
GATA1(C2C2gata)/colamp-GATA1-DAP-Seq(GSE60143)/Homer	DDWWYYAGATCTRRW	1	-0.00105	1	1034	0.0254	1092.2	0.0279
ANAC057(NAC)/colamp-ANAC057-DAP-Seq(GSE60143)/Homer	DVCKTGNNNNNCAMG	1	-0.000974	1	2131	0.0523	2188.6	0.0558
ATHB20(Homeobox)/colamp-ATHB20-DAP-Seq(GSE60143)/Homer	CAATHATT	1	-0.000955	1	1255	0.0308	1315.5	0.0336
Twist2(bHLH)/Myoblast-Twist2.Ty1-ChIP-Seq(GSE127998)/Homer	MCAGCTGBYH	1	-0.000954	1	8744	0.2148	8667.1	0.2211
ANAC087(NAC)/col-ANAC087-DAP-Seq(GSE60143)/Homer	WVCKTGHNNNWCAMG	1	-0.000946	1	760	0.0187	816.7	0.0208
ABF1(bZIP)/Arabidopsis-ABF1-ChIP-Seq(GSE80564)/Homer	CACGTGGC	1	-0.000899	1	3068	0.0754	3116.5	0.0795
TOD6?/SacCer-Promoters/Homer	GCGATGAGMT	1	-0.000857	1	842	0.0207	900.8	0.023
MYB40(MYB)/col-MYB40-DAP-Seq(GSE60143)/Homer	TGGTAGGTRARA	1	-0.000783	1	726	0.0178	783.8	0.02
IDD5(C2H2)/colamp-IDD5-DAP-Seq(GSE60143)/Homer	TTTTGTCTTTTTBTK	1	-0.00077	1	2496	0.0613	2553.6	0.0651
VND1(NAC)/col-VND1-DAP-Seq(GSE60143)/Homer	CTTRWDNHWYAAGYW	1	-0.000719	1	2266	0.0557	2326.9	0.0594
TCF4(bHLH)/SHSY5Y-TCF4-ChIP-Seq(GSE96915)/Homer	SMCATCTGKH	1	-0.000619	1	6899	0.1694	6879.3	0.1755
Knotted(Homeobox)/Corn-KN1-ChIP-Seq(GSE39161)/Homer	GAYGNGACRGGN	1	-0.000607	1	5251	0.129	5268.7	0.1344
ZML2(C2C2gata)/col-ZML2-DAP-Seq(GSE60143)/Homer	CATCATCATC	1	-0.000553	1	688	0.0169	747	0.0191
THRa(NR)/C17.2-THRa-ChIP-Seq(GSE38347)/Homer	GGTCANYTGAGGWCA	1	-0.000518	1	972	0.0239	1036.3	0.0264
Reverb(NR),DR2/RAW-Reverba.biotin-ChIP-Seq(GSE45914)/Homer	GTRGGTCASTGGGTCA	1	-0.000505	1	272	0.0067	317	0.0081
EBF(EBF)/proBcell-EBF-ChIP-Seq(GSE21978)/Homer	DGTCCCYRGGGA	1	-0.000505	1	448	0.011	501.1	0.0128
AT5G61620(MYBrelated)/colamp-AT5G61620-DAP-Seq(GSE60143)/Homer	CTTATCCA	1	-0.00048	1	4312	0.1059	4351.9	0.111
ANAC011(NAC)/col-ANAC011-DAP-Seq(GSE60143)/Homer	TDCTTGYRNNDCAAG	1	-0.000476	1	993	0.0244	1058.4	0.027
AT1G72740(MYBrelated)/colamp-AT1G72740-DAP-Seq(GSE60143)/Homer	NNWWAMCCTAAHWNN	1	-0.000472	1	2470	0.0607	2534.9	0.0647
Prop1(Homeobox)/GHFT1-PROP1.biotin-ChIP-Seq(GSE77302)/Homer	NTAATBNAATTA	1	-0.000471	1	2023	0.0497	2090.8	0.0533
BHLHA15(bHLH)/NIH3T3-BHLHB8.HA-ChIP-Seq(GSE119782)/Homer	NAMCAGCTGK	1	-0.000467	1	6853	0.1683	6840.2	0.1745
Eomes(T-box)/H9-Eomes-ChIP-Seq(GSE26097)/Homer	ATTAACACCT	1	-0.000399	1	8094	0.1988	8054.7	0.2055
MYB99(MYB)/colamp-MYB99-DAP-Seq(GSE60143)/Homer	GGTAGGTG	1	-0.000303	1	2305	0.0566	2376.4	0.0606
HSFA1E(HSF)/col-HSFA1E-DAP-Seq(GSE60143)/Homer	TTCTAGAAGCTTCTA	1	-0.000297	1	110	0.0027	144.2	0.0037
LCL1(MYBrelated)/colamp-LCL1-DAP-Seq(GSE60143)/Homer	NAAAATATCTWHWWN	1	-0.000289	1	390	0.0096	444.5	0.0113
n-Myc(bHLH)/mES-nMyc-ChIP-Seq(GSE11431)/Homer	VRCCACGTGG	1	-0.000286	1	2553	0.0627	2623.3	0.0669
TCP17(TCP)/col-TCP17-DAP-Seq(GSE60143)/Homer	GTGGTCCCCA	1	-0.000267	1	65	0.0016	93.3	0.0024
At5g22890(C2H2)/col-At5g22890-DAP-Seq(GSE60143)/Homer	NSAGGTKWTATCTGD	1	-0.000262	1	84	0.0021	115.8	0.003
ANAC083(NAC)/col-ANAC083-DAP-Seq(GSE60143)/Homer	CKTRWNNNWYAMGTA	1	-0.00026	1	2075	0.051	2149.6	0.0548
ZBTB18(Zf)/HEK293-ZBTB18.GFP-ChIP-Seq(GSE58341)/Homer	AACATCTGGA	1	-0.000259	1	2303	0.0566	2376.9	0.0606
bHLHE41(bHLH)/proB-Bhlhe41-ChIP-Seq(GSE93764)/Homer	KCACGTGMCN	1	-0.000244	1	4636	0.1139	4681.7	0.1194
BZR1(BZR)/col-BZR1-DAP-Seq(GSE60143)/Homer	NNCRCACGTGCG	1	-0.00024	1	311	0.0076	362.5	0.0092
Pho2(bHLH)/Yeast-Pho2-ChIP-Seq(GSE29506)/Homer	CCCACGTGCT	1	-0.00023	1	1860	0.0457	1937	0.0494
ANAC070(NAC)/colamp-ANAC070-DAP-Seq(GSE60143)/Homer	CTTRHDNHNBAAGHW	1	-0.000228	1	3444	0.0846	3508.4	0.0895
MYB51(MYB)/col-MYB51-DAP-Seq(GSE60143)/Homer	GGTAGGTG	1	-0.000225	1	2251	0.0553	2326.8	0.0594
At3g12730(G2like)/colamp-At3g12730-DAP-Seq(GSE60143)/Homer	AAGATTCT	1	-0.00018	1	4700	0.1154	4749.6	0.1212
At5g08520(MYBrelated)/colamp-At5g08520-DAP-Seq(GSE60143)/Homer	ADBSTTATCY	1	-0.000177	1	3155	0.0775	3226.8	0.0823
VND2(NAC)/col-VND2-DAP-Seq(GSE60143)/Homer	DNCKTNNNNNNNAAG	1	-0.000176	1	2600	0.0639	2676.1	0.0683
ANAC092(NAC)/colamp-ANAC092-DAP-Seq(GSE60143)/Homer	WRCKTGWNNNWCAMG	1	-0.000174	1	1086	0.0267	1161.8	0.0296
BMAL1(bHLH)/Liver-Bmal1-ChIP-Seq(GSE39860)/Homer	GNCACGTG	1	-0.00017	1	6359	0.1562	6377.7	0.1627
MYB55(MYB)/colamp-MYB55-DAP-Seq(GSE60143)/Homer	YACCWAMC	1	-0.000166	1	2946	0.0724	3020.9	0.0771
AR-halfsite(NR)/LNCaP-AR-ChIP-Seq(GSE27824)/Homer	CCAGGAACAG	1	-0.000163	1	16641	0.4087	16364.1	0.4175
WRKY11(WRKY)/col-WRKY11-DAP-Seq(GSE60143)/Homer	SCGTTGACTTTN	1	-0.000159	1	144	0.0035	184.6	0.0047
SRS7(SRS)/colamp-SRS7-DAP-Seq(GSE60143)/Homer	HATAGGTTTH	1	-0.000144	1	8793	0.216	8758	0.2234
Zfp809(Zf)/ES-Zfp809-ChIP-Seq(GSE70799)/Homer	GGGGCTYGKCTGGGA	1	-0.00014	1	851	0.0209	924.5	0.0236
Pitx1:Ebox(Homeobox,bHLH)/Hindlimb-Pitx1-ChIP-Seq(GSE41591)/Homer	YTAATTRAWWCCAGATGT	1	-0.000136	1	643	0.0158	711.3	0.0181
bHLH122(bHLH)/col100-bHLH122-DAP-Seq(GSE60143)/Homer	NDDCAASTTGHHNWW	1	-0.000129	1	2172	0.0533	2254.5	0.0575
AT4G00250(GeBP)/col-AT4G00250-DAP-Seq(GSE60143)/Homer	WDTGGATAAKRT	1	-0.000125	1	1545	0.0379	1627.8	0.0415
FUS3(ABI3VP1)/col-FUS3-DAP-Seq(GSE60143)/Homer	DNNWTNTGCATGKNN	1	-0.000118	1	4634	0.1138	4691.4	0.1197
AT5G45580(G2like)/colamp-AT5G45580-DAP-Seq(GSE60143)/Homer	ADRGAATCTH	1	-0.0001	1	5269	0.1294	5318.1	0.1357
MYB44(MYB)/colamp-MYB44-DAP-Seq(GSE60143)/Homer	CVGTTWWKTCNGTTA	1	-9.5e-05	1	207	0.0051	255.9	0.0065
GATA3(Zf)/iTreg-Gata3-ChIP-Seq(GSE20898)/Homer	AGATAASR	1	-7.5e-05	1	5086	0.1249	5143.9	0.1312
ZNF264(Zf)/HEK293-ZNF264.GFP-ChIP-Seq(GSE58341)/Homer	RGGGCACTAACY	1	-7.4e-05	1	2344	0.0576	2432.6	0.0621
At3g09600(MYBrelated)/colamp-At3g09600-DAP-Seq(GSE60143)/Homer	AAAATATCTT	1	-7.2e-05	1	1362	0.0335	1448.5	0.037
ANAC020(NAC)/col-ANAC020-DAP-Seq(GSE60143)/Homer	DVCKTGHNNNDCAAG	1	-6.6e-05	1	1678	0.0412	1768	0.0451
VND3(NAC)/colamp-VND3-DAP-Seq(GSE60143)/Homer	TRCTTGWDNHWCAAG	1	-6.5e-05	1	1936	0.0476	2026.5	0.0517
ANAC013(NAC)/col-ANAC013-DAP-Seq(GSE60143)/Homer	CTTGNNNNNCAAGNA	1	-6.3e-05	1	1176	0.0289	1261.2	0.0322
SMB(NAC)/colamp-SMB-DAP-Seq(GSE60143)/Homer	CTTVNNNNDBAAGHW	1	-6.1e-05	1	2666	0.0655	2755.3	0.0703
STOP1(C2H2)/colamp-STOP1-DAP-Seq(GSE60143)/Homer	DTATCTGGKGRAGGT	1	-5.9e-05	1	1209	0.0297	1295.2	0.033
ERE(NR),IR3/MCF7-ERa-ChIP-Seq(Unpublished)/Homer	VAGGTCACNSTGACC	1	-4.3e-05	1	626	0.0154	701.7	0.0179
NPAS(bHLH)/Liver-NPAS-ChIP-Seq(GSE39860)/Homer	NVCACGTG	1	-4.2e-05	1	5905	0.145	5957.4	0.152
HRE(HSF)/Striatum-HSF1-ChIP-Seq(GSE38000)/Homer	TTCTAGAABNTTCTA	1	-3.6e-05	1	308	0.0076	368.1	0.0094
AT2G38300(G2like)/col-AT2G38300-DAP-Seq(GSE60143)/Homer	ADRGAATGTT	1	-2.7e-05	1	4178	0.1026	4264.1	0.1088
LEP(AP2EREBP)/col-LEP-DAP-Seq(GSE60143)/Homer	CDCCGCCGTC	1	-2.7e-05	1	3031	0.0744	3128.4	0.0798
Esrrb(NR)/mES-Esrrb-ChIP-Seq(GSE11431)/Homer	KTGACCTTGA	1	-2.5e-05	1	1483	0.0364	1580.4	0.0403
HINFP(Zf)/K562-HINFP.eGFP-ChIP-Seq(Encode)/Homer	TWVGGTCCGC	1	-2.4e-05	1	1365	0.0335	1461.8	0.0373
SFP1/SacCer-Promoters/Homer	DDAAAAATTTTY	1	-2.1e-05	1	153	0.0038	201.7	0.0051
WRKY8(WRKY)/colamp-WRKY8-DAP-Seq(GSE60143)/Homer	CGTTGACTTT	1	-2e-05	1	160	0.0039	210	0.0054
ANAC103(NAC)/col-ANAC103-DAP-Seq(GSE60143)/Homer	AACTTGNWNWNCAAG	1	-2e-05	1	958	0.0235	1048.3	0.0267
Replumless(BLH)/Arabidopsis-RPL.GFP-ChIP-Seq(GSE78727)/Homer	HGTCWHATCA	1	-1.9e-05	1	3354	0.0824	3454	0.0881
At1g74840(MYBrelated)/col100-At1g74840-DAP-Seq(GSE60143)/Homer	YHTTATCCAWWT	1	-1.8e-05	1	2094	0.0514	2198	0.0561
p53(p53)/Saos-p53-ChIP-Seq(GSE15780)/Homer	RRCATGYCYRGRCATGYYYN	1	-1.7e-05	1	171	0.0042	222.7	0.0057
p53(p53)/Saos-p53-ChIP-Seq/Homer	RRCATGYCYRGRCATGYYYN	1	-1.7e-05	1	171	0.0042	222.7	0.0057
At4g01280(MYBrelated)/colamp-At4g01280-DAP-Seq(GSE60143)/Homer	AAATATCT	1	-1.6e-05	1	1714	0.0421	1817.9	0.0464
EPR1(MYBrelated)/colamp-EPR1-DAP-Seq(GSE60143)/Homer	AAATATCT	1	-1.4e-05	1	1096	0.0269	1192.9	0.0304
LHY1(MYBrelated)/col-LHY1-DAP-Seq(GSE60143)/Homer	AAATATCT	1	-1.4e-05	1	1096	0.0269	1192.9	0.0304
HSF6(HSF)/col-HSF6-DAP-Seq(GSE60143)/Homer	TTYTAGAAGCTTCTA	1	-1.3e-05	1	414	0.0102	487	0.0124
At1g25550(G2like)/colamp-At1g25550-DAP-Seq(GSE60143)/Homer	NAGATTCY	1	-1e-05	1	2940	0.0722	3049.7	0.0778
PQM-1(?)/cElegans-L3-ChIP-Seq(modEncode)/Homer	ACTGATAAGA	1	-9e-06	1	1118	0.0275	1218.4	0.0311
AGL95(ND)/col-AGL95-DAP-Seq(GSE60143)/Homer	TTCTAGAAGCTTCTA	1	-8e-06	1	151	0.0037	202.9	0.0052
MYB58(MYB)/colamp-MYB58-DAP-Seq(GSE60143)/Homer	YYYACCWACC	1	-7e-06	1	2434	0.0598	2549.5	0.065
TEAD3(TEA)/HepG2-TEAD3-ChIP-Seq(Encode)/Homer	TRCATTCCAG	1	-6e-06	1	3288	0.0808	3402.5	0.0868
PTF1(TCP)/colamp-PTF1-DAP-Seq(GSE60143)/Homer	RDDGGGACCACA	1	-6e-06	1	143	0.0035	194	0.0049
PSE(SNAPc)/K562-mStart-Seq/Homer	WAVTCACCMTAASYDAAAAG	1	-6e-06	1	1366	0.0336	1474.8	0.0376
At5g47390(MYBrelated)/col-At5g47390-DAP-Seq(GSE60143)/Homer	CTTATCCA	1	-5e-06	1	3715	0.0912	3829.9	0.0977
ANAC053(NAC)/colamp-ANAC053-DAP-Seq(GSE60143)/Homer	TDCTTGNNNNNCAAG	1	-3e-06	1	1394	0.0342	1507.4	0.0385
AT4G37180(G2like)/col-AT4G37180-DAP-Seq(GSE60143)/Homer	AGAATCTTNN	1	-3e-06	1	3483	0.0855	3604.6	0.092
TRPS1(Zf)/MCF7-TRPS1-ChIP-Seq(GSE107013)/Homer	AGATAAGANN	1	-3e-06	1	6708	0.1648	6788.3	0.1732
NTM1(NAC)/col-NTM1-DAP-Seq(GSE60143)/Homer	ACTTRTARAASAAGT	1	-3e-06	1	1397	0.0343	1511.5	0.0386
At3g11280(MYBrelated)/col-At3g11280-DAP-Seq(GSE60143)/Homer	GATAAGRT	1	-3e-06	1	2583	0.0634	2707.3	0.0691
Ptf1a(bHLH)/Panc1-Ptf1a-ChIP-Seq(GSE47459)/Homer	ACAGCTGTTN	1	-3e-06	1	12750	0.3132	12687.5	0.3237
AT3G09735(S1Falike)/col-AT3G09735-DAP-Seq(GSE60143)/Homer	TTCTAGAANMTTCTA	1	-2e-06	1	865	0.0212	967.9	0.0247
ANAC028(NAC)/col-ANAC028-DAP-Seq(GSE60143)/Homer	WRCTTGNNNNNCAAG	1	-2e-06	1	1973	0.0485	2096.1	0.0535
SCRT1(Zf)/HEK293-SCRT1.eGFP-ChIP-Seq(Encode)/Homer	GCAACAGGTG	1	-2e-06	1	893	0.0219	996.4	0.0254
HSFC1(HSF)/col-HSFC1-DAP-Seq(GSE60143)/Homer	HTTCTAGAADCTTCT	1	-2e-06	1	370	0.0091	447.7	0.0114
AT3G10113(MYBrelated)/col-AT3G10113-DAP-Seq(GSE60143)/Homer	WNAAATATCWWN	1	-2e-06	1	1328	0.0326	1444	0.0368
ASHR1(ND)/col-ASHR1-DAP-Seq(GSE60143)/Homer	NTGGTGAN	1	-2e-06	1	4123	0.1013	4244.9	0.1083
WRKY21(WRKY)/colamp-WRKY21-DAP-Seq(GSE60143)/Homer	DCGTTGACTTTT	1	-2e-06	1	129	0.0032	181.4	0.0046
GATA3(Zf),DR4/iTreg-Gata3-ChIP-Seq(GSE20898)/Homer	AGATGKDGAGATAAG	1	-2e-06	1	200	0.0049	262.8	0.0067
MYB39(MYB)/col-MYB39-DAP-Seq(GSE60143)/Homer	WWAARKTAGGTGRAA	1	-2e-06	1	271	0.0067	341.6	0.0087
GLI3(Zf)/Limb-GLI3-ChIP-Chip(GSE11077)/Homer	CGTGGGTGGTCC	1	-2e-06	1	172	0.0042	231.2	0.0059
JGL(C2H2)/col-JGL-DAP-Seq(GSE60143)/Homer	ACYTTCAGTT	1	-1e-06	1	6039	0.1483	6141.4	0.1567
NPAS2(bHLH)/Liver-NPAS2-ChIP-Seq(GSE39860)/Homer	KCCACGTGAC	1	-1e-06	1	3621	0.0889	3752.6	0.0957
CUC1(NAC)/col-CUC1-DAP-Seq(GSE60143)/Homer	TACTTGTNNNACAAG	1	-1e-06	1	1085	0.0266	1199.6	0.0306
IBL1(bHLH)/Seedling-IBL1-ChIP-Seq(GSE51120)/Homer	CACGTGCC	1	-1e-06	1	6928	0.1702	7022	0.1791
At4g18890(BZR)/col-At4g18890-DAP-Seq(GSE60143)/Homer	NDBRCACGTGYR	1	-1e-06	1	567	0.0139	661.5	0.0169
At2g01060(G2like)/colamp-At2g01060-DAP-Seq(GSE60143)/Homer	AGATKCBNWW	1	-1e-06	1	11697	0.2873	11682.8	0.2981
SND3(NAC)/col-SND3-DAP-Seq(GSE60143)/Homer	CTTNHNNNDNAAGNH	1	-1e-06	1	1987	0.0488	2120.2	0.0541
MYB92(MYB)/colamp-MYB92-DAP-Seq(GSE60143)/Homer	GGTAGGTR	1	-1e-06	1	2543	0.0625	2680.1	0.0684
MYB67(MYB)/col-MYB67-DAP-Seq(GSE60143)/Homer	YYYACCTAAC	1	-1e-06	1	2420	0.0594	2558.1	0.0653
AT1G49560(G2like)/colamp-AT1G49560-DAP-Seq(GSE60143)/Homer	GAWTCTNWDA	1	-1e-06	1	3860	0.0948	4000.5	0.1021
At1g14580(C2H2)/colamp-At1g14580-DAP-Seq(GSE60143)/Homer	CASAAAAMGACAAAA	1	-1e-06	1	614	0.0151	714.2	0.0182
GRHL2(CP2)/HBE-GRHL2-ChIP-Seq(GSE46194)/Homer	AAACYKGTTWDACMRGTTTB	1	0	1	1016	0.025	1134.1	0.0289
EBF1(EBF)/Near-E2A-ChIP-Seq(GSE21512)/Homer	GTCCCCWGGGGA	1	0	1	2852	0.07	2997.3	0.0765
ZFX(Zf)/mES-Zfx-ChIP-Seq(GSE11431)/Homer	AGGCCTRG	1	0	1	2811	0.069	2956.2	0.0754
HSF7(HSF)/colamp-HSF7-DAP-Seq(GSE60143)/Homer	TTCTAGAAGCTTCTA	1	0	1	332	0.0082	414.5	0.0106
ZNF711(Zf)/SHSY5Y-ZNF711-ChIP-Seq(GSE20673)/Homer	AGGCCTAG	1	0	1	4926	0.121	5063.1	0.1292
HNF1b(Homeobox)/PDAC-HNF1B-ChIP-Seq(GSE64557)/Homer	GTTAATNATTAA	1	0	1	375	0.0092	461.7	0.0118
At3g04030(G2like)/col-At3g04030-DAP-Seq(GSE60143)/Homer	DRGAATCT	1	0	1	2540	0.0624	2686.5	0.0685
AT3G51470(DBP)/col-AT3G51470-DAP-Seq(GSE60143)/Homer	TTWHGGTGCACC	1	0	1	5249	0.1289	5386.3	0.1374
At5g05790(MYBrelated)/col-At5g05790-DAP-Seq(GSE60143)/Homer	AYCTTATC	1	0	1	2738	0.0672	2889.9	0.0737
ANAC096(NAC)/colamp-ANAC096-DAP-Seq(GSE60143)/Homer	TACTTGWNNNWCAAG	1	0	1	1808	0.0444	1951.6	0.0498
EBF2(EBF)/BrownAdipose-EBF2-ChIP-Seq(GSE97114)/Homer	NABTCCCWDGGGAVH	1	0	1	2156	0.053	2304.5	0.0588
bHLH80(bHLH)/col-bHLH80-DAP-Seq(GSE60143)/Homer	NNNNDCAASTTGHNN	1	0	1	2454	0.0603	2608.4	0.0665
ANAC004(NAC)/colamp-ANAC004-DAP-Seq(GSE60143)/Homer	WNCTTVYNNNRBAAG	1	0	1	959	0.0236	1083.5	0.0276
TEAD4(TEA)/Tropoblast-Tead4-ChIP-Seq(GSE37350)/Homer	CCWGGAATGY	1	0	1	2419	0.0594	2574.1	0.0657
NTM2(NAC)/col-NTM2-DAP-Seq(GSE60143)/Homer	CTTRTNNNAYAAGBH	1	0	1	1459	0.0358	1600.5	0.0408
ANAC075(NAC)/col-ANAC075-DAP-Seq(GSE60143)/Homer	CTTSWWNWWSAAGYT	1	0	1	873	0.0214	996.7	0.0254
ANAC005(NAC)/col-ANAC005-DAP-Seq(GSE60143)/Homer	WVCTTVTWNHABAAG	1	0	1	1379	0.0339	1522	0.0388
NAC2(NAC)/colamp-NAC2-DAP-Seq(GSE60143)/Homer	TDCTTGNNNNNCAAG	1	0	1	1847	0.0454	2000.1	0.051
ANAC050(NAC)/colamp-ANAC050-DAP-Seq(GSE60143)/Homer	WNCTTGNNNNNCAAG	1	0	1	1509	0.0371	1656.9	0.0423
Pho4(bHLH)/Yeast-Pho4-ChIP-Seq(GSE29506)/Homer	AAGCACGTGBGD	1	0	1	701	0.0172	819.9	0.0209
ZNF692(Zf)/HEK293-ZNF692.GFP-ChIP-Seq(GSE58341)/Homer	GTGGGCCCCA	1	0	1	239	0.0059	319.8	0.0082
ATY19(MYB)/col-ATY19-DAP-Seq(GSE60143)/Homer	YYCACCWACCAT	1	0	1	1769	0.0434	1927.4	0.0492
MYB63(MYB)/col-MYB63-DAP-Seq(GSE60143)/Homer	BHYACCWACCHH	1	0	1	1067	0.0262	1208.8	0.0308
COUP-TFII(NR)/Artia-Nr2f2-ChIP-Seq(GSE46497)/Homer	AGRGGTCA	1	0	1	4518	0.111	4695.2	0.1198
VND4(NAC)/colamp-VND4-DAP-Seq(GSE60143)/Homer	WRCTTGWANWWCAAG	1	0	1	1927	0.0473	2094.3	0.0534
At1g78700(BZR)/col-At1g78700-DAP-Seq(GSE60143)/Homer	NNNNCACGTGNNNNN	1	0	1	1001	0.0246	1142.5	0.0291
WRKY42(WRKY)/colamp-WRKY42-DAP-Seq(GSE60143)/Homer	NAAAGTCAACGN	1	0	1	511	0.0126	624.9	0.0159
HNF4a(NR),DR1/HepG2-HNF4a-ChIP-Seq(GSE25021)/Homer	CARRGKBCAAAGTYCA	1	0	1	908	0.0223	1046.1	0.0267
RVE1(MYBrelated)/col-RVE1-DAP-Seq(GSE60143)/Homer	AAATATCT	1	0	1	1709	0.042	1875.3	0.0478
AT4G26030(C2H2)/col-AT4G26030-DAP-Seq(GSE60143)/Homer	BYYACCWACY	1	0	1	2468	0.0606	2648.2	0.0676
ZNF415(Zf)/HEK293-ZNF415.GFP-ChIP-Seq(GSE58341)/Homer	GRTGMTRGAGCC	1	0	1	2438	0.0599	2618.3	0.0668
At5g58900(MYBrelated)/colamp-At5g58900-DAP-Seq(GSE60143)/Homer	WWWTYTTATCTWWWW	1	0	1	4426	0.1087	4622.6	0.1179
TEAD1(TEAD)/HepG2-TEAD1-ChIP-Seq(Encode)/Homer	CYRCATTCCA	1	0	1	2654	0.0652	2846.4	0.0726
DAG2(C2C2dof)/col-DAG2-DAP-Seq(GSE60143)/Homer	WWTTHACTTTTT	1	0	1	6058	0.1488	6246.4	0.1594
Gli2(Zf)/GM2-Gli2-ChIP-Chip(GSE112702)/Homer	YSTGGGTGGTCT	1	0	1	441	0.0108	555.5	0.0142
NFkB-p65(RHD)/GM12787-p65-ChIP-Seq(GSE19485)/Homer	WGGGGATTTCCC	1	0	1	1270	0.0312	1435	0.0366
Tbet(T-box)/CD8-Tbet-ChIP-Seq(GSE33802)/Homer	AGGTGTGAAM	1	0	1	3196	0.0785	3399.1	0.0867
MYB74(MYB)/colamp-MYB74-DAP-Seq(GSE60143)/Homer	YYYACCTACCWH	1	0	1	1302	0.032	1469.7	0.0375
CRC(C2C2YABBY)/col-CRC-DAP-Seq(GSE60143)/Homer	TWATSATA	1	0	1	3629	0.0891	3837.9	0.0979
ANAC058(NAC)/col-ANAC058-DAP-Seq(GSE60143)/Homer	TWCTTGTDNNACAAG	1	0	1	1465	0.036	1642.4	0.0419
AT5G56840(MYBrelated)/colamp-AT5G56840-DAP-Seq(GSE60143)/Homer	TGGATAAGGT	1	0	1	3657	0.0898	3870.4	0.0987
AT2G40260(G2like)/colamp-AT2G40260-DAP-Seq(GSE60143)/Homer	WAAAYATTCTTT	1	0	1	4966	0.122	5180.3	0.1322
WRKY26(WRKY)/colamp-WRKY26-DAP-Seq(GSE60143)/Homer	CGTTGACTWDKN	1	0	1	843	0.0207	993.5	0.0253
MNT(bHLH)/HepG2-MNT-ChIP-Seq(Encode)/Homer	DGCACACGTG	1	0	1	3166	0.0778	3382.3	0.0863
MYB94(MYB)/col-MYB94-DAP-Seq(GSE60143)/Homer	WGGTRGTTGGKA	1	0	1	864	0.0212	1018.8	0.026
ATY13(MYB)/col-ATY13-DAP-Seq(GSE60143)/Homer	YYYAACYRHH	1	0	1	10948	0.2689	11082.6	0.2827
OBP4(C2C2dof)/col-OBP4-DAP-Seq(GSE60143)/Homer	WTTHACTTTTTB	1	0	1	4808	0.1181	5031.1	0.1284
WRKY47(WRKY)/colamp-WRKY47-DAP-Seq(GSE60143)/Homer	WAAGTCAACGBT	1	0	1	341	0.0084	452.2	0.0115
MYB3(MYB)/Arabidopsis-MYB3-ChIP-Seq(GSE80564)/Homer	GKTAGGTRGG	1	0	1	4725	0.1161	4951.8	0.1263
MYB93(MYB)/colamp-MYB93-DAP-Seq(GSE60143)/Homer	GGTAGGTGRD	1	0	1	2828	0.0695	3045.1	0.0777
TEAD(TEA)/Fibroblast-PU.1-ChIP-Seq(Unpublished)/Homer	YCWGGAATGY	1	0	1	1783	0.0438	1980.2	0.0505
AT2G28920(ND)/col-AT2G28920-DAP-Seq(GSE60143)/Homer	WAGATATTTWTW	1	0	1	717	0.0176	865.4	0.0221
WRKY3(WRKY)/col-WRKY3-DAP-Seq(GSE60143)/Homer	NCKTTGACYDDN	1	0	1	1047	0.0257	1216.6	0.031
ELT-3(Gata)/cElegans-L1-ELT3-ChIP-Seq(modEncode)/Homer	AWTGATAAGA	1	0	1	1185	0.0291	1361.8	0.0347
At1g19000(MYBrelated)/colamp-At1g19000-DAP-Seq(GSE60143)/Homer	WWTGGATAADDT	1	0	1	2297	0.0564	2509.1	0.064
TEAD2(TEA)/Py2T-Tead2-ChIP-Seq(GSE55709)/Homer	CCWGGAATGY	1	0	1	1385	0.034	1571.7	0.0401
Nr5a2(NR)/mES-Nr5a2-ChIP-Seq(GSE19019)/Homer	BTCAAGGTCA	1	0	1	1021	0.0251	1190.1	0.0304
FXR(NR),IR1/Liver-FXR-ChIP-Seq(Chong_et_al.)/Homer	AGGTCANTGACCTB	1	0	1	792	0.0195	947.4	0.0242
ZNF416(Zf)/HEK293-ZNF416.GFP-ChIP-Seq(GSE58341)/Homer	WDNCTGGGCA	1	0	1	4356	0.107	4589.7	0.1171
Hnf1(Homeobox)/Liver-Foxa2-Chip-Seq(GSE25694)/Homer	GGTTAAWCATTAA	1	0	1	271	0.0067	376.1	0.0096
PRDM10(Zf)/HEK293-PRDM10.eGFP-ChIP-Seq(Encode)/Homer	TGGTACATTCCA	1	0	1	1419	0.0349	1609.3	0.0411
WRKY43(WRKY)/colamp-WRKY43-DAP-Seq(GSE60143)/Homer	NCGTTGACTTTT	1	0	1	507	0.0125	643.3	0.0164
c-Myc(bHLH)/mES-cMyc-ChIP-Seq(GSE11431)/Homer	VVCCACGTGG	1	0	1	1642	0.0403	1846.6	0.0471
MYB107(MYB)/col-MYB107-DAP-Seq(GSE60143)/Homer	RGTWGGTRRR	1	0	1	4160	0.1022	4406.4	0.1124
Tbx21(T-box)/GM12878-TBX21-ChIP-Seq(Encode)/Homer	AGGTGTGAAA	1	0	1	3109	0.0764	3347.4	0.0854
MYB30(MYB)/colamp-MYB30-DAP-Seq(GSE60143)/Homer	AGGTAGTTGG	1	0	1	2763	0.0679	3001.9	0.0766
Tbx6(T-box)/ESC-Tbx6-ChIP-Seq(GSE93524)/Homer	DAGGTGTBAA	1	0	1	3497	0.0859	3745.3	0.0955
At1g68670(G2like)/colamp-At1g68670-DAP-Seq(GSE60143)/Homer	WNWWHNRAAGATTCT	1	0	1	1279	0.0314	1475.7	0.0376
MYB4(MYB)/col200-MYB4-DAP-Seq(GSE60143)/Homer	WAGKTAGGTARR	1	0	1	1398	0.0343	1600.8	0.0408
ANAC062(NAC)/colamp-ANAC062-DAP-Seq(GSE60143)/Homer	TACTTANTNWNYAAG	1	0	1	931	0.0229	1108.6	0.0283
At1g69690(TCP)/colamp-At1g69690-DAP-Seq(GSE60143)/Homer	NHGTGGGGCCCACHW	1	0	1	322	0.0079	443.4	0.0113
REST-NRSF(Zf)/Jurkat-NRSF-ChIP-Seq/Homer	GGMGCTGTCCATGGTGCTGA	1	0	1	18	0.0004	62.5	0.0016
AT3G42860(zfGRF)/col-AT3G42860-DAP-Seq(GSE60143)/Homer	CGTTGACTTN	1	0	1	331	0.0081	455.4	0.0116
Ascl2(bHLH)/ESC-Ascl2-ChIP-Seq(GSE97712)/Homer	SSRGCAGCTGCH	1	0	1	5916	0.1453	6185.3	0.1578
ERRg(NR)/Kidney-ESRRG-ChIP-Seq(GSE104905)/Homer	GTGACCTTGRVN	1	0	1	2067	0.0508	2306.4	0.0588
Unknown4/Arabidopsis-Promoters/Homer	CKTCKTCTTY	1	0	1	3347	0.0822	3615.1	0.0922
LRF(Zf)/Erythroblasts-ZBTB7A-ChIP-Seq(GSE74977)/Homer	AAGACCCYYN	1	0	1	4010	0.0985	4287.9	0.1094
HAP3(CCAATHAP3)/col-HAP3-DAP-Seq(GSE60143)/Homer	TGATGGAW	1	0	1	1206	0.0296	1415.4	0.0361
HSFA6B(HSF)/colamp-HSFA6B-DAP-Seq(GSE60143)/Homer	NTTCTAGAANHTTCT	1	0	1	1114	0.0274	1318.3	0.0336
MYB13(MYB)/col-MYB13-DAP-Seq(GSE60143)/Homer	HYCACCWACCHH	1	0	1	1431	0.0351	1654.6	0.0422
AT1G24250(Orphan)/col-AT1G24250-DAP-Seq(GSE60143)/Homer	KTDGTTGGTDGTTGG	1	0	1	776	0.0191	957.4	0.0244
MYB61(MYB)/colamp-MYB61-DAP-Seq(GSE60143)/Homer	HCYACCTACC	1	0	1	3826	0.094	4111.8	0.1049
WRKY65(WRKY)/colamp-WRKY65-DAP-Seq(GSE60143)/Homer	AWWWAGTCAACG	1	0	1	708	0.0174	886.5	0.0226
ZBTB12(Zf)/HEK293-ZBTB12.GFP-ChIP-Seq(GSE58341)/Homer	NGNTCTAGAACCNGV	1	0	1	630	0.0155	803.4	0.0205
MS188(MYB)/colamp-MS188-DAP-Seq(GSE60143)/Homer	WARKTAGGTRRA	1	0	1	1675	0.0411	1918.5	0.0489
MYB96(MYB)/colamp-MYB96-DAP-Seq(GSE60143)/Homer	WGGTRGTTGG	1	0	1	2126	0.0522	2387.7	0.0609
MYB49(MYB)/col-MYB49-DAP-Seq(GSE60143)/Homer	ARKTAGGTRR	1	0	1	2614	0.0642	2890.8	0.0738
Nr5a2(NR)/Pancreas-LRH1-ChIP-Seq(GSE34295)/Homer	BTCAAGGTCA	1	0	1	1437	0.0353	1671.6	0.0426
TCP3(TCP)/colamp-TCP3-DAP-Seq(GSE60143)/Homer	WGTGGTCCCAAHWWW	1	0	1	384	0.0094	531	0.0135
WRKY31(WRKY)/colamp-WRKY31-DAP-Seq(GSE60143)/Homer	NCGTTGACTWWK	1	0	1	1118	0.0275	1336.7	0.0341
WRKY20(WRKY)/col-WRKY20-DAP-Seq(GSE60143)/Homer	CKTTGACYWD	1	0	1	1257	0.0309	1490.7	0.038
AT2G01818(PLATZ)/col-AT2G01818-DAP-Seq(GSE60143)/Homer	TCTAGAABSTTC	1	0	1	231	0.0057	356.9	0.0091
WRKY30(WRKY)/colamp-WRKY30-DAP-Seq(GSE60143)/Homer	CGTTGACTTN	1	0	1	350	0.0086	497.4	0.0127
Zac1(Zf)/Neuro2A-Plagl1-ChIP-Seq(GSE75942)/Homer	HAWGRGGCCM	1	0	1	8381	0.2058	8697.4	0.2219
WRKY45(WRKY)/col-WRKY45-DAP-Seq(GSE60143)/Homer	HNNNKTTGACTWWNH	1	0	1	619	0.0152	803.7	0.0205
SF1(NR)/H295R-Nr5a1-ChIP-Seq(GSE44220)/Homer	CAAGGHCANV	1	0	1	980	0.0241	1202.3	0.0307
TCP20(TCP)/col-TCP20-DAP-Seq(GSE60143)/Homer	GGDCCCAC	1	0	1	827	0.0203	1036.5	0.0264
GATA20(C2C2gata)/colamp-GATA20-DAP-Seq(GSE60143)/Homer	TNGATCNDNM	1	0	1	6537	0.1606	6886.6	0.1757
WRKY6(WRKY)/colamp-WRKY6-DAP-Seq(GSE60143)/Homer	NCGTTGACTWWD	1	0	1	1446	0.0355	1705.5	0.0435
WRKY33(WRKY)/col-WRKY33-DAP-Seq(GSE60143)/Homer	CGTTGACYAW	1	0	1	1323	0.0325	1577.1	0.0402
AP-2gamma(AP2)/MCF7-TFAP2C-ChIP-Seq(GSE21234)/Homer	SCCTSAGGSCAW	1	0	1	3269	0.0803	3771.2	0.0962
AP-2alpha(AP2)/Hela-AP2alpha-ChIP-Seq(GSE31477)/Homer	ATGCCCTGAGGC	1	0	1	2433	0.0598	2845.5	0.0726
COUP-TFII(NR)/K562-NR2F1-ChIP-Seq(Encode)/Homer	GKBCARAGGTCA	1	0	1	3195	0.0785	3694.8	0.0943
E2A(bHLH)/proBcell-E2A-ChIP-Seq(GSE21978)/Homer	DNRCAGCTGY	1	0	1	6954	0.1708	7395.6	0.1887
E2A(bHLH),near_PU.1/Bcell-PU.1-ChIP-Seq(GSE21512)/Homer	NVCACCTGBN	1	0	1	4288	0.1053	5464.5	0.1394
Erra(NR)/HepG2-Erra-ChIP-Seq(GSE31477)/Homer	CAAAGGTCAG	1	0	1	6075	0.1492	6546.3	0.167
HEB(bHLH)/mES-Heb-ChIP-Seq(GSE53233)/Homer	VCAGCTGBNN	1	0	1	8549	0.21	9049.6	0.2309
EAR2(NR)/K562-NR2F6-ChIP-Seq(Encode)/Homer	NRBCARRGGTCA	1	0	1	2772	0.0681	3299.5	0.0842
PPARa(NR),DR1/Liver-Ppara-ChIP-Seq(GSE47954)/Homer	VNAGGKCAAAGGTCA	1	0	1	2360	0.058	2692.4	0.0687
PPARE(NR),DR1/3T3L1-Pparg-ChIP-Seq(GSE13511)/Homer	TGACCTTTGCCCCA	1	0	1	2090	0.0513	2443.7	0.0623
RARa(NR)/K562-RARa-ChIP-Seq(Encode)/Homer	TTGAMCTTTG	1	0	1	6923	0.17	7980.2	0.2036
RXR(NR),DR1/3T3L1-RXR-ChIP-Seq(GSE13511)/Homer	TAGGGCAAAGGTCA	1	0	1	2624	0.0644	3037.8	0.0775
Snail1(Zf)/LS174T-SNAIL1.HA-ChIP-Seq(GSE127183)/Homer	TRCACCTGCY	1	0	1	2825	0.0694	3391.1	0.0865
Slug(Zf)/Mesoderm-Snai2-ChIP-Seq(GSE61475)/Homer	SNGCACCTGCHS	1	0	1	1802	0.0443	2173.2	0.0554
THRb(NR)/Liver-NR1A2-ChIP-Seq(GSE52613)/Homer	TRAGGTCA	1	0	1	11986	0.2944	12617.4	0.3219
VDR(NR),DR3/GM10855-VDR+vitD-ChIP-Seq(GSE22484)/Homer	ARAGGTCANWGAGTTCANNN	1	0	1	422	0.0104	611.1	0.0156
ZEB1(Zf)/PDAC-ZEB1-ChIP-Seq(GSE64557)/Homer	VCAGGTRDRY	1	0	1	5221	0.1282	6814.5	0.1739
ZEB2(Zf)/SNU398-ZEB2-ChIP-Seq(GSE103048)/Homer	GNMCAGGTGTGC	1	0	1	2286	0.0561	3332.3	0.085
Zelda(Zf)/Embryo-zld-ChIP-Seq(GSE65441)/Homer	KBCTACCTGW	1	0	1	1280	0.0314	1686.1	0.043
At1g72010(TCP)/colamp-At1g72010-DAP-Seq(GSE60143)/Homer	GGDCCCAC	1	0	1	1005	0.0247	1257.4	0.0321
At4g38000(C2C2dof)/col-At4g38000-DAP-Seq(GSE60143)/Homer	WWWTWACTTTTT	1	0	1	3560	0.0874	3998.9	0.102
At5g08330(TCP)/col-At5g08330-DAP-Seq(GSE60143)/Homer	GGRCCCAC	1	0	1	1267	0.0311	1569.5	0.04
CCA(Myb)/Arabidopsis-CCA.GFP-ChIP-Seq(GSE70533)/Homer	AGATATYTTT	1	0	1	2385	0.0586	2729.1	0.0696
GATA15(C2C2gata)/col-GATA15-DAP-Seq(GSE60143)/Homer	KATGATCA	1	0	1	4074	0.1001	4547.1	0.116
HSF3(HSF)/colamp-HSF3-DAP-Seq(GSE60143)/Homer	NTTCTAGAAKCTTCT	1	0	1	2273	0.0558	2591.1	0.0661
LHY(Myb)/Seedling-LHY-ChIP-Seq(GSE52175)/Homer	ADAAATATCT	1	0	1	2802	0.0688	3187.6	0.0813
MYB83(MYB)/colamp-MYB83-DAP-Seq(GSE60143)/Homer	CACCAACCWH	1	0	1	4990	0.1226	5407.9	0.138
NGA4(ABI3VP1)/col-NGA4-DAP-Seq(GSE60143)/Homer	TKNTCAGGTG	1	0	1	8467	0.208	10222.6	0.2608
TCP16(TCP)/colamp-TCP16-DAP-Seq(GSE60143)/Homer	GTGGDCCYNNNNNNN	1	0	1	1006	0.0247	1285.2	0.0328
TCP1(TCP)/col-TCP1-DAP-Seq(GSE60143)/Homer	GGGGGCCCMMCN	1	0	1	511	0.0126	718.6	0.0183
TCP7(TCP)/col-TCP7-DAP-Seq(GSE60143)/Homer	GTGGGSCCCACHHNN	1	0	1	1064	0.0261	1352.1	0.0345
WIP5(C2H2)/colamp-WIP5-DAP-Seq(GSE60143)/Homer	TDTTCTCMAGGT	1	0	1	3508	0.0862	4045.1	0.1032
WRKY14(WRKY)/colamp-WRKY14-DAP-Seq(GSE60143)/Homer	NCGTTGACTTTN	1	0	1	740	0.0182	952	0.0243
WRKY15(WRKY)/col-WRKY15-DAP-Seq(GSE60143)/Homer	VGTTGACTWW	1	0	1	1617	0.0397	1996.9	0.0509
WRKY18(WRKY)/col-WRKY18-DAP-Seq(GSE60143)/Homer	NNNTTGACYWNNNNN	1	0	1	3126	0.0768	3541.1	0.0903
WRKY22(WRKY)/colamp-WRKY22-DAP-Seq(GSE60143)/Homer	WWAAAGTCAACK	1	0	1	1040	0.0255	1289.5	0.0329
WRKY24(WRKY)/colamp-WRKY24-DAP-Seq(GSE60143)/Homer	CGTTGACTWW	1	0	1	1453	0.0357	1731.8	0.0442
WRKY25(WRKY)/colamp-WRKY25-DAP-Seq(GSE60143)/Homer	NNNNHRGTCAAMNNN	1	0	1	2058	0.0505	2405.1	0.0614
WRKY27(WRKY)/colamp-WRKY27-DAP-Seq(GSE60143)/Homer	NHGTTGACYTWD	1	0	1	1590	0.0391	1929	0.0492
WRKY28(WRKY)/col-WRKY28-DAP-Seq(GSE60143)/Homer	BGTTGACTWH	1	0	1	2368	0.0582	2784.2	0.071
WRKY29(WRKY)/colamp-WRKY29-DAP-Seq(GSE60143)/Homer	MGTTGACTTT	1	0	1	1834	0.045	2192.7	0.0559
WRKY40(WRKY)/colamp-WRKY40-DAP-Seq(GSE60143)/Homer	AHWAGTCAAC	1	0	1	885	0.0217	1119.4	0.0286
WRKY50(WRKY)/col-WRKY50-DAP-Seq(GSE60143)/Homer	NNTTGACTWNNGNNN	1	0	1	1723	0.0423	2108.4	0.0538
WRKY55(WRKY)/col-WRKY55-DAP-Seq(GSE60143)/Homer	NCGTTGACTT	1	0	1	2014	0.0495	2444.9	0.0624
WRKY71(WRKY)/col-WRKY71-DAP-Seq(GSE60143)/Homer	CKTTGACYWW	1	0	1	1266	0.0311	1538.9	0.0393
WRKY75(WRKY)/col-WRKY75-DAP-Seq(GSE60143)/Homer	CGTTGACTWW	1	0	1	1642	0.0403	1985.5	0.0507

## Sheet: Table S6
Table S6 Transcription factor enrichment analysis results at the genome-wide level at LD7
Motif Name	Consensus	P-value	Log P-value	q-value (Benjamini)	# of Target Sequences with Motif(of 40443)	% of Target Sequences with Motif	# of Background Sequences with Motif(of 39238)	% of Background Sequences with Motif
CTCF(Zf)/CD4+-CTCF-ChIP-Seq(Barski_et_al.)/Homer	AYAGTGCCMYCTRGTGGCCA	1e-1576	-3629	0	3381	0.0836	494.4	0.0126
Rfx2(HTH)/LoVo-RFX2-ChIP-Seq(GSE49402)/Homer	GTTGCCATGGCAACM	1e-1493	-3440	0	2591	0.0641	281.5	0.0072
RFX(HTH)/K562-RFX3-ChIP-Seq(SRA012198)/Homer	CGGTTGCCATGGCAAC	1e-1437	-3310	0	2441	0.0603	256.2	0.0066
X-box(HTH)/NPC-H3K4me1-ChIP-Seq(GSE16256)/Homer	GGTTGCCATGGCAA	1e-1065	-2453	0	2345	0.058	350.2	0.009
Rfx1(HTH)/NPC-H3K4me1-ChIP-Seq(GSE16256)/Homer	KGTTGCCATGGCAA	1e-1041	-2399	0	3186	0.0788	684.6	0.0175
Rfx5(HTH)/GM12878-Rfx5-ChIP-Seq(GSE31477)/Homer	SCCTAGCAACAG	1e-925	-2132	0	3576	0.0884	945	0.0242
BORIS(Zf)/K562-CTCFL-ChIP-Seq(GSE32465)/Homer	CNNBRGCGCCCCCTGSTGGC	1e-805	-1854	0	3350	0.0828	936.2	0.0239
Sp1(Zf)/Promoter/Homer	GGCCCCGCCCCC	1e-215	-495.5	0	2473	0.0611	1201.2	0.0307
Sp5(Zf)/mES-Sp5.Flag-ChIP-Seq(GSE72989)/Homer	RGKGGGCGGAGC	1e-197	-455.2	0	5360	0.1325	3419.9	0.0875
Rfx6(HTH)/Min6b1-Rfx6.HA-ChIP-Seq(GSE62844)/Homer	TGTTKCCTAGCAACM	1e-183	-421.5	0	6953	0.1719	4785.9	0.1224
KLF1(Zf)/HUDEP2-KLF1-CutnRun(GSE136251)/Homer	VDGGGYGGGGCY	1e-166	-383.9	0	3780	0.0935	2293	0.0586
KLF3(Zf)/MEF-Klf3-ChIP-Seq(GSE44748)/Homer	NRGCCCCRCCCHBNN	1e-146	-337.8	0	2097	0.0518	1101.9	0.0282
YY1(Zf)/Promoter/Homer	CAAGATGGCGGC	1e-133	-307.5	0	940	0.0232	362.6	0.0093
ETS(ETS)/Promoter/Homer	AACCGGAAGT	1e-129	-298.9	0	1426	0.0353	677.3	0.0173
Klf9(Zf)/GBM-Klf9-ChIP-Seq(GSE62211)/Homer	GCCACRCCCACY	1e-126	-290.9	0	1412	0.0349	675.4	0.0173
Jun-AP1(bZIP)/K562-cJun-ChIP-Seq(GSE31477)/Homer	GATGASTCATCN	1e-118	-272	0	1186	0.0293	542.3	0.0139
NFY(CCAAT)/Promoter/Homer	RGCCAATSRG	1e-115	-265.2	0	3494	0.0864	2268.4	0.058
Fra1(bZIP)/BT549-Fra1-ChIP-Seq(GSE46166)/Homer	NNATGASTCATH	1e-114	-264.4	0	2512	0.0621	1502.8	0.0384
Fosl2(bZIP)/3T3L1-Fosl2-ChIP-Seq(GSE56872)/Homer	NATGASTCABNN	1e-110	-255.6	0	1532	0.0379	793	0.0203
Fra2(bZIP)/Striatum-Fra2-ChIP-Seq(GSE43429)/Homer	GGATGACTCATC	1e-109	-253.1	0	2162	0.0535	1254.7	0.0321
Elk4(ETS)/Hela-Elk4-ChIP-Seq(GSE31477)/Homer	NRYTTCCGGY	1e-109	-252.4	0	2535	0.0627	1538.5	0.0393
Atf3(bZIP)/GBM-ATF3-ChIP-Seq(GSE33912)/Homer	DATGASTCATHN	1e-108	-249.5	0	2918	0.0721	1840.7	0.0471
ELF1(ETS)/Jurkat-ELF1-ChIP-Seq(SRA014231)/Homer	AVCCGGAAGT	1e-105	-242.5	0	2118	0.0524	1236.8	0.0316
Fos(bZIP)/TSC-Fos-ChIP-Seq(GSE110950)/Homer	NDATGASTCAYN	1e-102	-235.5	0	2597	0.0642	1613.2	0.0413
Elk1(ETS)/Hela-Elk1-ChIP-Seq(GSE31477)/Homer	HACTTCCGGY	1e-97	-223.8	0	2474	0.0612	1537.8	0.0393
Sp2(Zf)/HEK293-Sp2.eGFP-ChIP-Seq(Encode)/Homer	YGGCCCCGCCCC	1e-95	-220.9	0	6792	0.1679	5147.1	0.1316
HIC1(Zf)/Treg-ZBTB29-ChIP-Seq(GSE99889)/Homer	TGCCAGCB	1e-94	-218.6	0	12346	0.3052	10138.9	0.2593
KLF14(Zf)/HEK293-KLF14.GFP-ChIP-Seq(GSE58341)/Homer	RGKGGGCGKGGC	1e-94	-218.3	0	7805	0.193	6044.2	0.1546
JunB(bZIP)/DendriticCells-Junb-ChIP-Seq(GSE36099)/Homer	RATGASTCAT	1e-94	-217.3	0	2339	0.0578	1443.2	0.0369
KLF5(Zf)/LoVo-KLF5-ChIP-Seq(GSE49402)/Homer	DGGGYGKGGC	1e-89	-206	0	4820	0.1192	3493.5	0.0893
AP-1(bZIP)/ThioMac-PU.1-ChIP-Seq(GSE21512)/Homer	VTGACTCATC	1e-87	-201.7	0	3190	0.0789	2148.2	0.0549
NF1-halfsite(CTF)/LNCaP-NF1-ChIP-Seq(Unpublished)/Homer	YTGCCAAG	1e-86	-199.7	0	9528	0.2356	7648	0.1956
BATF(bZIP)/Th17-BATF-ChIP-Seq(GSE39756)/Homer	DATGASTCAT	1e-84	-194.7	0	2677	0.0662	1749.5	0.0447
NF1(CTF)/LNCAP-NF1-ChIP-Seq(Unpublished)/Homer	CYTGGCABNSTGCCAR	1e-74	-170.4	0	1760	0.0435	1073.4	0.0275
SeqBias: A/T bias	WWWWWWWWWW	1e-72	-167.4	0	31058	0.7678	28486.2	0.7285
NRF(NRF)/Promoter/Homer	STGCGCATGCGC	1e-71	-165.5	0	1077	0.0266	573.2	0.0147
NRF1(NRF)/MCF7-NRF1-ChIP-Seq(Unpublished)/Homer	CTGCGCATGCGC	1e-71	-163.9	0	945	0.0234	482.9	0.0123
Ronin(THAP)/ES-Thap11-ChIP-Seq(GSE51522)/Homer	RACTACAACTCCCAGVAKGC	1e-70	-162.5	0	306	0.0076	87.4	0.0022
Foxo1(Forkhead)/RAW-Foxo1-ChIP-Seq(Fan_et_al.)/Homer	CTGTTTAC	1e-69	-160.8	0	8827	0.2182	7169.8	0.1834
SeqBias: polyA-repeat	AAAAAAAAAA	1e-69	-159.2	0	38840	0.9602	36784.1	0.9407
Tgif2(Homeobox)/mES-Tgif2-ChIP-Seq(GSE55404)/Homer	TGTCANYT	1e-66	-153	0	14578	0.3604	12510.3	0.3199
TGA5(bZIP)/col-TGA5-DAP-Seq(GSE60143)/Homer	NNGATGACGTCATCN	1e-66	-152.1	0	537	0.0133	223.4	0.0057
Tlx?(NR)/NPC-H3K4me1-ChIP-Seq(GSE16256)/Homer	CTGGCAGSCTGCCA	1e-64	-149	0	2023	0.05	1316.7	0.0337
RRTF1(AP2EREBP)/colamp-RRTF1-DAP-Seq(GSE60143)/Homer	CCGCCGCHATTT	1e-64	-148.5	0	1860	0.046	1188.1	0.0304
Sox21(HMG)/ESC-SOX21-ChIP-Seq(GSE110505)/Homer	BCCWTTGTBYKV	1e-63	-146.6	0	8303	0.2053	6755.8	0.1728
DREB19(AP2EREBP)/colamp-DREB19-DAP-Seq(GSE60143)/Homer	AATGTCGGTK	1e-62	-144.1	0	2503	0.0619	1713.2	0.0438
JunD(bZIP)/K562-JunD-ChIP-Seq/Homer	ATGACGTCATCN	1e-61	-140.8	0	522	0.0129	222.8	0.0057
TGA3(bZIP)/colamp-TGA3-DAP-Seq(GSE60143)/Homer	WTGATGACGTCATCW	1e-59	-138	0	386	0.0095	142.9	0.0037
E2F4(E2F)/K562-E2F4-ChIP-Seq(GSE31477)/Homer	GGCGGGAAAH	1e-58	-133.7	0	2249	0.0556	1529.6	0.0391
Klf4(Zf)/mES-Klf4-ChIP-Seq(GSE11431)/Homer	GCCACACCCA	1e-57	-132.9	0	901	0.0223	486.1	0.0124
CRE(bZIP)/Promoter/Homer	CSGTGACGTCAC	1e-56	-130.8	0	1268	0.0313	760.5	0.0194
Sox9(HMG)/Limb-SOX9-ChIP-Seq(GSE73225)/Homer	AGGVNCCTTTGT	1e-55	-128	0	3857	0.0954	2893.6	0.074
SeqBias: CG bias	SSSSSSSSSS	1e-55	-127.8	0	29959	0.7407	27583.7	0.7054
Mef2d(MADS)/Retina-Mef2d-ChIP-Seq(GSE61391)/Homer	GCTATTTTTAGC	1e-55	-127.1	0	1054	0.0261	605.9	0.0155
Bach2(bZIP)/OCILy7-Bach2-ChIP-Seq(GSE44420)/Homer	TGCTGAGTCA	1e-54	-126.2	0	949	0.0235	529.1	0.0135
Mef2b(MADS)/HEK293-Mef2b.V5-ChIP-Seq(GSE67450)/Homer	GCTATTTTTGGM	1e-51	-119.6	0	3566	0.0882	2669.4	0.0683
SeqBias: GA-repeat	GAGAGAGAGA	1e-51	-119.4	0	26358	0.6516	24051.1	0.6151
NFIL3(bZIP)/HepG2-NFIL3-ChIP-Seq(Encode)/Homer	VTTACGTAAYNNNNN	1e-50	-116.8	0	2873	0.071	2088.7	0.0534
GFY-Staf(?,Zf)/Promoter/Homer	RACTACAATTCCCAGAAKGC	1e-50	-116.2	0	368	0.0091	145.8	0.0037
Fli1(ETS)/CD8-FLI-ChIP-Seq(GSE20898)/Homer	NRYTTCCGGH	1e-50	-115.5	0	4611	0.114	3589.4	0.0918
GAGA-repeat/SacCer-Promoters/Homer	CTYTCTYTCTCTCTC	1e-49	-113.8	0	16608	0.4106	14650.4	0.3747
Sox3(HMG)/NPC-Sox3-ChIP-Seq(GSE33059)/Homer	CCWTTGTY	1e-49	-113.7	0	7722	0.1909	6376.8	0.1631
ETV4(ETS)/HepG2-ETV4-ChIP-Seq(ENCODE)/Homer	ACCGGAAGTG	1e-47	-110.3	0	4579	0.1132	3580.9	0.0916
ATAF1(NAC)/col-ATAF1-DAP-Seq(GSE60143)/Homer	YACGTMAY	1e-46	-108.1	0	10605	0.2622	9049	0.2314
PGR(NR)/EndoStromal-PGR-ChIP-Seq(GSE69539)/Homer	AAGAACATWHTGTTC	1e-46	-107.4	0	1339	0.0331	854.8	0.0219
TGA6(bZIP)/colamp-TGA6-DAP-Seq(GSE60143)/Homer	TGACGTCABC	1e-46	-106.8	0	2328	0.0576	1658.7	0.0424
Smad3(MAD)/NPC-Smad3-ChIP-Seq(GSE36673)/Homer	TWGTCTGV	1e-45	-103.7	0	11390	0.2816	9803.1	0.2507
TGA2(bZIP)/colamp-TGA2-DAP-Seq(GSE60143)/Homer	ACGTCAYCHH	1e-44	-101.8	0	2256	0.0558	1611.9	0.0412
Maz(Zf)/HepG2-Maz-ChIP-Seq(GSE31477)/Homer	GGGGGGGG	1e-42	-97.96	0	6441	0.1592	5292	0.1353
Mef2c(MADS)/GM12878-Mef2c-ChIP-Seq(GSE32465)/Homer	DCYAAAAATAGM	1e-42	-97.19	0	1971	0.0487	1386.6	0.0355
TGA4(bZIP)/colamp-TGA4-DAP-Seq(GSE60143)/Homer	RTGACGTCAKCW	1e-42	-96.81	0	1239	0.0306	795.1	0.0203
GRE(NR),IR3/RAW264.7-GRE-ChIP-Seq(Unpublished)/Homer	VAGRACAKWCTGTYC	1e-41	-95.77	0	1418	0.0351	939.8	0.024
Atf2(bZIP)/3T3L1-Atf2-ChIP-Seq(GSE56872)/Homer	NRRTGACGTCAT	1e-41	-95.26	0	1344	0.0332	881.6	0.0225
c-Jun-CRE(bZIP)/K562-cJun-ChIP-Seq(GSE31477)/Homer	ATGACGTCATCY	1e-40	-94.25	0	1281	0.0317	833.8	0.0213
Atf1(bZIP)/K562-ATF1-ChIP-Seq(GSE31477)/Homer	GATGACGTCA	1e-39	-92.09	0	2613	0.0646	1939.1	0.0496
Trl(Zf)/S2-GAGAfactor-ChIP-Seq(GSE40646)/Homer	RGAGAGAG	1e-39	-90.08	0	12778	0.3159	11185.7	0.286
Atf7(bZIP)/3T3L1-Atf7-ChIP-Seq(GSE56872)/Homer	NGRTGACGTCAY	1e-38	-89.62	0	1878	0.0464	1328.1	0.034
Egr2(Zf)/Thymocytes-Egr2-ChIP-Seq(GSE34254)/Homer	NGCGTGGGCGGR	1e-38	-89.18	0	800	0.0198	470.7	0.012
KLF6(Zf)/PDAC-KLF6-ChIP-Seq(GSE64557)/Homer	MKGGGYGTGGCC	1e-38	-89.14	0	4300	0.1063	3416.5	0.0874
GRE(NR),IR3/A549-GR-ChIP-Seq(GSE32465)/Homer	NRGVACABNVTGTYCY	1e-37	-87.39	0	906	0.0224	553.5	0.0142
E2FA(E2FDP)/colamp-E2FA-DAP-Seq(GSE60143)/Homer	WWTGGCGCCAWWWNN	1e-37	-87.09	0	1435	0.0355	971.7	0.0248
GABPA(ETS)/Jurkat-GABPa-ChIP-Seq(GSE17954)/Homer	RACCGGAAGT	1e-37	-86.89	0	3365	0.0832	2604.1	0.0666
Sox10(HMG)/SciaticNerve-Sox3-ChIP-Seq(GSE35132)/Homer	CCWTTGTYYB	1e-36	-85.18	0	7583	0.1875	6394.8	0.1635
bZIP50(bZIP)/colamp-bZIP50-DAP-Seq(GSE60143)/Homer	GATGACGTCA	1e-35	-81.75	0	3638	0.0899	2862.5	0.0732
DEAR2(AP2EREBP)/colamp-DEAR2-DAP-Seq(GSE60143)/Homer	HCACCGACAWHD	1e-35	-81.54	0	4260	0.1053	3412.8	0.0873
RORg(NR)/Liver-Rorc-ChIP-Seq(GSE101115)/Homer	WAABTAGGTCAV	1e-35	-81.04	0	451	0.0111	229	0.0059
En1(Homeobox)/SUM149-EN1-ChIP-Seq(GSE120957)/Homer	NDCTAATTAS	1e-34	-80.31	0	8186	0.2024	6975.1	0.1784
TGA1(bZIP)/colamp-TGA1-DAP-Seq(GSE60143)/Homer	TGACGTCAKC	1e-34	-79.03	0	1650	0.0408	1166.1	0.0298
TGA10(bZIP)/colamp-TGA10-DAP-Seq(GSE60143)/Homer	ATGACGTC	1e-34	-78.46	0	2227	0.0551	1652.9	0.0423
E-box(bHLH)/Promoter/Homer	SSGGTCACGTGA	1e-33	-77.72	0	411	0.0102	204.9	0.0052
At1g75490(AP2EREBP)/colamp-At1g75490-DAP-Seq(GSE60143)/Homer	CACCGMCT	1e-33	-76.78	0	8823	0.2181	7584.9	0.194
DREB2(AP2EREBP)/col-DREB2-DAP-Seq(GSE60143)/Homer	TMACCGACATWA	1e-32	-75.9	0	1813	0.0448	1310.9	0.0335
At5g04390(C2H2)/col200-At5g04390-DAP-Seq(GSE60143)/Homer	AGTGANDN	1e-32	-73.84	0	22697	0.5611	20792.7	0.5317
Etv2(ETS)/ES-ER71-ChIP-Seq(GSE59402)/Homer	NNAYTTCCTGHN	1e-30	-71.31	0	3597	0.0889	2868.2	0.0733
PHA-4(Forkhead)/cElegans-Embryos-PHA4-ChIP-Seq(modEncode)/Homer	KTGTTTGC	1e-30	-70.79	0	14537	0.3594	12984	0.332
GFY(?)/Promoter/Homer	ACTACAATTCCC	1e-30	-70.66	0	396	0.0098	201.5	0.0052
NAP(NAC)/col-NAP-DAP-Seq(GSE60143)/Homer	ARGTTACGTRTN	1e-30	-70.29	0	3344	0.0827	2649.2	0.0677
TFE3(bHLH)/MEF-TFE3-ChIP-Seq(GSE75757)/Homer	GTCACGTGACYV	1e-30	-70.12	0	366	0.009	181.4	0.0046
NAM(NAC)/col-NAM-DAP-Seq(GSE60143)/Homer	RGTTRCGTRW	1e-30	-70.06	0	4680	0.1157	3839.3	0.0982
ARE(NR)/LNCAP-AR-ChIP-Seq(GSE27824)/Homer	RGRACASNSTGTYCYB	1e-30	-69.88	0	1489	0.0368	1056.4	0.027
SUT1?/SacCer-Promoters/Homer	CCCCGCGC	1e-30	-69.44	0	25724	0.636	23782.2	0.6082
AT1G71450(AP2EREBP)/col-AT1G71450-DAP-Seq(GSE60143)/Homer	DHDWTGTCGGTG	1e-30	-69.12	0	7436	0.1838	6352.3	0.1624
Sox6(HMG)/Myotubes-Sox6-ChIP-Seq(GSE32627)/Homer	CCATTGTTNY	1e-29	-67.9	0	7022	0.1736	5979.8	0.1529
ERF15(AP2EREBP)/colamp-ERF15-DAP-Seq(GSE60143)/Homer	WDHAGCMGCCAT	1e-28	-66.59	0	13926	0.3443	12437.6	0.3181
ARF2(ARF)/col-ARF2-DAP-Seq(GSE60143)/Homer	TTGTCGGMWN	1e-28	-65.4	0	11815	0.2921	10454.9	0.2674
RORa(NR)/Liver-Rora-ChIP-Seq(GSE101115)/Homer	AAWCTAGGTCARDNN	1e-28	-64.89	0	557	0.0138	324.7	0.0083
RORgt(NR)/EL4-RORgt.Flag-ChIP-Seq(GSE56019)/Homer	AAYTAGGTCA	1e-27	-63.77	0	536	0.0133	310	0.0079
RORgt(NR)/EL4-RORgt.Flag-ChIP-Seq(GSE56019)/Homer	AAYTAGGTCA	1e-27	-63.77	0	536	0.0133	310	0.0079
ETV1(ETS)/GIST48-ETV1-ChIP-Seq(GSE22441)/Homer	AACCGGAAGT	1e-26	-62.16	0	5169	0.1278	4321.1	0.1105
EWS:FLI1-fusion(ETS)/SK_N_MC-EWS:FLI1-ChIP-Seq(SRA014231)/Homer	VACAGGAAAT	1e-26	-61.9	0	2219	0.0549	1699.4	0.0435
E2F6(E2F)/Hela-E2F6-ChIP-Seq(GSE31477)/Homer	GGCGGGAARN	1e-26	-61.87	0	2726	0.0674	2140.1	0.0547
Bach1(bZIP)/K562-Bach1-ChIP-Seq(GSE31477)/Homer	AWWNTGCTGAGTCAT	1e-26	-61.67	0	299	0.0074	144.2	0.0037
Sox2(HMG)/mES-Sox2-ChIP-Seq(GSE11431)/Homer	BCCATTGTTC	1e-26	-61.28	0	3752	0.0928	3050.5	0.078
STZ(C2H2)/colamp-STZ-DAP-Seq(GSE60143)/Homer	HNBTCACT	1e-26	-60.42	0	23745	0.587	21926.1	0.5607
GAGA-repeat/Arabidopsis-Promoters/Homer	CTCTCTCTCY	1e-26	-60.37	0	4435	0.1096	3667.9	0.0938
Bapx1(Homeobox)/VertebralCol-Bapx1-ChIP-Seq(GSE36672)/Homer	TTRAGTGSYK	1e-25	-59.56	0	8586	0.2123	7478.6	0.1912
LBD23(LOBAS2)/colamp-LBD23-DAP-Seq(GSE60143)/Homer	GCGNAWWWTNCGCYW	1e-25	-59.5	0	5531	0.1367	4665.2	0.1193
Gfi1b(Zf)/HPC7-Gfi1b-ChIP-Seq(GSE22178)/Homer	MAATCACTGC	1e-25	-59.4	0	3648	0.0902	2967	0.0759
E2F3(E2F)/MEF-E2F3-ChIP-Seq(GSE71376)/Homer	BTKGGCGGGAAA	1e-25	-59.26	0	3064	0.0757	2448.1	0.0626
HY5(bZIP)/colamp-HY5-DAP-Seq(GSE60143)/Homer	RRTSACGTSD	1e-25	-58.89	0	2992	0.074	2386.6	0.061
E2F1(E2F)/Hela-E2F1-ChIP-Seq(GSE22478)/Homer	CWGGCGGGAA	1e-24	-57.23	0	1088	0.0269	757.6	0.0194
CREB5(bZIP)/LNCaP-CREB5.V5-ChIP-Seq(GSE137775)/Homer	VVATGACGTCAT	1e-24	-56.61	0	1479	0.0366	1084.3	0.0277
At5g65130(AP2EREBP)/colamp-At5g65130-DAP-Seq(GSE60143)/Homer	CCRCCGACAWTN	1e-24	-56.49	0	1539	0.038	1135.6	0.029
Egr1(Zf)/K562-Egr1-ChIP-Seq(GSE32465)/Homer	TGCGTGGGYG	1e-24	-56.37	0	2719	0.0672	2156.5	0.0551
KLF10(Zf)/HEK293-KLF10.GFP-ChIP-Seq(GSE58341)/Homer	GGGGGTGTGTCC	1e-24	-56.33	0	1708	0.0422	1280	0.0327
AZF1(C2H2)/colamp-AZF1-DAP-Seq(GSE60143)/Homer	DKSWCACT	1e-24	-55.9	0	20754	0.5131	19066	0.4876
AT1G28160(AP2EREBP)/colamp-AT1G28160-DAP-Seq(GSE60143)/Homer	GGCGGCGG	1e-23	-55.06	0	10882	0.269	9658.9	0.247
ABR1(AP2EREBP)/colamp-ABR1-DAP-Seq(GSE60143)/Homer	AAATGGCGGCGG	1e-23	-54.83	0	6278	0.1552	5377.4	0.1375
bZIP52(bZIP)/colamp-bZIP52-DAP-Seq(GSE60143)/Homer	NDNHCAGCTGTCANN	1e-23	-54.43	0	7243	0.1791	6269.9	0.1603
WT1(Zf)/Kidney-WT1-ChIP-Seq(GSE90016)/Homer	MCTCCCMCRCAB	1e-23	-54.03	0	2592	0.0641	2054.5	0.0525
ERG(ETS)/VCaP-ERG-ChIP-Seq(GSE14097)/Homer	ACAGGAAGTG	1e-23	-53.74	0	6155	0.1522	5271.4	0.1348
Nkx2.5(Homeobox)/HL1-Nkx2.5.biotin-ChIP-Seq(GSE21529)/Homer	RRSCACTYAA	1e-22	-52.31	0	8629	0.2133	7571.6	0.1936
FOXP1(Forkhead)/H9-FOXP1-ChIP-Seq(GSE31006)/Homer	NYYTGTTTACHN	1e-22	-52.1	0	1756	0.0434	1334.2	0.0341
At2g33710(AP2EREBP)/colamp-At2g33710-DAP-Seq(GSE60143)/Homer	WTKGCGGCKR	1e-22	-51.23	0	10458	0.2585	9291.1	0.2376
Nrf2(bZIP)/Lymphoblast-Nrf2-ChIP-Seq(GSE37589)/Homer	HTGCTGAGTCAT	1e-22	-51.04	0	279	0.0069	141.5	0.0036
RAP211(AP2EREBP)/colamp-RAP211-DAP-Seq(GSE60143)/Homer	RGCCGGCYWW	1e-22	-50.99	0	10993	0.2718	9796.4	0.2505
LBD18(LOBAS2)/colamp-LBD18-DAP-Seq(GSE60143)/Homer	CKGAWWTTCHGS	1e-22	-50.72	0	10694	0.2644	9517.6	0.2434
TATA-Box(TBP)/Promoter/Homer	CCTTTTAWAGSC	1e-21	-48.6	0	5170	0.1278	4401.4	0.1126
Mef2a(MADS)/HL1-Mef2a.biotin-ChIP-Seq(GSE21529)/Homer	CYAAAAATAG	1e-21	-48.4	0	1733	0.0428	1327.9	0.034
ERF13(AP2EREBP)/colamp-ERF13-DAP-Seq(GSE60143)/Homer	TYAGCCGCCATT	1e-20	-48.13	0	7268	0.1797	6337.3	0.1621
ANAC047(NAC)/colamp-ANAC047-DAP-Seq(GSE60143)/Homer	WACACGTAACTT	1e-20	-47.17	0	2509	0.062	2010.5	0.0514
ETS1(ETS)/Jurkat-ETS1-ChIP-Seq(GSE17954)/Homer	ACAGGAAGTG	1e-20	-46.89	0	4133	0.1022	3467.5	0.0887
Elf4(ETS)/BMDM-Elf4-ChIP-Seq(GSE88699)/Homer	ACTTCCKGKT	1e-20	-46.31	0	3555	0.0879	2948.5	0.0754
NFE2L2(bZIP)/HepG2-NFE2L2-ChIP-Seq(Encode)/Homer	AWWWTGCTGAGTCAT	1e-19	-45.83	0	242	0.006	121.5	0.0031
NF-E2(bZIP)/K562-NFE2-ChIP-Seq(GSE31477)/Homer	GATGACTCAGCA	1e-19	-45.71	0	331	0.0082	184.9	0.0047
Meis1(Homeobox)/MastCells-Meis1-ChIP-Seq(GSE48085)/Homer	VGCTGWCAVB	1e-19	-45.46	0	7665	0.1895	6726.9	0.172
At5g18450(AP2EREBP)/col-At5g18450-DAP-Seq(GSE60143)/Homer	CACCGCTT	1e-19	-44.07	0	9343	0.231	8305.5	0.2124
At1g36060(AP2EREBP)/colamp-At1g36060-DAP-Seq(GSE60143)/Homer	NNWWKGTCGGTG	1e-18	-43.17	0	2608	0.0645	2116.1	0.0541
Foxf1(Forkhead)/Lung-Foxf1-ChIP-Seq(GSE77951)/Homer	WWATRTAAACAN	1e-18	-42.92	0	3529	0.0872	2943	0.0753
Nkx2.2(Homeobox)/NPC-Nkx2.2-ChIP-Seq(GSE61673)/Homer	BTBRAGTGSN	1e-18	-42.72	0	7690	0.1901	6772	0.1732
MYB88(MYB)/col-MYB88-DAP-Seq(GSE60143)/Homer	HNACGCTCCT	1e-18	-42.21	0	10589	0.2618	9493.2	0.2428
MafK(bZIP)/C2C12-MafK-ChIP-Seq(GSE36030)/Homer	GCTGASTCAGCA	1e-18	-41.67	0	991	0.0245	717.2	0.0183
Nanog(Homeobox)/mES-Nanog-ChIP-Seq(GSE11724)/Homer	RGCCATTAAC	1e-17	-41.39	0	17409	0.4304	15991	0.4089
Unknown3/Arabidopsis-Promoters/Homer	AYTAAACCGG	1e-17	-40.53	0	683	0.0169	466.9	0.0119
TGA9(bZIP)/colamp-TGA9-DAP-Seq(GSE60143)/Homer	VTGACGTC	1e-17	-40.28	0	4741	0.1172	4062.1	0.1039
RAP26(AP2EREBP)/colamp-RAP26-DAP-Seq(GSE60143)/Homer	HDATGGCGGCGG	1e-17	-39.73	0	7594	0.1877	6706.5	0.1715
MYB(HTH)/ERMYB-Myb-ChIPSeq(GSE22095)/Homer	GGCVGTTR	1e-16	-39	0	8565	0.2117	7620.4	0.1949
MYB101(MYB)/colamp-MYB101-DAP-Seq(GSE60143)/Homer	TAACNRMY	1e-16	-38.92	0	9322	0.2305	8331.3	0.2131
Foxo3(Forkhead)/U2OS-Foxo3-ChIP-Seq(E-MTAB-2701)/Homer	DGTAAACA	1e-16	-38.86	0	2935	0.0726	2430.4	0.0622
Stat3+il21(Stat)/CD4-Stat3-ChIP-Seq(GSE19198)/Homer	SVYTTCCNGGAARB	1e-16	-38.69	0	2701	0.0668	2221	0.0568
FEA4(bZIP)/Corn-FEA4-ChIP-Seq(GSE61954)/Homer	TGACGTCACS	1e-16	-38.63	0	4177	0.1033	3557.1	0.091
GFX(?)/Promoter/Homer	ATTCTCGCGAGA	1e-16	-38.54	0	130	0.0032	55	0.0014
Sox17(HMG)/Endoderm-Sox17-ChIP-Seq(GSE61475)/Homer	CCATTGTTYB	1e-16	-37.87	0	2742	0.0678	2262.7	0.0579
DLX5(Homeobox)/BasalGanglia-Dlx5-ChIP-seq(GSE124936)/Homer	SSTAATTA	1e-16	-37.59	0	3612	0.0893	3049.4	0.078
FOXK1(Forkhead)/HEK293-FOXK1-ChIP-Seq(GSE51673)/Homer	NVWTGTTTAC	1e-16	-37.52	0	3984	0.0985	3388.5	0.0867
Smad4(MAD)/ESC-SMAD4-ChIP-Seq(GSE29422)/Homer	VBSYGTCTGG	1e-16	-37.18	0	6410	0.1585	5625.8	0.1439
BMYB(HTH)/Hela-BMYB-ChIP-Seq(GSE27030)/Homer	NHAACBGYYV	1e-16	-37.01	0	7207	0.1782	6369	0.1629
Lhx3(Homeobox)/Neuron-Lhx3-ChIP-Seq(GSE31456)/Homer	ADBTAATTAR	1e-16	-36.87	0	7151	0.1768	6317.3	0.1616
WUS1(Homeobox)/colamp-WUS1-DAP-Seq(GSE60143)/Homer	CAWTCATTCA	1e-15	-36.27	0	1616	0.04	1271.3	0.0325
Sox15(HMG)/CPA-Sox15-ChIP-Seq(GSE62909)/Homer	RAACAATGGN	1e-15	-36.15	0	4121	0.1019	3523	0.0901
DEL2(E2FDP)/col-DEL2-DAP-Seq(GSE60143)/Homer	WTTTCSCGCC	1e-15	-36.06	0	1399	0.0346	1083.6	0.0277
ERF8(AP2EREBP)/colamp-ERF8-DAP-Seq(GSE60143)/Homer	CGCCGYCATW	1e-15	-35.37	0	6606	0.1633	5822	0.1489
ERF4(AP2EREBP)/colamp-ERF4-DAP-Seq(GSE60143)/Homer	WDWTGGCGGCGG	1e-15	-35.33	0	6713	0.166	5922.8	0.1515
Usf2(bHLH)/C2C12-Usf2-ChIP-Seq(GSE36030)/Homer	GTCACGTGGT	1e-15	-35.1	0	1121	0.0277	847.2	0.0217
FOXK2(Forkhead)/U2OS-FOXK2-ChIP-Seq(E-MTAB-2204)/Homer	SCHTGTTTACAT	1e-15	-34.91	0	2602	0.0643	2152.3	0.055
Nkx3.1(Homeobox)/LNCaP-Nkx3.1-ChIP-Seq(GSE28264)/Homer	AAGCACTTAA	1e-15	-34.61	0	9961	0.2463	8974.2	0.2295
ERF115(AP2EREBP)/colamp-ERF115-DAP-Seq(GSE60143)/Homer	WTKRCGGCGB	1e-14	-34.51	0	9336	0.2308	8386	0.2145
Smad2(MAD)/ES-SMAD2-ChIP-Seq(GSE29422)/Homer	CTGTCTGG	1e-14	-34.29	0	6449	0.1594	5685.7	0.1454
Nkx2.1(Homeobox)/LungAC-Nkx2.1-ChIP-Seq(GSE43252)/Homer	RSCACTYRAG	1e-14	-33.75	0	11086	0.2741	10046.8	0.2569
MITF(bHLH)/MastCells-MITF-ChIP-Seq(GSE48085)/Homer	RTCATGTGAC	1e-14	-33.51	0	3038	0.0751	2554	0.0653
Pitx1(Homeobox)/Chicken-Pitx1-ChIP-Seq(GSE38910)/Homer	TAATCCCN	1e-14	-33.44	0	16048	0.3967	14776.4	0.3779
AT2G15740(C2H2)/col-AT2G15740-DAP-Seq(GSE60143)/Homer	DHNDWATCGATD	1e-14	-33.42	0	2504	0.0619	2072.9	0.053
MYB65(MYB)/colamp-MYB65-DAP-Seq(GSE60143)/Homer	RACNGTTA	1e-14	-33.28	0	4975	0.123	4327.3	0.1107
AtHB32(ZFHD)/col200-AtHB32-DAP-Seq(GSE60143)/Homer	CGAATTAT	1e-14	-33.15	0	4975	0.123	4328.6	0.1107
ETS:RUNX(ETS,Runt)/Jurkat-RUNX1-ChIP-Seq(GSE17954)/Homer	RCAGGATGTGGT	1e-14	-32.92	0	329	0.0081	201.1	0.0051
Nkx6.1(Homeobox)/Islet-Nkx6.1-ChIP-Seq(GSE40975)/Homer	GKTAATGR	1e-14	-32.9	0	10973	0.2713	9948.6	0.2544
CEJ1(AP2EREBP)/col-CEJ1-DAP-Seq(GSE60143)/Homer	WWTGTCGGTG	1e-14	-32.76	0	3526	0.0872	3001.1	0.0767
bHLH157(bHLH)/col-bHLH157-DAP-Seq(GSE60143)/Homer	KACACGTCTCTY	1e-14	-32.43	0	839	0.0207	616.7	0.0158
Hoxd11(Homeobox)/ChickenMSG-Hoxd11.Flag-ChIP-Seq(GSE86088)/Homer	VGCCATAAAA	1e-13	-31.97	0	10306	0.2548	9327	0.2385
FoxL2(Forkhead)/Ovary-FoxL2-ChIP-Seq(GSE60858)/Homer	WWTRTAAACAVG	1e-13	-31.8	0	3149	0.0779	2664.8	0.0681
REF6(Zf)/Arabidopsis-REF6-ChIP-Seq(GSE106942)/Homer	TVCTCTGTTT	1e-13	-31.78	0	2893	0.0715	2432.7	0.0622
Sox4(HMG)/proB-Sox4-ChIP-Seq(GSE50066)/Homer	YCTTTGTTCC	1e-13	-31.61	0	3752	0.0928	3216	0.0822
ARF16(ARF)/col-ARF16-DAP-Seq(GSE60143)/Homer	ATTTTACGAT	1e-13	-31.47	0	403	0.01	261.6	0.0067
Hoxa9(Homeobox)/ChickenMSG-Hoxa9.Flag-ChIP-Seq(GSE86088)/Homer	RGCAATNAAA	1e-13	-31.11	0	11540	0.2853	10505.4	0.2687
DLX1(Homeobox)/BasalGanglia-Dlx1-ChIP-seq(GSE124936)/Homer	NSNNTAATTA	1e-13	-30.76	0	5905	0.146	5209.6	0.1332
Stat3(Stat)/mES-Stat3-ChIP-Seq(GSE11431)/Homer	CTTCCGGGAA	1e-13	-30.73	0	1645	0.0407	1320.2	0.0338
LHX9(Homeobox)/Hct116-LHX9.V5-ChIP-Seq(GSE116822)/Homer	NGCTAATTAG	1e-13	-30.59	0	5827	0.1441	5138.5	0.1314
E2F7(E2F)/Hela-E2F7-ChIP-Seq(GSE32673)/Homer	VDTTTCCCGCCA	1e-13	-30.34	0	453	0.0112	303.8	0.0078
ERF105(AP2EREBP)/colamp-ERF105-DAP-Seq(GSE60143)/Homer	TGGCGGCT	1e-13	-30.12	0	8896	0.2199	8016.1	0.205
AT3G10030(Trihelix)/colamp-AT3G10030-DAP-Seq(GSE60143)/Homer	GCCGTTAA	1e-13	-30.11	0	2755	0.0681	2317.1	0.0593
DPL-1(E2F)/cElegans-Adult-ChIP-Seq(modEncode)/Homer	TAGCGCGC	1e-12	-29.04	0	3454	0.0854	2961	0.0757
bZIP18(bZIP)/colamp-bZIP18-DAP-Seq(GSE60143)/Homer	KGMCAGCTND	1e-12	-28.84	0	23668	0.5851	22188.7	0.5674
ZBTB33(Zf)/GM12878-ZBTB33-ChIP-Seq(GSE32465)/Homer	GGVTCTCGCGAGAAC	1e-12	-28.15	0	221	0.0055	127.1	0.0033
BIM3(bHLH)/col-BIM3-DAP-Seq(GSE60143)/Homer	TWVTCACGTGAB	1e-11	-27.37	0	521	0.0129	366	0.0094
AMYB(HTH)/Testes-AMYB-ChIP-Seq(GSE44588)/Homer	TGGCAGTTGG	1e-11	-27.32	0	7033	0.1739	6294.6	0.161
MYB77(MYB)/col-MYB77-DAP-Seq(GSE60143)/Homer	NYAACBGYMC	1e-11	-27.17	0	5801	0.1434	5144.2	0.1316
Unknown3/Drosophila-Promoters/Homer	ACVAKCTGGCAGCGC	1e-11	-26.5	0	653	0.0161	477.2	0.0122
PU.1-IRF(ETS:IRF)/Bcell-PU.1-ChIP-Seq(GSE21512)/Homer	MGGAAGTGAAAC	1e-11	-26.47	0	5228	0.1292	4617.3	0.1181
Npas4(bHLH)/Neuron-Npas4-ChIP-Seq(GSE127793)/Homer	NHRTCACGACDN	1e-11	-26.25	0	4204	0.1039	3670.9	0.0939
Arnt:Ahr(bHLH)/MCF7-Arnt-ChIP-Seq(Lo_et_al.)/Homer	TBGCACGCAA	1e-11	-26.19	0	3431	0.0848	2960	0.0757
MYB81(MYB)/col-MYB81-DAP-Seq(GSE60143)/Homer	NWAACSGWTWNN	1e-11	-26.03	0	6110	0.1511	5443.2	0.1392
LBD19(LOBAS2)/colamp-LBD19-DAP-Seq(GSE60143)/Homer	CCKGAAWTTCMGGAW	1e-11	-25.98	0	7399	0.1829	6651.6	0.1701
At1g19210(AP2EREBP)/colamp-At1g19210-DAP-Seq(GSE60143)/Homer	HCACCGACCAHN	1e-11	-25.56	0	4669	0.1154	4106.4	0.105
Isl1(Homeobox)/Neuron-Isl1-ChIP-Seq(GSE31456)/Homer	CTAATKGV	1e-11	-25.53	0	7914	0.1957	7140.6	0.1826
AREB3(bZIP)/col-AREB3-DAP-Seq(GSE60143)/Homer	NKGMCACGTGDCMNN	1e-11	-25.39	0	1033	0.0255	806.2	0.0206
NFAT(RHD)/Jurkat-NFATC1-ChIP-Seq(Jolma_et_al.)/Homer	ATTTTCCATT	1e-10	-25.15	0	3612	0.0893	3133.9	0.0801
Tgif1(Homeobox)/mES-Tgif1-ChIP-Seq(GSE55404)/Homer	YTGWCADY	1e-10	-25.01	0	12610	0.3118	11596.4	0.2966
ERF9(AP2EREBP)/colamp-ERF9-DAP-Seq(GSE60143)/Homer	AWATGGCGGCGG	1e-10	-24.96	0	2738	0.0677	2334.5	0.0597
PABPC1(?)/MEL-PABC1-CLIP-Seq(GSE69755)/Homer	HAATAAAGNN	1e-10	-24.07	0	7337	0.1814	6613.9	0.1691
PRDM9(Zf)/Testis-DMC1-ChIP-Seq(GSE35498)/Homer	ADGGYAGYAGCATCT	1e-10	-24.04	0	2890	0.0714	2479.7	0.0634
FRS9(ND)/col-FRS9-DAP-Seq(GSE60143)/Homer	RGAGAGAGAAAG	1e-10	-23.92	0	985	0.0244	770.4	0.0197
dof42(C2C2dof)/col-dof42-DAP-Seq(GSE60143)/Homer	AAAAAGGC	1e-10	-23.23	0	2497	0.0617	2126.4	0.0544
SeqBias: G/A bias	RRRRRRRRRR	1e-09	-22.92	0	40440	0.9998	39061.5	0.9989
Oct6(POU,Homeobox)/NPC-Pou3f1-ChIP-Seq(GSE35496)/Homer	WATGCAAATGAG	1e-09	-22.78	0	1663	0.0411	1375.7	0.0352
Brn1(POU,Homeobox)/NPC-Brn1-ChIP-Seq(GSE35496)/Homer	TATGCWAATBAV	1e-09	-22.78	0	1210	0.0299	972.6	0.0249
PR(NR)/T47D-PR-ChIP-Seq(GSE31130)/Homer	VAGRACAKNCTGTBC	1e-09	-22.74	0	10347	0.2558	9473.6	0.2423
Lhx2(Homeobox)/HFSC-Lhx2-ChIP-Seq(GSE48068)/Homer	TAATTAGN	1e-09	-22.73	0	4457	0.1102	3934.2	0.1006
MafA(bZIP)/Islet-MafA-ChIP-Seq(GSE30298)/Homer	TGCTGACTCA	1e-09	-22.67	0	4423	0.1093	3904	0.0998
SCL(bHLH)/HPC7-Scl-ChIP-Seq(GSE13511)/Homer	AVCAGCTG	1e-09	-22.6	0	25059	0.6195	23628.2	0.6042
AtGRF6(GRF)/col-AtGRF6-DAP-Seq(GSE60143)/Homer	NTGTCAGADNNNNNN	1e-09	-22.58	0	4976	0.123	4418.6	0.113
Hoxd10(Homeobox)/ChickenMSG-Hoxd10.Flag-ChIP-Seq(GSE86088)/Homer	GGCMATGAAA	1e-09	-22.25	0	4875	0.1205	4327.1	0.1107
RAP212(AP2EREBP)/col-RAP212-DAP-Seq(GSE60143)/Homer	CGCCGCCATTTT	1e-09	-21.98	0	5104	0.1262	4543	0.1162
MYB105(MYB)/colamp-MYB105-DAP-Seq(GSE60143)/Homer	RATWCCGTTA	1e-09	-21.58	0	2363	0.0584	2015.5	0.0515
FoxD3(forkhead)/ZebrafishEmbryo-Foxd3.biotin-ChIP-seq(GSE106676)/Homer	TGTTTAYTTAGC	1e-09	-21.55	0	3712	0.0918	3254.5	0.0832
ABF2(bZIP)/col-ABF2-DAP-Seq(GSE60143)/Homer	KGMCACGTGDCMHHH	1e-09	-21.47	0	748	0.0185	574.7	0.0147
MYB3R1(MYB)/col-MYB3R1-DAP-Seq(GSE60143)/Homer	WWDTDACCGTTR	1e-09	-21.36	0	901	0.0223	707.9	0.0181
STAT4(Stat)/CD4-Stat4-ChIP-Seq(GSE22104)/Homer	NYTTCCWGGAAR	1e-09	-20.77	0	3482	0.0861	3048.5	0.078
Fox:Ebox(Forkhead,bHLH)/Panc1-Foxa2-ChIP-Seq(GSE47459)/Homer	NNNVCTGWGYAAACASN	1e-08	-20.57	0	4469	0.1105	3965.7	0.1014
HLF(bZIP)/HSC-HLF.Flag-ChIP-Seq(GSE69817)/Homer	RTTATGYAAB	1e-08	-20.29	0	3430	0.0848	3004.6	0.0768
ERF7(AP2EREBP)/col-ERF7-DAP-Seq(GSE60143)/Homer	ATGRCGGCGG	1e-08	-20.2	0	7476	0.1848	6788.1	0.1736
Dlx3(Homeobox)/Kerainocytes-Dlx3-ChIP-Seq(GSE89884)/Homer	NDGTAATTAC	1e-08	-20	0	2986	0.0738	2597.8	0.0664
ZNF143|STAF(Zf)/CUTLL-ZNF143-ChIP-Seq(GSE29600)/Homer	ATTTCCCAGVAKSCY	1e-08	-19.94	0	948	0.0234	754	0.0193
IRF2(IRF)/Erythroblas-IRF2-ChIP-Seq(GSE36985)/Homer	GAAASYGAAASY	1e-08	-19.1	0	402	0.0099	288.1	0.0074
ZNF467(Zf)/HEK293-ZNF467.GFP-ChIP-Seq(GSE58341)/Homer	TGGGGAAGGGCM	1e-08	-18.8	0	3671	0.0908	3240.1	0.0829
SPL15(SBP)/colamp-SPL15-DAP-Seq(GSE60143)/Homer	WDWMMGTACADW	1e-08	-18.79	0	6087	0.1505	5497.1	0.1406
SeqBias: C/A-bias	MMMMMMMMMM	1e-08	-18.64	0	40437	0.9997	39061	0.9989
LBD2(LOBAS2)/colamp-LBD2-DAP-Seq(GSE60143)/Homer	TCCGAWTTTTTCGGN	1e-08	-18.63	0	971	0.024	780.9	0.02
Hoxd12(Homeobox)/ChickenMSG-Hoxd12.Flag-ChIP-Seq(GSE86088)/Homer	HDGYAATGAAAN	1e-08	-18.61	0	8088	0.2	7386.2	0.1889
ZNF341(Zf)/EBV-ZNF341-ChIP-Seq(GSE113194)/Homer	GGAACAGCCG	1e-08	-18.57	0	4430	0.1095	3948.7	0.101
DLX2(Homeobox)/BasalGanglia-Dlx2-ChIP-seq(GSE124936)/Homer	NNNTAATTAS	1e-08	-18.45	0	6404	0.1583	5799.1	0.1483
Hoxa10(Homeobox)/ChickenMSG-Hoxa10.Flag-ChIP-Seq(GSE86088)/Homer	GGYAATGAAA	1e-07	-18.27	0	2682	0.0663	2331.6	0.0596
Pknox1(Homeobox)/ES-Prep1-ChIP-Seq(GSE63282)/Homer	SCTGTCAVTCAV	1e-07	-18.09	0	874	0.0216	697.6	0.0178
Tbx20(T-box)/Heart-Tbx20-ChIP-Seq(GSE29636)/Homer	GGTGYTGACAGS	1e-07	-18.04	0	1229	0.0304	1012.3	0.0259
E2F(E2F)/Hela-CellCycle-Expression/Homer	TTSGCGCGAAAA	1e-07	-18.01	0	157	0.0039	94.1	0.0024
Hoxa11(Homeobox)/ChickenMSG-Hoxa11.Flag-ChIP-Seq(GSE86088)/Homer	TTTTATGGCM	1e-07	-17.88	0	9985	0.2469	9195.2	0.2351
TF3A(C2H2)/col-TF3A-DAP-Seq(GSE60143)/Homer	NNDDGAGGAGGWNNN	1e-07	-17.83	0	5725	0.1415	5168.6	0.1322
Sox7(HMG)/ESC-Sox7-ChIP-Seq(GSE133899)/Homer	VVRRAACAATGG	1e-07	-17.46	0	992	0.0245	804.4	0.0206
ZSCAN22(Zf)/HEK293-ZSCAN22.GFP-ChIP-Seq(GSE58341)/Homer	SMCAGTCWGAKGGAGGAGGC	1e-07	-17.39	0	254	0.0063	171.6	0.0044
bZIP53(bZIP)/colamp-bZIP53-DAP-Seq(GSE60143)/Homer	NDNHSACGTGKMNNN	1e-07	-17.13	0	1069	0.0264	874.5	0.0224
IRF8(IRF)/BMDM-IRF8-ChIP-Seq(GSE77884)/Homer	GRAASTGAAAST	1e-07	-17.11	0	1238	0.0306	1025.7	0.0262
Oct4:Sox17(POU,Homeobox,HMG)/F9-Sox17-ChIP-Seq(GSE44553)/Homer	CCATTGTATGCAAAT	1e-07	-16.88	0	630	0.0156	489.4	0.0125
bZIP28(bZIP)/col-bZIP28-DAP-Seq(GSE60143)/Homer	TGCCACGTSABH	1e-07	-16.85	0	930	0.023	752	0.0192
AT5G23930(mTERF)/col-AT5G23930-DAP-Seq(GSE60143)/Homer	GGCGGCTG	1e-07	-16.71	0	11645	0.2879	10794.1	0.276
Ap4(bHLH)/AML-Tfap4-ChIP-Seq(GSE45738)/Homer	NAHCAGCTGD	1e-07	-16.71	0	7683	0.1899	7028.5	0.1797
TATA-box/Drosophila-Promoters/Homer	CTATAAAAGCSV	1e-07	-16.35	0	316	0.0078	224.2	0.0057
Zfp281(Zf)/ES-Zfp281-ChIP-Seq(GSE81042)/Homer	CCCCTCCCCCAC	1e-06	-16.08	0	506	0.0125	385.4	0.0099
SPDEF(ETS)/VCaP-SPDEF-ChIP-Seq(SRA014231)/Homer	ASWTCCTGBT	1e-06	-15.97	0	3917	0.0968	3496.5	0.0894
Pbx3(Homeobox)/GM12878-PBX3-ChIP-Seq(GSE32465)/Homer	SCTGTCAMTCAN	1e-06	-15.88	0	848	0.021	684.5	0.0175
ASL18(LOBAS2)/colamp-ASL18-DAP-Seq(GSE60143)/Homer	CCGGAAAWTCMGGAR	1e-06	-15.71	0	7194	0.1779	6579.3	0.1682
TRP2(MYBrelated)/colamp-TRP2-DAP-Seq(GSE60143)/Homer	TAAACCCT	1e-06	-15.32	0	547	0.0135	423.7	0.0108
bZIP68(bZIP)/col-bZIP68-DAP-Seq(GSE60143)/Homer	WGCCACGTGK	1e-06	-15.21	0	1146	0.0283	953.5	0.0244
NeuroD1(bHLH)/Islet-NeuroD1-ChIP-Seq(GSE30298)/Homer	GCCATCTGTT	1e-06	-15.05	0	3806	0.0941	3402.3	0.087
AT1G12630(AP2EREBP)/colamp-AT1G12630-DAP-Seq(GSE60143)/Homer	TGTCGGCA	1e-06	-14.95	0	1935	0.0478	1671.3	0.0427
EHF(ETS)/LoVo-EHF-ChIP-Seq(GSE49402)/Homer	AVCAGGAAGT	1e-06	-14.29	0	4636	0.1146	4187.7	0.1071
RIN(MADS)/Tomato-RIN-ChIP-Seq(GSE116581)/Homer	CYAAAAWWGG	1e-06	-14.03	0	4207	0.104	3788.4	0.0969
GBF6(bZIP)/colamp-GBF6-DAP-Seq(GSE60143)/Homer	WWTGMCACGTCABCW	1e-06	-13.86	0	680	0.0168	545.9	0.014
bcd(Homeobox)/Embryo-Bcd-ChIP-Seq(GSE86966)/Homer	VNNGGATTADNN	1e-05	-13.73	0	3731	0.0922	3346.4	0.0856
Tbox:Smad(T-box,MAD)/ESCd5-Smad2_3-ChIP-Seq(GSE29422)/Homer	AGGTGHCAGACA	1e-05	-13.64	0	614	0.0152	488.6	0.0125
ZNF675(Zf)/HEK293-ZNF675.GFP-ChIP-Seq(GSE58341)/Homer	ARGAGGMCAAAATGW	1e-05	-13.63	0	490	0.0121	380.7	0.0097
HuR(?)/HEK293-HuR-CLIP-Seq(GSE87887)/Homer	BTTTGGTTTG	1e-05	-13.56	0	14754	0.3648	13825.8	0.3536
MYB3R4(MYB)/col-MYB3R4-DAP-Seq(GSE60143)/Homer	AWWTAACCGTTR	1e-05	-13.48	0	472	0.0117	365.6	0.0094
MYB98(MYB)/col-MYB98-DAP-Seq(GSE60143)/Homer	NWDCCGTTAC	1e-05	-13.46	0	1231	0.0304	1040.6	0.0266
bZIP16(bZIP)/colamp-bZIP16-DAP-Seq(GSE60143)/Homer	TGCCACGTGD	1e-05	-13.32	0	947	0.0234	785.6	0.0201
Hoxa13(Homeobox)/ChickenMSG-Hoxa13.Flag-ChIP-Seq(GSE86088)/Homer	CYHATAAAAN	1e-05	-13.31	0	10035	0.2481	9314.9	0.2382
TAGL1(MADS)/Tomato-TAGL1-ChIP-Seq(GSE116581)/Homer	CCAAAAATRG	1e-05	-12.97	0	3692	0.0913	3318	0.0849
MafB(bZIP)/BMM-Mafb-ChIP-Seq(GSE75722)/Homer	WNTGCTGASTCAGCANWTTY	1e-05	-12.88	0	1987	0.0491	1735.1	0.0444
SPL1(SBP)/colamp-SPL1-DAP-Seq(GSE60143)/Homer	HYGTACDTWH	1e-05	-12.88	0	7852	0.1941	7244	0.1852
LBD13(LOBAS2)/colamp-LBD13-DAP-Seq(GSE60143)/Homer	KCCGTNWTTTBCGGC	1e-05	-12.68	0	4268	0.1055	3862	0.0988
ERF11(AP2EREBP)/col-ERF11-DAP-Seq(GSE60143)/Homer	RTGGCGGCGG	1e-05	-12.3	0	5907	0.146	5411	0.1384
AT4G18450(AP2EREBP)/col-AT4G18450-DAP-Seq(GSE60143)/Homer	ATGGCGGCKG	1e-05	-12.21	0	3765	0.0931	3395.4	0.0868
CAMTA1(CAMTA)/col-CAMTA1-DAP-Seq(GSE60143)/Homer	WWAACGCGTT	1e-05	-11.87	0	2245	0.0555	1982.2	0.0507
IRF4(IRF)/GM12878-IRF4-ChIP-Seq(GSE32465)/Homer	ACTGAAACCA	1e-05	-11.73	0	1779	0.044	1553.2	0.0397
SPL9(SBP)/colamp-SPL9-DAP-Seq(GSE60143)/Homer	BTGTACTT	1e-05	-11.69	0	8992	0.2223	8348.7	0.2135
CRF10(AP2EREBP)/col100-CRF10-DAP-Seq(GSE60143)/Homer	DCCGCCGYHA	1e-05	-11.63	0	8429	0.2084	7813.5	0.1998
Foxa2(Forkhead)/Liver-Foxa2-ChIP-Seq(GSE25694)/Homer	CYTGTTTACWYW	1e-05	-11.59	0	3101	0.0767	2781.7	0.0711
MYB70(MYB)/col-MYB70-DAP-Seq(GSE60143)/Homer	WTAACNGTTA	1e-05	-11.57	0	6031	0.1491	5539	0.1416
MYB73(MYB)/col-MYB73-DAP-Seq(GSE60143)/Homer	NNNNHAACNGHHDHN	0.0001	-11.23	0	8427	0.2083	7818.8	0.1999
bZIP:IRF(bZIP,IRF)/Th17-BatF-ChIP-Seq(GSE39756)/Homer	NAGTTTCABTHTGACTNW	0.0001	-11.17	0	1478	0.0365	1281.3	0.0328
ZNF7(Zf)/HepG2-ZNF7.Flag-ChIP-Seq(Encode)/Homer	CTGCCWVCTTTTRTA	0.0001	-10.97	0.0001	2252	0.0557	1997.4	0.0511
AT1G47655(C2C2dof)/colamp-AT1G47655-DAP-Seq(GSE60143)/Homer	YHACTTTTTS	0.0001	-10.89	0.0001	15126	0.374	14236.4	0.3641
AT5G05550(Trihelix)/col-AT5G05550-DAP-Seq(GSE60143)/Homer	HDNHDTCKCCGGMGA	0.0001	-10.7	0.0001	5868	0.1451	5397.8	0.138
CDM1(C3H)/colamp-CDM1-DAP-Seq(GSE60143)/Homer	CCGAWAWTWTCGGAN	0.0001	-10.7	0.0001	320	0.0079	244.4	0.0063
SPL11(SBP)/col100-SPL11-DAP-Seq(GSE60143)/Homer	YTGTACTTBH	0.0001	-10.54	0.0001	2689	0.0665	2408.5	0.0616
E-box/Drosophila-Promoters/Homer	AACAGCTGTTHN	0.0001	-10.49	0.0001	1373	0.0339	1191	0.0305
ELF5(ETS)/T47D-ELF5-ChIP-Seq(GSE30407)/Homer	ACVAGGAAGT	0.0001	-10.47	0.0001	2524	0.0624	2255.2	0.0577
IRF1(IRF)/PBMC-IRF1-ChIP-Seq(GSE43036)/Homer	GAAAGTGAAAGT	0.0001	-10.43	0.0001	490	0.0121	393.3	0.0101
SPL5(SBP)/colamp-SPL5-DAP-Seq(GSE60143)/Homer	NNHGTACGGHNN	0.0001	-10.37	0.0001	1894	0.0468	1671.7	0.0427
ERF3(AP2EREBP)/colamp-ERF3-DAP-Seq(GSE60143)/Homer	ATGGCGGCGG	0.0001	-10.35	0.0001	5027	0.1243	4607.5	0.1178
Foxa3(Forkhead)/Liver-Foxa3-ChIP-Seq(GSE77670)/Homer	BSNTGTTTACWYWGN	0.0001	-10.3	0.0001	1110	0.0274	951.9	0.0243
Brachyury(T-box)/Mesoendoderm-Brachyury-ChIP-exo(GSE54963)/Homer	ANTTMRCASBNNNGTGYKAAN	0.0001	-10.18	0.0001	1246	0.0308	1076.1	0.0275
MYNN(Zf)/HEK293-MYNN.eGFP-ChIP-Seq(Encode)/Homer	TTCAAAWTAAAAGTC	0.0001	-10	0.0001	758	0.0187	634.4	0.0162
SpiB(ETS)/OCILY3-SPIB-ChIP-Seq(GSE56857)/Homer	AAAGRGGAAGTG	0.0001	-9.958	0.0002	905	0.0224	767.1	0.0196
Lhx1(Homeobox)/EmbryoCarcinoma-Lhx1-ChIP-Seq(GSE70957)/Homer	NNYTAATTAR	0.0001	-9.941	0.0002	4685	0.1158	4290.9	0.1097
Zic(Zf)/Cerebellum-ZIC1.2-ChIP-Seq(GSE60731)/Homer	CCTGCTGAGH	0.0001	-9.826	0.0002	5318	0.1315	4890.9	0.1251
CTCF-SatelliteElement(Zf?)/CD4+-CTCF-ChIP-Seq(Barski_et_al.)/Homer	TGCAGTTCCMVNWRTGGCCA	0.0001	-9.805	0.0002	108	0.0027	70.4	0.0018
FOXA1(Forkhead)/LNCAP-FOXA1-ChIP-Seq(GSE27824)/Homer	WAAGTAAACA	0.0001	-9.725	0.0002	4760	0.1177	4364.3	0.1116
KANADI1(Myb)/Seedling-KAN1-ChIP-Seq(GSE48081)/Homer	ARGAATAWWN	0.0001	-9.359	0.0003	4320	0.1068	3954.7	0.1011
CRX(Homeobox)/Retina-Crx-ChIP-Seq(GSE20012)/Homer	GCTAATCC	0.0001	-9.328	0.0003	8001	0.1978	7447.5	0.1905
Hoxd13(Homeobox)/ChickenMSG-Hoxd13.Flag-ChIP-Seq(GSE86088)/Homer	NCYAATAAAA	0.0001	-9.233	0.0003	6392	0.158	5918.5	0.1514
EKLF(Zf)/Erythrocyte-Klf1-ChIP-Seq(GSE20478)/Homer	NWGGGTGTGGCY	0.0001	-9.231	0.0003	285	0.007	219.4	0.0056
BIM1(bHLH)/colamp-BIM1-DAP-Seq(GSE60143)/Homer	NNNNNNVTCACGTGM	0.0001	-9.228	0.0003	434	0.0107	349.6	0.0089
FOXA1(Forkhead)/MCF7-FOXA1-ChIP-Seq(GSE26831)/Homer	WAAGTAAACA	0.001	-9.103	0.0003	3825	0.0946	3492	0.0893
EMB1789(C3H)/col-EMB1789-DAP-Seq(GSE60143)/Homer	TWTTTACCGYND	0.001	-8.992	0.0004	1361	0.0336	1191.7	0.0305
BPC1(BBRBPC)/colamp-BPC1-DAP-Seq(GSE60143)/Homer	GARGAGAGAGAA	0.001	-8.908	0.0004	2152	0.0532	1925.2	0.0492
PBX1(Homeobox)/MCF7-PBX1-ChIP-Seq(GSE28007)/Homer	GSCTGTCACTCA	0.001	-8.799	0.0005	304	0.0075	237.9	0.0061
At5g08750(C3H)/col-At5g08750-DAP-Seq(GSE60143)/Homer	NWDTTGCGGCTR	0.001	-8.621	0.0006	2007	0.0496	1793	0.0459
SeqBias: CG-repeat	CGCGCGCGCG	0.001	-8.487	0.0006	9608	0.2375	8998.5	0.2301
ESE3(AP2EREBP)/col-ESE3-DAP-Seq(GSE60143)/Homer	GACGGTGG	0.001	-8.375	0.0007	8387	0.2073	7834.7	0.2004
At1g64620(C2C2dof)/colamp-At1g64620-DAP-Seq(GSE60143)/Homer	CACTTTTT	0.001	-8.302	0.0008	6428	0.1589	5969.6	0.1527
LOB(LOBAS2)/col-LOB-DAP-Seq(GSE60143)/Homer	CGCCGKAWWTTHCGS	0.001	-8.249	0.0008	1419	0.0351	1251.4	0.032
CBF1(AP2EREBP)/colamp-CBF1-DAP-Seq(GSE60143)/Homer	YRCCGACATN	0.001	-8.172	0.0009	2123	0.0525	1906.8	0.0488
GBF5(bZIP)/colamp-GBF5-DAP-Seq(GSE60143)/Homer	WKNWSACGTGGCAWN	0.001	-8.161	0.0009	965	0.0239	834.5	0.0213
VRN1(ABI3VP1)/col-VRN1-DAP-Seq(GSE60143)/Homer	TTTTTTTTTT	0.001	-8.054	0.001	715	0.0177	607.7	0.0155
IRF:BATF(IRF:bZIP)/pDC-Irf8-ChIP-Seq(GSE66899)/Homer	CTTTCANTATGACTV	0.001	-7.971	0.001	433	0.0107	354.8	0.0091
GRF9(GRF)/colamp-GRF9-DAP-Seq(GSE60143)/Homer	NWCTGACANNNNNNN	0.001	-7.822	0.0012	4091	0.1011	3761.1	0.0962
bZIP48(bZIP)/colamp-bZIP48-DAP-Seq(GSE60143)/Homer	DDWWKVTSACGTGGC	0.001	-7.749	0.0013	1064	0.0263	928.3	0.0237
ATHB21(HB)/colamp-ATHB21-DAP-Seq(GSE60143)/Homer	YCAATWAT	0.001	-7.684	0.0014	1602	0.0396	1426.5	0.0365
IRF3(IRF)/BMDM-Irf3-ChIP-Seq(GSE67343)/Homer	AGTTTCAKTTTC	0.001	-7.675	0.0014	1109	0.0274	970.2	0.0248
At4g31060(AP2EREBP)/colamp-At4g31060-DAP-Seq(GSE60143)/Homer	CACCGACAAW	0.001	-7.586	0.0015	1394	0.0345	1234	0.0316
MYB3R5(MYB)/col-MYB3R5-DAP-Seq(GSE60143)/Homer	THYAACGGTHAWAWT	0.001	-7.516	0.0016	206	0.0051	157.1	0.004
SPL13(SBP)/col-SPL13-DAP-Seq(GSE60143)/Homer	WAHTGTACGGAH	0.001	-7.356	0.0019	397	0.0098	326	0.0083
PRDM1(Zf)/Hela-PRDM1-ChIP-Seq(GSE31477)/Homer	ACTTTCACTTTC	0.001	-7.269	0.0021	1900	0.047	1708.3	0.0437
Unknown2/Arabidopsis-Promoters/Homer	AAACGACGTCGTTTT	0.001	-7.211	0.0022	27	0.0007	13.1	0.0003
At3g60580(C2H2)/col-At3g60580-DAP-Seq(GSE60143)/Homer	WTTYTACT	0.001	-7.171	0.0022	19603	0.4846	18643.1	0.4768
AT1G77200(AP2EREBP)/colamp-AT1G77200-DAP-Seq(GSE60143)/Homer	ACCGACAHWD	0.001	-7.148	0.0023	2392	0.0591	2170.5	0.0555
At1g22810(AP2EREBP)/colamp-At1g22810-DAP-Seq(GSE60143)/Homer	BCACCGACANNN	0.001	-7.094	0.0024	1632	0.0403	1460.9	0.0374
MYB118(MYB)/colamp-MYB118-DAP-Seq(GSE60143)/Homer	TAWCCGTTAC	0.001	-7.088	0.0024	1135	0.0281	999.6	0.0256
ERF5(AP2EREBP)/colamp-ERF5-DAP-Seq(GSE60143)/Homer	DCMGCCGCCA	0.001	-7.021	0.0026	3923	0.097	3615.7	0.0925
RUNX-AML(Runt)/CD4+-PolII-ChIP-Seq(Barski_et_al.)/Homer	GCTGTGGTTW	0.01	-6.891	0.0029	2680	0.0663	2444.5	0.0625
MYB119(MYB)/colamp-MYB119-DAP-Seq(GSE60143)/Homer	YRACCGTTACDD	0.01	-6.833	0.0031	1152	0.0285	1017.7	0.026
At4g16750(AP2EREBP)/col-At4g16750-DAP-Seq(GSE60143)/Homer	HACCGACAHA	0.01	-6.765	0.0033	2425	0.06	2206.6	0.0564
Duxbl(Homeobox)/NIH3T3-Duxbl.HA-ChIP-Seq(GSE119782)/Homer	TAAYCYAATCAA	0.01	-6.576	0.004	186	0.0046	143.7	0.0037
AT5G25475(ABI3VP1)/col-AT5G25475-DAP-Seq(GSE60143)/Homer	RNNRNCAAGCADNDB	0.01	-6.564	0.004	6079	0.1503	5671.6	0.145
bHLH18(bHLH)/col-bHLH18-DAP-Seq(GSE60143)/Homer	CACGTGTTYCACGTG	0.01	-6.487	0.0043	71	0.0018	47.9	0.0012
OBP3(C2C2dof)/col-OBP3-DAP-Seq(GSE60143)/Homer	NYWACTTTTT	0.01	-6.437	0.0045	13198	0.3263	12491.7	0.3194
TOD6?/SacCer-Promoters/Homer	GCGATGAGMT	0.01	-6.433	0.0045	849	0.021	741.2	0.019
REB1/SacCer-Promoters/Homer	KCCGGGTAAYRR	0.01	-6.422	0.0046	614	0.0152	526.4	0.0135
TCX2(CPP)/colamp-TCX2-DAP-Seq(GSE60143)/Homer	NNWWTTYRAAHN	0.01	-6.35	0.0049	4971	0.1229	4621.7	0.1182
ATHB13(Homeobox)/col-ATHB13-DAP-Seq(GSE60143)/Homer	CAATAATT	0.01	-6.326	0.005	3900	0.0964	3606	0.0922
LXRE(NR),DR4/RAW-LXRb.biotin-ChIP-Seq(GSE21512)/Homer	RGGTTACTANAGGTCA	0.01	-6.231	0.0055	145	0.0036	109.6	0.0028
Foxh1(Forkhead)/hESC-FOXH1-ChIP-Seq(GSE29422)/Homer	NNTGTGGATTSS	0.01	-6.203	0.0056	2055	0.0508	1866.6	0.0477
PU.1:IRF8(ETS:IRF)/pDC-Irf8-ChIP-Seq(GSE66899)/Homer	GGAAGTGAAAST	0.01	-6.196	0.0057	678	0.0168	586.4	0.015
CAMTA5(CAMTA)/col-CAMTA5-DAP-Seq(GSE60143)/Homer	ACGCGTTTTANACRC	0.01	-6.183	0.0057	1085	0.0268	961.8	0.0246
Pit1+1bp(Homeobox)/GCrat-Pit1-ChIP-Seq(GSE58009)/Homer	ATGCATAATTCA	0.01	-6.167	0.0058	1282	0.0317	1144	0.0293
Unknown-ESC-element(?)/mES-Nanog-ChIP-Seq(GSE11724)/Homer	CACAGCAGGGGG	0.01	-6.142	0.0059	3248	0.0803	2991.8	0.0765
STAT6(Stat)/Macrophage-Stat6-ChIP-Seq(GSE38377)/Homer	TTCCKNAGAA	0.01	-6.091	0.0062	1869	0.0462	1693.3	0.0433
EFL-1(E2F)/cElegans-L1-EFL1-ChIP-Seq(modEncode)/Homer	TGCAARYGCGCTCYA	0.01	-6	0.0068	87	0.0022	61.4	0.0016
OCT:OCT(POU,Homeobox)/NPC-Brn1-ChIP-Seq(GSE35496)/Homer	ATGAATATTCATGAG	0.01	-5.978	0.0069	35	0.0009	20.2	0.0005
bHLH28(bHLH)/col-bHLH28-DAP-Seq(GSE60143)/Homer	NHHTGTACGGAH	0.01	-5.954	0.0071	1129	0.0279	1004.6	0.0257
DUX(Homeobox)/C2C12-Dux-ChIP-Seq(GSE87279)/Homer	BCWGATTCAATCAAN	0.01	-5.921	0.0073	13	0.0003	5.7	0.0001
SPL3(SBP)/colamp-SPL3-DAP-Seq(GSE60143)/Homer	WDTTGTACGGAH	0.01	-5.57	0.0103	168	0.0042	131.6	0.0034
DREB26(AP2EREBP)/col-DREB26-DAP-Seq(GSE60143)/Homer	CCACCGACAH	0.01	-5.525	0.0108	1119	0.0277	999.5	0.0256
bZIP3(bZIP)/col-bZIP3-DAP-Seq(GSE60143)/Homer	DWKNHSACGTGGCAD	0.01	-5.497	0.0111	1574	0.0389	1424	0.0364
Brn2(POU,Homeobox)/NPC-Brn2-ChIP-Seq(GSE35496)/Homer	ATGAATATTC	0.01	-5.451	0.0115	359	0.0089	301.7	0.0077
OCT:OCT-short(POU,Homeobox)/NPC-OCT6-ChIP-Seq(GSE43916)/Homer	ATGCATWATGCATRW	0.01	-5.417	0.0119	2733	0.0676	2516.2	0.0643
MYB33(MYB)/col-MYB33-DAP-Seq(GSE60143)/Homer	DDTYNGTTAN	0.01	-5.328	0.013	6596	0.1631	6192	0.1583
AGL6(MADS)/col-AGL6-DAP-Seq(GSE60143)/Homer	TTWCCWWAWWDGGWA	0.01	-5.31	0.0132	357	0.0088	300.7	0.0077
MYB56(MYB)/colamp-MYB56-DAP-Seq(GSE60143)/Homer	HTAACGRMHY	0.01	-5.3	0.0133	2934	0.0725	2708.4	0.0693
NF1:FOXA1(CTF,Forkhead)/LNCAP-FOXA1-ChIP-Seq(GSE27824)/Homer	WNTGTTTRYTTTGGCA	0.01	-5.235	0.0141	228	0.0056	185.6	0.0047
At2g41835(C2H2)/col-At2g41835-DAP-Seq(GSE60143)/Homer	TTTGAAAA	0.01	-5.114	0.0159	1783	0.0441	1625.2	0.0416
SeqBias: polyC-repeat	CCCCCCCCCC	0.01	-5.06	0.0168	40096	0.9913	38715.2	0.9901
At4g28140(AP2EREBP)/colamp-At4g28140-DAP-Seq(GSE60143)/Homer	DCCACCGACCAW	0.01	-4.997	0.0178	1172	0.029	1054.2	0.027
AT5G02460(C2C2dof)/col-AT5G02460-DAP-Seq(GSE60143)/Homer	CHCCTTTT	0.01	-4.758	0.0225	8410	0.2079	7943.9	0.2031
OCT:OCT(POU,Homeobox,IR1)/NPC-Brn2-ChIP-Seq(GSE35496)/Homer	ATGAATWATTCATGA	0.01	-4.73	0.0231	95	0.0023	71.5	0.0018
CBF4(AP2EREBP)/colamp-CBF4-DAP-Seq(GSE60143)/Homer	NRCCGACDWNNNNNN	0.01	-4.643	0.0251	1984	0.049	1821.7	0.0466
CArG(MADS)/PUER-Srf-ChIP-Seq(Sullivan_et_al.)/Homer	CCATATATGGNM	0.01	-4.636	0.0253	877	0.0217	783.7	0.02
DEAR3(AP2EREBP)/colamp-DEAR3-DAP-Seq(GSE60143)/Homer	BCACCGACAWNNNNN	0.1	-4.59	0.0264	1015	0.0251	912.3	0.0233
dof45(C2C2dof)/col-dof45-DAP-Seq(GSE60143)/Homer	NVAWAAAGTN	0.1	-4.57	0.0269	10681	0.2641	10128.1	0.259
DEL1(E2FDP)/colamp-DEL1-DAP-Seq(GSE60143)/Homer	TTCCCGCCAA	0.1	-4.474	0.0295	13	0.0003	6.1	0.0002
THRb(NR)/HepG2-THRb.Flag-ChIP-Seq(Encode)/Homer	GGTCACCTGAGGTCA	0.1	-4.427	0.0308	1709	0.0423	1565.3	0.04
Tal1	CATCTG	0.1	-4.366	0.0327	5950	0.1471	5599.6	0.1432
ERF104(AP2EREBP)/col-ERF104-DAP-Seq(GSE60143)/Homer	GGCGGCGG	0.1	-4.332	0.0337	7223	0.1786	6818.5	0.1744
Rbpj1(?)/Panc1-Rbpj1-ChIP-Seq(GSE47459)/Homer	HTTTCCCASG	0.1	-4.226	0.0374	5022	0.1242	4716.8	0.1206
p53(p53)/mES-cMyc-ChIP-Seq(GSE11431)/Homer	ACATGCCCGGGCAT	0.1	-4.212	0.0379	38	0.0009	25.5	0.0007
LEF1(HMG)/H1-LEF1-ChIP-Seq(GSE64758)/Homer	CCTTTGATST	0.1	-4.207	0.0379	2560	0.0633	2373.8	0.0607
Unknown2/Drosophila-Promoters/Homer	CATCMCTA	0.1	-4.189	0.0385	6801	0.1681	6418.2	0.1641
Adof1(C2C2dof)/col-Adof1-DAP-Seq(GSE60143)/Homer	NRWAAAGYDV	0.1	-4.178	0.0389	11927	0.2949	11339.9	0.29
At2g44940(AP2EREBP)/colamp-At2g44940-DAP-Seq(GSE60143)/Homer	NYACCGACAHNNNNN	0.1	-4.115	0.0413	795	0.0197	712.7	0.0182
AT1G20910(ARID)/col-AT1G20910-DAP-Seq(GSE60143)/Homer	THAATTRAWN	0.1	-4.021	0.0452	5408	0.1337	5090.3	0.1302
MyoG(bHLH)/C2C12-MyoG-ChIP-Seq(GSE36024)/Homer	AACAGCTG	0.1	-3.971	0.0474	6244	0.1544	5891.3	0.1507
SOL1(CPP)/colamp-SOL1-DAP-Seq(GSE60143)/Homer	ATTTAAATHN	0.1	-3.947	0.0485	4779	0.1181	4491.8	0.1149
GBF3(bZIP)/Arabidopsis-GBF3-ChIP-Seq(GSE80564)/Homer	TGCCACGTSAYC	0.1	-3.924	0.0495	1319	0.0326	1205.3	0.0308
Srebp2(bHLH)/HepG2-Srebp2-ChIP-Seq(GSE31477)/Homer	CGGTCACSCCAC	0.1	-3.906	0.0502	403	0.01	351.3	0.009
DDF1(AP2EREBP)/col-DDF1-DAP-Seq(GSE60143)/Homer	GCCGACAT	0.1	-3.802	0.0556	1246	0.0308	1138.6	0.0291
ZIM(C2C2gata)/col-ZIM-DAP-Seq(GSE60143)/Homer	ATCSRACGGTYRAGA	0.1	-3.78	0.0567	32	0.0008	21.5	0.0005
At5g62940(C2C2dof)/col-At5g62940-DAP-Seq(GSE60143)/Homer	WHWHHACTTTTT	0.1	-3.764	0.0575	14336	0.3544	13674.8	0.3497
ATHB33(ZFHD)/col-ATHB33-DAP-Seq(GSE60143)/Homer	NGTRATTAAK	0.1	-3.744	0.0585	5009	0.1238	4716	0.1206
Cbf1(bHLH)/Yeast-Cbf1-ChIP-Seq(GSE29506)/Homer	TCACGTGAYH	0.1	-3.744	0.0585	980	0.0242	889.6	0.0227
Zfp57(Zf)/H1-ZFP57.HA-ChIP-Seq(GSE115387)/Homer	NANTGCSGCA	0.1	-3.692	0.0613	2878	0.0712	2685.1	0.0687
AT3G25990(Trihelix)/colamp-AT3G25990-DAP-Seq(GSE60143)/Homer	TTAACCATAG	0.1	-3.643	0.0642	1990	0.0492	1843.8	0.0472
TINY(AP2EREBP)/col-TINY-DAP-Seq(GSE60143)/Homer	NNCACCGACA	0.1	-3.624	0.0653	1020	0.0252	928.5	0.0237
Ets1-distal(ETS)/CD4+-PolII-ChIP-Seq(Barski_et_al.)/Homer	MACAGGAAGT	0.1	-3.599	0.0668	834	0.0206	754.2	0.0193
Rap210(AP2EREBP)/col-Rap210-DAP-Seq(GSE60143)/Homer	TGTCGGCA	0.1	-3.527	0.0716	1972	0.0488	1828.7	0.0468
FOXM1(Forkhead)/MCF7-FOXM1-ChIP-Seq(GSE72977)/Homer	TRTTTACTTW	0.1	-3.483	0.0747	4000	0.0989	3759.6	0.0961
CELF2(RRM)/JSL1-CELF2-CLIP-Seq(GSE71264)/Homer	RGTGTCAG	0.1	-3.469	0.0755	1452	0.0359	1337.8	0.0342
RAP21(AP2EREBP)/colamp-RAP21-DAP-Seq(GSE60143)/Homer	BCACCGACAHNN	0.1	-3.466	0.0756	615	0.0152	551.7	0.0141
AGL25(MADS)/colamp-AGL25-DAP-Seq(GSE60143)/Homer	TTTCCATWTWTGGAA	0.1	-3.457	0.0761	158	0.0039	131.9	0.0034
REM19(REM)/colamp-REM19-DAP-Seq(GSE60143)/Homer	AAAAAAAA	0.1	-3.416	0.079	2466	0.061	2299.5	0.0588
AT3G57600(AP2EREBP)/col-AT3G57600-DAP-Seq(GSE60143)/Homer	GGCGGTGG	0.1	-3.411	0.0793	5548	0.1372	5241.8	0.134
Myf5(bHLH)/GM-Myf5-ChIP-Seq(GSE24852)/Homer	BAACAGCTGT	0.1	-3.38	0.0815	4507	0.1114	4246.6	0.1086
NFAT:AP1(RHD,bZIP)/Jurkat-NFATC1-ChIP-Seq(Jolma_et_al.)/Homer	SARTGGAAAAWRTGAGTCAB	0.1	-3.359	0.0831	558	0.0138	499	0.0128
ANAC046(NAC)/colamp-ANAC046-DAP-Seq(GSE60143)/Homer	ACACGYWAYC	0.1	-3.319	0.0862	7280	0.18	6904.4	0.1766
At3g45610(C2C2dof)/col-At3g45610-DAP-Seq(GSE60143)/Homer	TWACTTTTTS	0.1	-3.319	0.0862	6377	0.1577	6038.1	0.1544
HLH-1(bHLH)/cElegans-Embryo-HLH1-ChIP-Seq(modEncode)/Homer	RACAGCTGTTBH	0.1	-3.136	0.1031	3710	0.0917	3491	0.0893
RBFox2(?)/Heart-RBFox2-CLIP-Seq(GSE57926)/Homer	TGCATGCA	0.1	-3.124	0.1042	9230	0.2282	8784.1	0.2246
AGL63(MADS)/col-AGL63-DAP-Seq(GSE60143)/Homer	TTCCAAWWWTGG	0.1	-3.122	0.1042	2552	0.0631	2387.8	0.0611
Pax7(Paired,Homeobox),long/Myoblast-Pax7-ChIP-Seq(GSE25064)/Homer	TAATCHGATTAC	0.1	-3.119	0.1042	82	0.002	65.5	0.0017
CBF3(AP2EREBP)/colamp-CBF3-DAP-Seq(GSE60143)/Homer	YNRCCGACATNN	0.1	-3.108	0.105	1356	0.0335	1252.6	0.032
ERF10(AP2EREBP)/col-ERF10-DAP-Seq(GSE60143)/Homer	RTGGCGGCGG	0.1	-3.094	0.1063	4878	0.1206	4609.5	0.1179
Unknown(Homeobox)/Limb-p300-ChIP-Seq/Homer	SSCMATWAAA	0.1	-3.085	0.107	2611	0.0646	2444.4	0.0625
OBP1(C2C2dof)/col-OBP1-DAP-Seq(GSE60143)/Homer	NHHACTTTWT	0.1	-3.023	0.1136	12236	0.3025	11681.5	0.2987
Zic2(Zf)/ESC-Zic2-ChIP-Seq(SRP197560)/Homer	CHCAGCRGGRGG	0.1	-3.013	0.1145	3271	0.0809	3075.1	0.0786
ZNF41(Zf)/HEK293-ZNF41.GFP-ChIP-Seq(GSE58341)/Homer	CCTCATGGTGYCYTWYTCCCTTGTG	0.1	-2.98	0.118	78	0.0019	62.6	0.0016
HOXB13(Homeobox)/ProstateTumor-HOXB13-ChIP-Seq(GSE56288)/Homer	TTTTATKRGG	0.1	-2.958	0.1203	4021	0.0994	3793.7	0.097
RUNX(Runt)/HPC7-Runx1-ChIP-Seq(GSE22178)/Homer	SAAACCACAG	0.1	-2.879	0.13	2309	0.0571	2161.5	0.0553
SPL14(SBP)/col-SPL14-DAP-Seq(GSE60143)/Homer	NNWHTGTACGGAHNH	0.1	-2.783	0.1427	669	0.0165	609.6	0.0156
TATA-box/SacCer-Promoters/Homer	BBHWTATATA	0.1	-2.772	0.144	1406	0.0348	1305.8	0.0334
PLT1(AP2EREBP)/colamp-PLT1-DAP-Seq(GSE60143)/Homer	GCACGAWTYCCGAGG	0.1	-2.765	0.1446	199	0.0049	172.7	0.0044
bHLH10(bHLH)/colamp-bHLH10-DAP-Seq(GSE60143)/Homer	YACCGACA	0.1	-2.757	0.1455	1110	0.0274	1025.3	0.0262
Dorsal(RHD)/Embryo-dl-ChIP-Seq(GSE65441)/Homer	GGGAAAAMCCCG	0.1	-2.743	0.1472	612	0.0151	556	0.0142
GSC(Homeobox)/FrogEmbryos-GSC-ChIP-Seq(DRA000576)/Homer	RGGATTAR	0.1	-2.736	0.148	3661	0.0905	3455.4	0.0884
PAX5(Paired,Homeobox),condensed/GM12878-PAX5-ChIP-Seq(GSE32465)/Homer	GTCACGCTCSCTGM	0.1	-2.718	0.1502	359	0.0089	320.7	0.0082
AT1G69570(C2C2dof)/col-AT1G69570-DAP-Seq(GSE60143)/Homer	WAAAAGTGHH	0.1	-2.676	0.1563	4686	0.1158	4438.6	0.1135
dof24(C2C2dof)/col-dof24-DAP-Seq(GSE60143)/Homer	TWMCTTTTTG	0.1	-2.655	0.1593	8674	0.2144	8268.8	0.2115
CUC2(NAC)/colamp-CUC2-DAP-Seq(GSE60143)/Homer	TRCKTGTNNNWCAMG	0.1	-2.649	0.1599	869	0.0215	799.4	0.0204
Tcf12(bHLH)/GM12878-Tcf12-ChIP-Seq(GSE32465)/Homer	VCAGCTGYTG	0.1	-2.581	0.1707	6462	0.1598	6145.4	0.1572
MyoD(bHLH)/Myotube-MyoD-ChIP-Seq(GSE21614)/Homer	RRCAGCTGYTSY	0.1	-2.562	0.1737	5879	0.1453	5586.1	0.1429
Oct11(POU,Homeobox)/NCIH1048-POU2F3-ChIP-seq(GSE115123)/Homer	GATTTGCATA	0.1	-2.554	0.1747	1172	0.029	1087.1	0.0278
AT3G60490(AP2EREBP)/colamp-AT3G60490-DAP-Seq(GSE60143)/Homer	NNRCCGACANNNNNN	0.1	-2.542	0.1763	1081	0.0267	1001	0.0256
AT5G59990(C2C2COlike)/colamp-AT5G59990-DAP-Seq(GSE60143)/Homer	TCTCAACCGTTCATT	0.1	-2.466	0.1898	78	0.0019	64.8	0.0017
Srebp1a(bHLH)/HepG2-Srebp1a-ChIP-Seq(GSE31477)/Homer	RTCACSCCAY	0.1	-2.446	0.1932	605	0.015	553.2	0.0141
ZFP3(Zf)/HEK293-ZFP3.GFP-ChIP-Seq(GSE58341)/Homer	GGGTTTTGAAGGATGARTAGGAGTT	0.1	-2.445	0.1932	3	0.0001	0.5	0
SEP3(MADS)/Arabidoposis-Flower-Sep3-ChIP-Seq/Homer	CCAAAAAGGG	0.1	-2.442	0.1932	4220	0.1043	3999	0.1023
DMRT6(DM)/Testis-DMRT6-ChIP-Seq(GSE60440)/Homer	YDGHTACAWTGTADC	0.1	-2.439	0.1933	540	0.0134	492.4	0.0126
Tcf7(HMG)/GM12878-TCF7-ChIP-Seq(Encode)/Homer	CTTTGATGTGSB	0.1	-2.422	0.1962	1236	0.0306	1150.4	0.0294
EBNA1(EBV-virus)/Raji-EBNA1-ChIP-Seq(GSE30709)/Homer	GGYAGCAYDTGCTDCCCNNN	0.1	-2.413	0.1976	62	0.0015	51	0.0013
AT2G31460(REMB3)/col-AT2G31460-DAP-Seq(GSE60143)/Homer	WNWARWDGAAATGAT	0.1	-2.395	0.2007	1325	0.0328	1235.3	0.0316
DREF/Drosophila-Promoters/Homer	AVYTATCGATAD	0.1	-2.32	0.2159	48	0.0012	39	0.001
ZNF16(Zf)/HEK293-ZNF16.GFP-ChIP-Seq(GSE58341)/Homer	MACCTTCYATGGCTCCCTAKTGCCY	1	-2.277	0.2248	15	0.0004	10.2	0.0003
RLR1?/SacCer-Promoters/Homer	WTTTTCYYTTTT	1	-2.235	0.234	2071	0.0512	1949.8	0.0499
SeqBias: GCW-triplet	GCWGCWGCWGCW	1	-2.208	0.2398	40443	0.9999	39094.7	0.9998
GEI-11(Myb?)/cElegans-L4-GEI11-ChIP-Seq(modEncode)/Homer	CCGACAYYTYACGGG	1	-2.183	0.2454	227	0.0056	202	0.0052
ELF3(ETS)/PDAC-ELF3-ChIP-Seq(GSE64557)/Homer	ANCAGGAAGT	1	-2.171	0.2478	2398	0.0593	2263.1	0.0579
AGL15(MADS)/col-AGL15-DAP-Seq(GSE60143)/Homer	TTTCCHWATWDGGAA	1	-2.168	0.2481	444	0.011	405.1	0.0104
ISRE(IRF)/ThioMac-LPS-Expression(GSE23622)/Homer	AGTTTCASTTTC	1	-2.089	0.2679	169	0.0042	149.1	0.0038
Hoxb4(Homeobox)/ES-Hoxb4-ChIP-Seq(GSE34014)/Homer	TGATTRATGGCY	1	-2.066	0.2734	660	0.0163	610.2	0.0156
HOXA9(Homeobox)/HSC-Hoxa9-ChIP-Seq(GSE33509)/Homer	GGCCATAAATCA	1	-2.05	0.2772	2520	0.0623	2383.5	0.061
AGL13(MADS)/col-AGL13-DAP-Seq(GSE60143)/Homer	TWCCAWWTWTGGWAA	1	-2.047	0.2776	110	0.0027	95.2	0.0024
BBX31(Orphan)/col-BBX31-DAP-Seq(GSE60143)/Homer	NAAAAAGTDA	1	-2.047	0.2776	6711	0.1659	6406.1	0.1638
Otx2(Homeobox)/EpiLC-Otx2-ChIP-Seq(GSE56098)/Homer	NYTAATCCYB	1	-2.031	0.2808	2440	0.0603	2307.6	0.059
SeqBias: CA-repeat	CACACACACA	1	-1.994	0.2908	21017	0.5196	20212	0.5169
USF1(bHLH)/GM12878-Usf1-ChIP-Seq(GSE32465)/Homer	SGTCACGTGR	1	-1.993	0.2908	1627	0.0402	1531.9	0.0392
RUNX1(Runt)/Jurkat-RUNX1-ChIP-Seq(GSE29180)/Homer	AAACCACARM	1	-1.97	0.2965	3534	0.0874	3357.3	0.0859
EIL4(EIL)/Tomato-EIL4-ChIP-Seq(GSE116581)/Homer	GATTCAWTGAAT	1	-1.885	0.3224	331	0.0082	302.6	0.0077
Unknown1/Arabidopsis-Promoters/Homer	RGGGTAWWWTHGTAA	1	-1.87	0.3264	222	0.0055	200.9	0.0051
KAN2(G2like)/colamp-KAN2-DAP-Seq(GSE60143)/Homer	ATATTCTY	1	-1.864	0.3276	4556	0.1126	4343	0.1111
RUNX2(Runt)/PCa-RUNX2-ChIP-Seq(GSE33889)/Homer	NWAACCACADNN	1	-1.852	0.331	2683	0.0663	2545.3	0.0651
AT2G20110(CPP)/colamp-AT2G20110-DAP-Seq(GSE60143)/Homer	ATTYAAATHY	1	-1.842	0.3336	4681	0.1157	4463.9	0.1142
ATHB24(ZFHD)/colamp-ATHB24-DAP-Seq(GSE60143)/Homer	TAATTAAS	1	-1.841	0.3336	2715	0.0671	2576.3	0.0659
Unknown5/Drosophila-Promoters/Homer	GCTGATAASV	1	-1.827	0.3371	2320	0.0574	2198.7	0.0562
ATHB34(ZFHD)/colamp-ATHB34-DAP-Seq(GSE60143)/Homer	TRATTARS	1	-1.82	0.339	2901	0.0717	2755.3	0.0705
ERF2(AP2EREBP)/colamp-ERF2-DAP-Seq(GSE60143)/Homer	GGCGGCTG	1	-1.814	0.3402	5828	0.1441	5567.9	0.1424
ESE1(AP2EREBP)/col-ESE1-DAP-Seq(GSE60143)/Homer	GGCGGCGG	1	-1.785	0.3495	6153	0.1521	5881.5	0.1504
Pdx1(Homeobox)/Islet-Pdx1-ChIP-Seq(SRA008281)/Homer	YCATYAATCA	1	-1.773	0.353	3483	0.0861	3315.6	0.0848
AT4G27900(C2C2COlike)/col-AT4G27900-DAP-Seq(GSE60143)/Homer	TCTCVACCGTTSATT	1	-1.752	0.3597	22	0.0005	18	0.0005
CUC3(NAC)/col-CUC3-DAP-Seq(GSE60143)/Homer	TRCKTGWNNNACAMG	1	-1.732	0.3663	909	0.0225	852.2	0.0218
bZIP44(bZIP)/colamp-bZIP44-DAP-Seq(GSE60143)/Homer	NDTGCCACGTCAGCH	1	-1.721	0.3694	61	0.0015	52.5	0.0013
ATHB7(Homeobox)/col-ATHB7-DAP-Seq(GSE60143)/Homer	AATGATTG	1	-1.719	0.3694	2206	0.0545	2092.8	0.0535
OCT4-SOX2-TCF-NANOG(POU,Homeobox,HMG)/mES-Oct4-ChIP-Seq(GSE11431)/Homer	ATTTGCATAACAATG	1	-1.71	0.3723	611	0.0151	569.5	0.0146
LMI1(HB)/colamp-LMI1-DAP-Seq(GSE60143)/Homer	AATTATTG	1	-1.694	0.3775	2490	0.0616	2365.2	0.0605
dof43(C2C2dof)/colamp-dof43-DAP-Seq(GSE60143)/Homer	NAAAAAGTDA	1	-1.688	0.3786	6008	0.1485	5746.9	0.147
Zic3(Zf)/mES-Zic3-ChIP-Seq(GSE37889)/Homer	GGCCYCCTGCTGDGH	1	-1.665	0.3869	3788	0.0936	3612.4	0.0924
ATHB53(HB)/col-ATHB53-DAP-Seq(GSE60143)/Homer	CAATAATT	1	-1.663	0.3869	1678	0.0415	1588.4	0.0406
ZML1(C2C2gata)/colamp-ZML1-DAP-Seq(GSE60143)/Homer	ATCWYRACCGTTSRW	1	-1.661	0.3869	24	0.0006	19.1	0.0005
BPC6(BBRBPC)/col-BPC6-DAP-Seq(GSE60143)/Homer	YTYTCTCTCTCTCTA	1	-1.658	0.3871	144	0.0036	129.2	0.0033
CBF2(AP2EREBP)/colamp-CBF2-DAP-Seq(GSE60143)/Homer	YBRCCGACATNNNNN	1	-1.604	0.4079	1344	0.0332	1270.8	0.0325
GATA:SCL(Zf,bHLH)/Ter119-SCL-ChIP-Seq(GSE18720)/Homer	CRGCTGBNGNSNNSAGATAA	1	-1.583	0.4157	453	0.0112	421.8	0.0108
HAT1(Homeobox)/col-HAT1-DAP-Seq(GSE60143)/Homer	SCAATCATTGNN	1	-1.578	0.4171	474	0.0117	441.5	0.0113
Six4(Homeobox)/MCF7-SIX4-ChIP-Seq(Encode)/Homer	TGWAAYCTGABACCB	1	-1.571	0.4188	110	0.0027	98.2	0.0025
Znf263(Zf)/K562-Znf263-ChIP-Seq(GSE31477)/Homer	CVGTSCTCCC	1	-1.563	0.4217	9647	0.2385	9259.5	0.2368
Olig2(bHLH)/Neuron-Olig2-ChIP-Seq(GSE30882)/Homer	RCCATMTGTT	1	-1.562	0.4217	8837	0.2185	8478.2	0.2168
bZIP69(bZIP)/col-bZIP69-DAP-Seq(GSE60143)/Homer	GACAGCTGKCAW	1	-1.561	0.4217	579	0.0143	541.7	0.0139
ATHB25(ZFHD)/colamp-ATHB25-DAP-Seq(GSE60143)/Homer	TAATTAVB	1	-1.556	0.4221	4162	0.1029	3976.9	0.1017
ERF73(AP2EREBP)/col-ERF73-DAP-Seq(GSE60143)/Homer	CCGCCGCC	1	-1.553	0.4222	5782	0.1429	5535.9	0.1416
EIN3(EIL)/col-EIN3-DAP-Seq(GSE60143)/Homer	ARATTCAATGWATYT	1	-1.548	0.4237	424	0.0105	394.3	0.0101
ZNF382(Zf)/HEK293-ZNF382.GFP-ChIP-Seq(GSE58341)/Homer	GNCTGTASTRNTGBCTCHTT	1	-1.542	0.4255	113	0.0028	101.8	0.0026
DMRT1(DM)/Testis-DMRT1-ChIP-Seq(GSE64892)/Homer	TWGHWACAWTGTWDC	1	-1.522	0.4333	655	0.0162	614.1	0.0157
At4g32800(AP2EREBP)/colamp-At4g32800-DAP-Seq(GSE60143)/Homer	DYCACCGACAHWWWH	1	-1.482	0.4501	423	0.0105	394.3	0.0101
MYB41(MYB)/col-MYB41-DAP-Seq(GSE60143)/Homer	BYTYACCTAA	1	-1.48	0.4501	867	0.0214	817.8	0.0209
DDF2(AP2EREBP)/col-DDF2-DAP-Seq(GSE60143)/Homer	GATGTCGRCR	1	-1.478	0.4501	120	0.003	108.8	0.0028
Atoh1(bHLH)/Cerebellum-Atoh1-ChIP-Seq(GSE22111)/Homer	VNRVCAGCTGGY	1	-1.461	0.4567	5583	0.138	5348.1	0.1368
ANAC094(NAC)/col-ANAC094-DAP-Seq(GSE60143)/Homer	DVCGTRNNNNNYACG	1	-1.456	0.458	1794	0.0444	1705.6	0.0436
Phox2b(Homeobox)/CLBGA-PHOX2B-ChIP-Seq(GSE90683)/Homer	TTAATTNAATTA	1	-1.429	0.4699	563	0.0139	528.4	0.0135
DEAR5(AP2EREBP)/col-DEAR5-DAP-Seq(GSE60143)/Homer	NDWTGTCGGTGRWDN	1	-1.426	0.4701	585	0.0145	549.7	0.0141
Initiator/Drosophila-Promoters/Homer	NTCAGTYG	1	-1.419	0.4724	8769	0.2168	8421.7	0.2154
ERF1(AP2EREBP)/colamp-ERF1-DAP-Seq(GSE60143)/Homer	GGCGGCTR	1	-1.414	0.4742	5188	0.1283	4970.5	0.1271
Bcl6(Zf)/Liver-Bcl6-ChIP-Seq(GSE31578)/Homer	NNNCTTTCCAGGAAA	1	-1.399	0.4803	4001	0.0989	3829	0.0979
PIF7(bHLH)/col-PIF7-DAP-Seq(GSE60143)/Homer	CCACGTGGNH	1	-1.327	0.5152	714	0.0177	674.1	0.0172
HDG7(HB)/col-HDG7-DAP-Seq(GSE60143)/Homer	WGCATTTAATGC	1	-1.32	0.5176	672	0.0166	634.5	0.0162
ERF38(AP2EREBP)/col-ERF38-DAP-Seq(GSE60143)/Homer	CACCGACA	1	-1.309	0.5226	1734	0.0429	1652.1	0.0422
AR-halfsite(NR)/LNCaP-AR-ChIP-Seq(GSE27824)/Homer	CCAGGAACAG	1	-1.298	0.5273	16892	0.4176	16272.3	0.4161
REM16(ABI3VP1)/col-REM16-DAP-Seq(GSE60143)/Homer	DTTTTTSCCGSMAAA	1	-1.284	0.5336	2	0	1.5	0
E-box/Arabidopsis-Promoters/Homer	GCCACGTG	1	-1.271	0.5396	1790	0.0443	1707.2	0.0437
PU.1(ETS)/ThioMac-PU.1-ChIP-Seq(GSE21512)/Homer	AGAGGAAGTG	1	-1.248	0.551	1356	0.0335	1291.7	0.033
GATA3(Zf),DR8/iTreg-Gata3-ChIP-Seq(GSE20898)/Homer	AGATSTNDNNDSAGATAASN	1	-1.248	0.551	209	0.0052	194.7	0.005
CDF3(C2C2dof)/colamp-CDF3-DAP-Seq(GSE60143)/Homer	AAAAGTRM	1	-1.226	0.561	6970	0.1723	6698.9	0.1713
ANAC038(NAC)/col-ANAC038-DAP-Seq(GSE60143)/Homer	ACACGTWAYC	1	-1.216	0.5658	7950	0.1965	7644.7	0.1955
PAX6(Paired,Homeobox)/Forebrain-Pax6-ChIP-Seq(GSE66961)/Homer	NGTGTTCAVTSAAGCGKAAA	1	-1.214	0.566	319	0.0079	299.7	0.0077
STAT6(Stat)/CD4-Stat6-ChIP-Seq(GSE22104)/Homer	ABTTCYYRRGAA	1	-1.213	0.566	1763	0.0436	1683.3	0.043
bZIP42(bZIP)/colamp-bZIP42-DAP-Seq(GSE60143)/Homer	GCCACGTCAGCA	1	-1.195	0.5747	9	0.0002	7.1	0.0002
AT3G16280(AP2EREBP)/colamp-AT3G16280-DAP-Seq(GSE60143)/Homer	HCACCGACAHHDHHN	1	-1.176	0.5848	1184	0.0293	1128.7	0.0289
Pax8(Paired,Homeobox)/Thyroid-Pax8-ChIP-Seq(GSE26938)/Homer	GTCATGCHTGRCTGS	1	-1.167	0.5886	1140	0.0282	1086.8	0.0278
GLI3(Zf)/Limb-GLI3-ChIP-Chip(GSE11077)/Homer	CGTGGGTGGTCC	1	-1.167	0.5886	188	0.0046	175.6	0.0045
STAT1(Stat)/HelaS3-STAT1-ChIP-Seq(GSE12782)/Homer	NATTTCCNGGAAAT	1	-1.134	0.606	766	0.0189	728.9	0.0186
At3g24120(G2like)/col-At3g24120-DAP-Seq(GSE60143)/Homer	NWWAGMATMW	1	-1.126	0.6097	12998	0.3213	12524.6	0.3203
ANL2(HB)/col-ANL2-DAP-Seq(GSE60143)/Homer	CATTAATTGC	1	-1.121	0.6121	2112	0.0522	2022.1	0.0517
ATHB40(HB)/col-ATHB40-DAP-Seq(GSE60143)/Homer	HCAATWATTG	1	-1.108	0.6184	2608	0.0645	2500.7	0.0639
GATA19(C2C2gata)/colamp-GATA19-DAP-Seq(GSE60143)/Homer	ATCSGATCVG	1	-1.106	0.6189	245	0.0061	230.3	0.0059
PRDM15(Zf)/ESC-Prdm15-ChIP-Seq(GSE73694)/Homer	YCCDNTCCAGGTTTT	1	-1.096	0.6236	3277	0.081	3145.4	0.0804
CHR(?)/Hela-CellCycle-Expression/Homer	SRGTTTCAAA	1	-1.08	0.6327	1914	0.0473	1833.7	0.0469
Oct4(POU,Homeobox)/mES-Oct4-ChIP-Seq(GSE11431)/Homer	ATTTGCATAW	1	-1.078	0.6327	1703	0.0421	1630.8	0.0417
PAX3:FKHR-fusion(Paired,Homeobox)/Rh4-PAX3:FKHR-ChIP-Seq(GSE19063)/Homer	ACCRTGACTAATTNN	1	-1.075	0.6338	727	0.018	692.3	0.0177
Tbx5(T-box)/HL1-Tbx5.biotin-ChIP-Seq(GSE21529)/Homer	AGGTGTCA	1	-1.074	0.6338	12772	0.3158	12310.2	0.3148
WRKY17(WRKY)/colamp-WRKY17-DAP-Seq(GSE60143)/Homer	GCGTTGACTTTT	1	-1.04	0.6534	13	0.0003	11.8	0.0003
Ik-1	NHTTGGGAATRCC	1	-1.034	0.6561	40449	1	39104.2	1
AT1G44830(AP2EREBP)/col-AT1G44830-DAP-Seq(GSE60143)/Homer	NCCACCGACA	1	-1.028	0.6589	1405	0.0347	1345.7	0.0344
SeqBias: TA-repeat	TATATATATA	1	-1.025	0.6596	9293	0.2297	8954.4	0.229
ABI5(bZIP)/col-ABI5-DAP-Seq(GSE60143)/Homer	GCCACGTG	1	-1.008	0.6698	1450	0.0358	1389.1	0.0355
Atf4(bZIP)/MEF-Atf4-ChIP-Seq(GSE35681)/Homer	MTGATGCAAT	1	-1.006	0.6703	1319	0.0326	1263	0.0323
Hoxc9(Homeobox)/Ainv15-Hoxc9-ChIP-Seq(GSE21812)/Homer	GGCCATAAATCA	1	-0.9994	0.6733	1918	0.0474	1840.5	0.0471
CRF4(AP2EREBP)/colamp-CRF4-DAP-Seq(GSE60143)/Homer	CGCCGCCA	1	-0.9386	0.7142	4418	0.1092	4254.2	0.1088
EWS:ERG-fusion(ETS)/CADO_ES1-EWS:ERG-ChIP-Seq(SRA014231)/Homer	ATTTCCTGTN	1	-0.935	0.7155	2326	0.0575	2236.1	0.0572
AT2G28810(C2C2dof)/colamp-AT2G28810-DAP-Seq(GSE60143)/Homer	VAAAAAGTWA	1	-0.9211	0.7242	9542	0.2359	9203.7	0.2354
T1ISRE(IRF)/ThioMac-Ifnb-Expression/Homer	ACTTTCGTTTCT	1	-0.9141	0.728	37	0.0009	34.5	0.0009
VIP1(bZIP)/col-VIP1-DAP-Seq(GSE60143)/Homer	NTTGACAGCTGTCAN	1	-0.9044	0.7337	869	0.0215	833.2	0.0213
ATHB23(ZFHD)/col-ATHB23-DAP-Seq(GSE60143)/Homer	HTAATTARNN	1	-0.9011	0.7348	3337	0.0825	3213.4	0.0822
ATHB15(HB)/col-ATHB15-DAP-Seq(GSE60143)/Homer	GYAATSATTA	1	-0.8612	0.7633	932	0.023	895.4	0.0229
TSO1(CPP)/col-TSO1-DAP-Seq(GSE60143)/Homer	RAATTTRAAW	1	-0.8547	0.767	289	0.0071	276.4	0.0071
STAT5(Stat)/mCD4+-Stat5-ChIP-Seq(GSE12346)/Homer	RTTTCTNAGAAA	1	-0.8423	0.7751	893	0.0221	858.2	0.0219
AS2(LOBAS2)/col-AS2-DAP-Seq(GSE60143)/Homer	CCGDAAWWHMCGSCG	1	-0.8222	0.7895	549	0.0136	527.2	0.0135
Unknown1(NR/Ini-like)/Drosophila-Promoters/Homer	MYGGTCACACTG	1	-0.8107	0.7972	557	0.0138	535.3	0.0137
MYB27(MYB)/colamp-MYB27-DAP-Seq(GSE60143)/Homer	TACCTAACWT	1	-0.8035	0.8015	396	0.0098	380.1	0.0097
GTL1(Trihelix)/colamp-GTL1-DAP-Seq(GSE60143)/Homer	WWTTTACCKY	1	-0.7941	0.8076	3872	0.0957	3737	0.0956
PLT3(AP2EREBP)/col-PLT3-DAP-Seq(GSE60143)/Homer	GCACGNWTHYCGAGG	1	-0.7862	0.8126	160	0.004	153.5	0.0039
Twist2(bHLH)/Myoblast-Twist2.Ty1-ChIP-Seq(GSE127998)/Homer	MCAGCTGBYH	1	-0.7847	0.8126	8835	0.2184	8532.8	0.2182
Pit1(Homeobox)/GCrat-Pit1-ChIP-Seq(GSE58009)/Homer	ATGMATATDC	1	-0.777	0.8172	3375	0.0834	3257.2	0.0833
AtIDD11(C2H2)/colamp-AtIDD11-DAP-Seq(GSE60143)/Homer	TTTGTCGTTT	1	-0.7724	0.8196	1131	0.028	1090.7	0.0279
NLP7(RWPRK)/col-NLP7-DAP-Seq(GSE60143)/Homer	TGRCCYTTCR	1	-0.7624	0.8263	6069	0.15	5861.2	0.1499
FOXA1:AR(Forkhead,NR)/LNCAP-AR-ChIP-Seq(GSE27824)/Homer	AGTAAACAAAAAAGAACAND	1	-0.7378	0.8454	208	0.0051	200.1	0.0051
DUX4(Homeobox)/Myoblasts-DUX4.V5-ChIP-Seq(GSE75791)/Homer	NWTAAYCYAATCAWN	1	-0.7319	0.8489	97	0.0024	93.1	0.0024
SOC1(MADS)/Seedling-SOC1-ChIP-Seq(GSE45846)/Homer	TWCCAWWTWTGG	1	-0.716	0.861	987	0.0244	953.8	0.0244
ANAC079(NAC)/colamp-ANAC079-DAP-Seq(GSE60143)/Homer	TACACGCAACCT	1	-0.6898	0.8824	1408	0.0348	1361.2	0.0348
Six1(Homeobox)/Myoblast-Six1-ChIP-Chip(GSE20150)/Homer	GKVTCADRTTWC	1	-0.6804	0.8891	603	0.0149	583.7	0.0149
O2(bZIP)/Corn-O2-ChIP-Seq(GSE63991)/Homer	GCTGACGTGGCA	1	-0.6727	0.8944	549	0.0136	531.3	0.0136
bHLH74(bHLH)/col-bHLH74-DAP-Seq(GSE60143)/Homer	DRATCACGTGAB	1	-0.6655	0.8993	923	0.0228	893.2	0.0228
ETS:E-box(ETS,bHLH)/HPC7-Scl-ChIP-Seq(GSE22178)/Homer	AGGAARCAGCTG	1	-0.6447	0.9166	355	0.0088	344.9	0.0088
At1g77640(AP2EREBP)/col-At1g77640-DAP-Seq(GSE60143)/Homer	TGTCGGTGGA	1	-0.6048	0.9523	743	0.0184	721.8	0.0185
AT5G47660(Trihelix)/colamp-AT5G47660-DAP-Seq(GSE60143)/Homer	AWTTTTACCG	1	-0.5675	0.9867	5129	0.1268	4969.5	0.1271
NeuroG2(bHLH)/Fibroblast-NeuroG2-ChIP-Seq(GSE75910)/Homer	ACCATCTGTT	1	-0.5543	0.9982	7298	0.1804	7069.3	0.1808
VND6(NAC)/col-VND6-DAP-Seq(GSE60143)/Homer	DCTTNHTTTTYAMGY	1	-0.5541	0.9982	3204	0.0792	3107.7	0.0795
At5g66730(C2H2)/colamp-At5g66730-DAP-Seq(GSE60143)/Homer	TTTGTCKTTTTK	1	-0.5475	1	881	0.0218	857.9	0.0219
CEBP:CEBP(bZIP)/MEF-Chop-ChIP-Seq(GSE35681)/Homer	NTNATGCAAYMNNHTGMAAY	1	-0.5449	1	650	0.0161	634	0.0162
Cux2(Homeobox)/Liver-Cux2-ChIP-Seq(GSE35985)/Homer	HNRAATCAAT	1	-0.5346	1	1362	0.0337	1324.7	0.0339
MYB113(MYB)/col-MYB113-DAP-Seq(GSE60143)/Homer	HNDAWTCMGTTAYWN	1	-0.514	1	1793	0.0443	1743.9	0.0446
Hnf6b(Homeobox)/LNCaP-Hnf6b-ChIP-Seq(GSE106305)/Homer	TATTGAYY	1	-0.51	1	2676	0.0662	2599.7	0.0665
PUCHI(AP2EREBP)/colamp-PUCHI-DAP-Seq(GSE60143)/Homer	GCGCCGTY	1	-0.5024	1	5861	0.1449	5684.4	0.1454
AGL16(MADS)/col-AGL16-DAP-Seq(GSE60143)/Homer	TWCCHWATWDGGAAA	1	-0.5	1	230	0.0057	226.1	0.0058
Tcf21(bHLH)/ArterySmoothMuscle-Tcf21-ChIP-Seq(GSE61369)/Homer	NAACAGCTGG	1	-0.4729	1	5585	0.1381	5421	0.1386
dHNF4(NR)/Fly-HNF4-ChIP-Seq(GSE73675)/Homer	GGTCCAAAGTCCAMT	1	-0.4664	1	70	0.0017	71	0.0018
JKD(C2H2)/col-JKD-DAP-Seq(GSE60143)/Homer	TTTTGTCGTTTT	1	-0.4602	1	586	0.0145	574.9	0.0147
HOXD13(Homeobox)/Chicken-Hoxd13-ChIP-Seq(GSE38910)/Homer	NCYAATAAAA	1	-0.4543	1	3764	0.0931	3658.1	0.0935
RBPJ:Ebox(?,bHLH)/Panc1-Rbpj1-ChIP-Seq(GSE47459)/Homer	GGGRAARRGRMCAGMTG	1	-0.4533	1	1243	0.0307	1213	0.031
ZNF317(Zf)/HEK293-ZNF317.GFP-ChIP-Seq(GSE58341)/Homer	GTCWGCTGTYYCTCT	1	-0.4489	1	327	0.0081	322.5	0.0082
AT4G12670(MYBrelated)/col-AT4G12670-DAP-Seq(GSE60143)/Homer	AGGGTTTAGGGTTTA	1	-0.4392	1	1	0	0.6	0
Oct2(POU,Homeobox)/Bcell-Oct2-ChIP-Seq(GSE21512)/Homer	ATATGCAAAT	1	-0.4233	1	945	0.0234	925.3	0.0237
AIL7(AP2EREBP)/colamp-AIL7-DAP-Seq(GSE60143)/Homer	KCACRAWTYYCGAGG	1	-0.4184	1	1137	0.0281	1112.5	0.0285
LIN-39(Homeobox)/cElegans.L3-LIN39-ChIP-Seq(modEncode)/Homer	ATGATTRATG	1	-0.4157	1	3987	0.0986	3878.5	0.0992
ZNF189(Zf)/HEK293-ZNF189.GFP-ChIP-Seq(GSE58341)/Homer	TGGAACAGMA	1	-0.4152	1	3628	0.0897	3530.2	0.0903
NFkB-p65-Rel(RHD)/ThioMac-LPS-Expression(GSE23622)/Homer	GGAAATTCCC	1	-0.4142	1	128	0.0032	128.9	0.0033
ATHB5(HB)/colamp-ATHB5-DAP-Seq(GSE60143)/Homer	AATGATTG	1	-0.3982	1	3053	0.0755	2974.3	0.0761
AT1G76880(Trihelix)/col-AT1G76880-DAP-Seq(GSE60143)/Homer	ACGGTAAAAW	1	-0.3907	1	1161	0.0287	1137.3	0.0291
ATHB6(Homeobox)/Arabidopsis-HB6-ChIP-Seq(GSE80564)/Homer	CAATNATTBN	1	-0.3754	1	2376	0.0587	2319.5	0.0593
Unknown4/Drosophila-Promoters/Homer	AAAAATACCRMA	1	-0.3679	1	405	0.01	401.1	0.0103
FHY3(FAR1)/Arabidopsis-FHY3-ChIP-Seq(GSE30711)/Homer	HHCACGCGCBTN	1	-0.3507	1	1297	0.0321	1272.3	0.0325
ATHB6(Homeobox)/col-ATHB6-DAP-Seq(GSE60143)/Homer	AATGATTG	1	-0.3454	1	4117	0.1018	4012	0.1026
AT3G12130(C3H)/colamp-AT3G12130-DAP-Seq(GSE60143)/Homer	TMACTTTTTV	1	-0.344	1	9788	0.242	9508.2	0.2432
ZNF264(Zf)/HEK293-ZNF264.GFP-ChIP-Seq(GSE58341)/Homer	RGGGCACTAACY	1	-0.3348	1	2368	0.0585	2315.5	0.0592
CEBP:AP1(bZIP)/ThioMac-CEBPb-ChIP-Seq(GSE21512)/Homer	DRTGTTGCAA	1	-0.3347	1	3277	0.081	3198.2	0.0818
CLOCK(bHLH)/Liver-Clock-ChIP-Seq(GSE39860)/Homer	GHCACGTG	1	-0.3223	1	1904	0.0471	1865.9	0.0477
TCFL2(HMG)/K562-TCF7L2-ChIP-Seq(GSE29196)/Homer	ACWTCAAAGG	1	-0.3201	1	290	0.0072	290.3	0.0074
caudal(Homeobox)/Drosophila-Embryos-ChIP-Chip(modEncode)/Homer	GGYCATAAAW	1	-0.3196	1	2813	0.0695	2749.8	0.0703
Barx1(Homeobox)/Stomach-Barx1.3xFlag-ChIP-Seq(GSE69483)/Homer	AAACMATTAN	1	-0.3105	1	1682	0.0416	1650.6	0.0422
Gata4(Zf)/Heart-Gata4-ChIP-Seq(GSE35151)/Homer	NBWGATAAGR	1	-0.31	1	3446	0.0852	3365.7	0.0861
RAV1(RAV)/colamp-RAV1-DAP-Seq(GSE60143)/Homer	TWWTTTCTGTTG	1	-0.3075	1	2789	0.069	2727.9	0.0698
ANAC057(NAC)/colamp-ANAC057-DAP-Seq(GSE60143)/Homer	DVCKTGNNNNNCAMG	1	-0.297	1	2104	0.052	2062.9	0.0528
GLIS3(Zf)/Thyroid-Glis3.GFP-ChIP-Seq(GSE103297)/Homer	CTCCCTGGGAGGCCN	1	-0.2926	1	5132	0.1269	5004.8	0.128
Mouse_Recombination_Hotspot(Zf)/Testis-DMC1-ChIP-Seq(GSE24438)/Homer	ACTYKNATTCGTGNTACTTC	1	-0.2922	1	219	0.0054	221.3	0.0057
TCP17(TCP)/col-TCP17-DAP-Seq(GSE60143)/Homer	GTGGTCCCCA	1	-0.2856	1	75	0.0019	78.6	0.002
AT1G76870(Trihelix)/col-AT1G76870-DAP-Seq(GSE60143)/Homer	AAAACCRGWW	1	-0.2739	1	1294	0.032	1275.3	0.0326
NUC(C2H2)/col-NUC-DAP-Seq(GSE60143)/Homer	HAVAAAACGACAAAA	1	-0.2705	1	285	0.007	287.2	0.0073
Six2(Homeobox)/NephronProgenitor-Six2-ChIP-Seq(GSE39837)/Homer	GWAAYHTGAKMC	1	-0.2667	1	3000	0.0742	2937.3	0.0751
IDD2(C2H2)/colamp-IDD2-DAP-Seq(GSE60143)/Homer	HAVAAAAMGACAAAA	1	-0.2664	1	431	0.0107	431.8	0.011
ANAC092(NAC)/colamp-ANAC092-DAP-Seq(GSE60143)/Homer	WRCKTGWNNNWCAMG	1	-0.2652	1	1070	0.0265	1057.6	0.027
Unknown6/Drosophila-Promoters/Homer	AATTTTAAAA	1	-0.2535	1	2090	0.0517	2053.4	0.0525
Pitx1:Ebox(Homeobox,bHLH)/Hindlimb-Pitx1-ChIP-Seq(GSE41591)/Homer	YTAATTRAWWCCAGATGT	1	-0.2465	1	663	0.0164	660.8	0.0169
MYB116(MYB)/colamp-MYB116-DAP-Seq(GSE60143)/Homer	AGTTAGGCAN	1	-0.2445	1	1934	0.0478	1902.8	0.0487
HAT5(Homeobox)/colamp-HAT5-DAP-Seq(GSE60143)/Homer	DCAATWATTG	1	-0.2271	1	440	0.0109	442.8	0.0113
IDD7(C2H2)/col-IDD7-DAP-Seq(GSE60143)/Homer	TTTGTCKTTTTN	1	-0.2228	1	1235	0.0305	1222.7	0.0313
CUX1(Homeobox)/K562-CUX1-ChIP-Seq(GSE92882)/Homer	TATCGATNAN	1	-0.213	1	1963	0.0485	1934.3	0.0495
WRKY7(WRKY)/colamp-WRKY7-DAP-Seq(GSE60143)/Homer	AAAAGTCAACGSHWD	1	-0.2036	1	2	0	3.6	0.0001
HDG1(Homeobox)/col100-HDG1-DAP-Seq(GSE60143)/Homer	DDYAATTAATGH	1	-0.2027	1	1809	0.0447	1785.4	0.0457
At5g29000(G2like)/col-At5g29000-DAP-Seq(GSE60143)/Homer	RGAATATTCYHH	1	-0.1999	1	685	0.0169	685.9	0.0175
MafF(bZIP)/HepG2-MafF-ChIP-Seq(GSE31477)/Homer	HWWGTCAGCAWWTTT	1	-0.1955	1	1129	0.0279	1121.1	0.0287
Tcfcp2l1(CP2)/mES-Tcfcp2l1-ChIP-Seq(GSE11431)/Homer	NRAACCRGTTYRAACCRGYT	1	-0.1906	1	375	0.0093	380.7	0.0097
ZNF519(Zf)/HEK293-ZNF519.GFP-ChIP-Seq(GSE58341)/Homer	GAGSCCGAGC	1	-0.1848	1	982	0.0243	978.3	0.025
PBX2(Homeobox)/K562-PBX2-ChIP-Seq(Encode)/Homer	RTGATTKATRGN	1	-0.1827	1	2819	0.0697	2773.4	0.0709
p73(p53)/Trachea-p73-ChIP-Seq(PRJNA310161)/Homer	NRRRCAWGTCCDGRCATGYY	1	-0.1751	1	86	0.0021	93	0.0024
ZNF768(Zf)/Rajj-ZNF768-ChIP-Seq(GSE111879)/Homer	RHHCAGAGAGGB	1	-0.1739	1	84	0.0021	90.2	0.0023
CEBP(bZIP)/ThioMac-CEBPb-ChIP-Seq(GSE21512)/Homer	ATTGCGCAAC	1	-0.1685	1	2349	0.0581	2317.8	0.0593
SPCH(bHLH)/Seedling-SPCH-ChIP-Seq(GSE57497)/Homer	WNBCACGTGA	1	-0.1659	1	3825	0.0946	3756.6	0.0961
Cdx2(Homeobox)/mES-Cdx2-ChIP-Seq(GSE14586)/Homer	GYMATAAAAH	1	-0.164	1	2296	0.0568	2266.7	0.058
PAX5(Paired,Homeobox)/GM12878-PAX5-ChIP-Seq(GSE32465)/Homer	GCAGCCAAGCRTGACH	1	-0.1576	1	1541	0.0381	1529.5	0.0391
BHLHA15(bHLH)/NIH3T3-BHLHB8.HA-ChIP-Seq(GSE119782)/Homer	NAMCAGCTGK	1	-0.1487	1	6902	0.1706	6753	0.1727
RAR:RXR(NR),DR5/ES-RAR-ChIP-Seq(GSE56893)/Homer	RGGTCADNNAGAGGTCAV	1	-0.1464	1	53	0.0013	59.2	0.0015
TBP3(MYBrelated)/col-TBP3-DAP-Seq(GSE60143)/Homer	VYTAGGGCAN	1	-0.1446	1	1775	0.0439	1760.6	0.045
Chop(bZIP)/MEF-Chop-ChIP-Seq(GSE35681)/Homer	ATTGCATCAT	1	-0.1349	1	898	0.0222	901.6	0.0231
AT5G60130(ABI3VP1)/col-AT5G60130-DAP-Seq(GSE60143)/Homer	WTTYTAAGVAAA	1	-0.1342	1	7298	0.1804	7141.8	0.1826
HNF6(Homeobox)/Liver-Hnf6-ChIP-Seq(ERP000394)/Homer	NTATYGATCH	1	-0.1328	1	1628	0.0402	1618.1	0.0414
LIN-15B(Zf)/cElegans-L3-LIN15B-ChIP-Seq(modEncode)/Homer	CARTGGAGCGCRYTTGCATT	1	-0.1266	1	15	0.0004	19.6	0.0005
Tcf4(HMG)/Hct116-Tcf4-ChIP-Seq(SRA012054)/Homer	ASATCAAAGGVA	1	-0.1264	1	1582	0.0391	1574.6	0.0403
AARE(HLH)/mES-cMyc-ChIP-Seq/Homer	GATTGCATCA	1	-0.112	1	350	0.0087	361.5	0.0092
AT3G58630(Trihelix)/col-AT3G58630-DAP-Seq(GSE60143)/Homer	TCTCCGGCGA	1	-0.1033	1	550	0.0136	561.8	0.0144
LCL1(MYBrelated)/colamp-LCL1-DAP-Seq(GSE60143)/Homer	NAAAATATCTWHWWN	1	-0.1009	1	404	0.01	416.7	0.0107
ANAC087(NAC)/col-ANAC087-DAP-Seq(GSE60143)/Homer	WVCKTGHNNNWCAMG	1	-0.09918	1	724	0.0179	734.5	0.0188
Tbr1(T-box)/Cortex-Tbr1-ChIP-Seq(GSE71384)/Homer	AAGGTGTKAA	1	-0.09886	1	5229	0.1293	5141.3	0.1315
ANAC016(NAC)/col-ANAC016-DAP-Seq(GSE60143)/Homer	WNCTTGNNNNNCAMG	1	-0.09707	1	2317	0.0573	2300.4	0.0588
CDX4(Homeobox)/ZebrafishEmbryos-Cdx4.Myc-ChIP-Seq(GSE48254)/Homer	NGYCATAAAWCH	1	-0.09541	1	3403	0.0841	3362.1	0.086
RKD2(RWPRK)/colamp-RKD2-DAP-Seq(GSE60143)/Homer	GACKTTTCRDCTTCC	1	-0.09199	1	2088	0.0516	2077.3	0.0531
ANAC017(NAC)/colamp-ANAC017-DAP-Seq(GSE60143)/Homer	TMCTTGNNNNNCAAG	1	-0.08771	1	254	0.0063	267.8	0.0068
HAT2(Homeobox)/colamp-HAT2-DAP-Seq(GSE60143)/Homer	CYAATSATTR	1	-0.08243	1	2507	0.062	2490.5	0.0637
ANAC013(NAC)/col-ANAC013-DAP-Seq(GSE60143)/Homer	CTTGNNNNNCAAGNA	1	-0.08023	1	1156	0.0286	1165	0.0298
COG1(C2C2dof)/col-COG1-DAP-Seq(GSE60143)/Homer	DAAAAAGTGA	1	-0.07866	1	5456	0.1349	5370.2	0.1373
Hand2(bHLH)/Mesoderm-Hand2-ChIP-Seq(GSE61475)/Homer	TGACANARRCCAGRC	1	-0.07621	1	1483	0.0367	1487.1	0.038
NTM1(NAC)/col-NTM1-DAP-Seq(GSE60143)/Homer	ACTTRTARAASAAGT	1	-0.07615	1	1421	0.0351	1426.1	0.0365
ZNF136(Zf)/HEK293-ZNF136.GFP-ChIP-Seq(GSE58341)/Homer	YTKGATAHAGTATTCTWGGTNGGCA	1	-0.06739	1	240	0.0059	255.8	0.0065
EGL-5(Homeobox)/cElegans-L3-EGL5-ChIP-Seq(modEncode)/Homer	ATTTAATGGG	1	-0.06617	1	5133	0.1269	5061.6	0.1294
MYB44(MYB)/colamp-MYB44-DAP-Seq(GSE60143)/Homer	CVGTTWWKTCNGTTA	1	-0.06442	1	217	0.0054	232.9	0.006
Bcl11a(Zf)/HSPC-BCL11A-ChIP-Seq(GSE104676)/Homer	TYTGACCASWRG	1	-0.06396	1	1869	0.0462	1870.2	0.0478
FAR1(FAR1)/col-FAR1-DAP-Seq(GSE60143)/Homer	TKNNNYYCACGCGCY	1	-0.06259	1	424	0.0105	441.5	0.0113
bHLH34(bHLH)/colamp-bHLH34-DAP-Seq(GSE60143)/Homer	HGWGRHWGACACGTG	1	-0.0566	1	940	0.0232	957	0.0245
THRa(NR)/C17.2-THRa-ChIP-Seq(GSE38347)/Homer	GGTCANYTGAGGWCA	1	-0.05608	1	1057	0.0261	1072.1	0.0274
AT1G01250(AP2EREBP)/col-AT1G01250-DAP-Seq(GSE60143)/Homer	YCACCGACAHTW	1	-0.05441	1	354	0.0088	372.4	0.0095
AT2G20400(G2like)/colamp-AT2G20400-DAP-Seq(GSE60143)/Homer	DNVGAATATTCBNHN	1	-0.05413	1	348	0.0086	366	0.0094
SND2(NAC)/colamp-SND2-DAP-Seq(GSE60143)/Homer	CTTVWNNNWBAAGNW	1	-0.05225	1	1478	0.0365	1489.1	0.0381
AT5G63260(C3H)/col-AT5G63260-DAP-Seq(GSE60143)/Homer	RAAAAAGTRA	1	-0.05201	1	9295	0.2298	9120.1	0.2332
At1g13300(G2like)/col-At1g13300-DAP-Seq(GSE60143)/Homer	GAATCTWAGATTCYN	1	-0.05082	1	14	0.0003	20.1	0.0005
HSFB4(HSF)/col-HSFB4-DAP-Seq(GSE60143)/Homer	TTCTAGAAGCTTCTA	1	-0.05037	1	48	0.0012	58.9	0.0015
ANAC071(NAC)/col-ANAC071-DAP-Seq(GSE60143)/Homer	DNCKTNDNNNHNAAG	1	-0.04893	1	2357	0.0583	2355.8	0.0602
HSFB3(HSF)/colamp-HSFB3-DAP-Seq(GSE60143)/Homer	TTCTAGAAGMTTHTW	1	-0.04762	1	112	0.0028	126.9	0.0032
ZNF652/HepG2-ZNF652.Flag-ChIP-Seq(Encode)/Homer	TTAACCCTTTVNKKN	1	-0.04704	1	702	0.0174	722.6	0.0185
At2g45680(TCP)/colamp-At2g45680-DAP-Seq(GSE60143)/Homer	GTGGGNCCCACNDND	1	-0.04439	1	104	0.0026	118.3	0.003
REST-NRSF(Zf)/Jurkat-NRSF-ChIP-Seq/Homer	GGMGCTGTCCATGGTGCTGA	1	-0.04262	1	24	0.0006	32.4	0.0008
ANAC083(NAC)/col-ANAC083-DAP-Seq(GSE60143)/Homer	CKTRWNNNWYAMGTA	1	-0.04074	1	2055	0.0508	2062.9	0.0528
Phox2a(Homeobox)/Neuron-Phox2a-ChIP-Seq(GSE31456)/Homer	YTAATYNRATTA	1	-0.03772	1	1163	0.0288	1183.5	0.0303
HNF1b(Homeobox)/PDAC-HNF1B-ChIP-Seq(GSE64557)/Homer	GTTAATNATTAA	1	-0.03592	1	382	0.0094	404.1	0.0103
SVP(MADS)/col-SVP-DAP-Seq(GSE60143)/Homer	ANTTWCCHAATTTGG	1	-0.03561	1	1354	0.0335	1374	0.0351
Replumless(BLH)/Arabidopsis-RPL.GFP-ChIP-Seq(GSE78727)/Homer	HGTCWHATCA	1	-0.03507	1	3479	0.086	3463.4	0.0886
M1BP(Zf)/S2R+-M1BP-ChIP-Seq(GSE49842)/Homer	CAGTGTGACCGT	1	-0.03373	1	661	0.0163	685.6	0.0175
p63(p53)/Keratinocyte-p63-ChIP-Seq(GSE17611)/Homer	NNDRCATGYCYNRRCATGYH	1	-0.03363	1	987	0.0244	1010.7	0.0258
ZKSCAN1(Zf)/HepG2-ZKSCAN1-ChIP-Seq(Encode)/Homer	GCACAYAGTAGGKCY	1	-0.03106	1	51	0.0013	63.2	0.0016
AT2G28920(ND)/col-AT2G28920-DAP-Seq(GSE60143)/Homer	WAGATATTTWTW	1	-0.03087	1	743	0.0184	768.6	0.0197
Ascl1(bHLH)/NeuralTubes-Ascl1-ChIP-Seq(GSE55840)/Homer	NNVVCAGCTGBN	1	-0.02994	1	7792	0.1926	7678.4	0.1964
GT3a(Trihelix)/col-GT3a-DAP-Seq(GSE60143)/Homer	WNACACGTGTYWWAW	1	-0.02854	1	475	0.0117	500.8	0.0128
HIF-1a(bHLH)/MCF7-HIF1a-ChIP-Seq(GSE28352)/Homer	TACGTGCV	1	-0.02834	1	1311	0.0324	1334.4	0.0341
ANAC045(NAC)/col-ANAC045-DAP-Seq(GSE60143)/Homer	DNCKTVNNNNNNAMG	1	-0.02607	1	6312	0.156	6241	0.1596
GATA(Zf),IR4/iTreg-Gata3-ChIP-Seq(GSE20898)/Homer	NAGATWNBNATCTNN	1	-0.0247	1	228	0.0056	250.1	0.0064
ZNF165(Zf)/WHIM12-ZNF165-ChIP-Seq(GSE65937)/Homer	AAGGKGRCGCAGGCA	1	-0.02356	1	407	0.0101	433.4	0.0111
SGR5(C2H2)/colamp-SGR5-DAP-Seq(GSE60143)/Homer	TTTGTCTTTTTT	1	-0.02353	1	2362	0.0584	2375.4	0.0607
HSF21(HSF)/col-HSF21-DAP-Seq(GSE60143)/Homer	CTTCTAGAAGMTTYW	1	-0.02312	1	185	0.0046	206.4	0.0053
Max(bHLH)/K562-Max-ChIP-Seq(GSE31477)/Homer	RCCACGTGGYYN	1	-0.02204	1	2175	0.0538	2193	0.0561
EPR1(MYBrelated)/colamp-EPR1-DAP-Seq(GSE60143)/Homer	AAATATCT	1	-0.02199	1	1132	0.028	1160.6	0.0297
LHY1(MYBrelated)/col-LHY1-DAP-Seq(GSE60143)/Homer	AAATATCT	1	-0.02199	1	1132	0.028	1160.6	0.0297
MGP(C2H2)/colamp-MGP-DAP-Seq(GSE60143)/Homer	TTTTGTCGTTTW	1	-0.02167	1	697	0.0172	726.8	0.0186
LEP(AP2EREBP)/col-LEP-DAP-Seq(GSE60143)/Homer	CDCCGCCGTC	1	-0.02122	1	3149	0.0779	3151.1	0.0806
PCF/Arabidopsis-Promoters/Homer	NNWWWTGGGCYTDDN	1	-0.02073	1	593	0.0147	622.3	0.0159
ABF1/SacCer-Promoters/Homer	CGTRNAAARTGA	1	-0.01847	1	801	0.0198	832.1	0.0213
ZNF669(Zf)/HEK293-ZNF669.GFP-ChIP-Seq(GSE58341)/Homer	GARTGGTCATCGCCC	1	-0.01833	1	176	0.0044	198.3	0.0051
AT5G66940(C2C2dof)/col-AT5G66940-DAP-Seq(GSE60143)/Homer	NNHACTTTWT	1	-0.01831	1	8217	0.2031	8108.4	0.2074
GRHL2(CP2)/HBE-GRHL2-ChIP-Seq(GSE46194)/Homer	AAACYKGTTWDACMRGTTTB	1	-0.01664	1	1067	0.0264	1099.5	0.0281
GATA6(C2C2gata)/col200-GATA6-DAP-Seq(GSE60143)/Homer	TAGATCTARAHH	1	-0.01508	1	368	0.0091	397.7	0.0102
ERE(NR),IR3/MCF7-ERa-ChIP-Seq(Unpublished)/Homer	VAGGTCACNSTGACC	1	-0.01481	1	684	0.0169	717.6	0.0184
Gata6(Zf)/HUG1N-GATA6-ChIP-Seq(GSE51936)/Homer	YCTTATCTBN	1	-0.01422	1	3061	0.0757	3073.3	0.0786
NST1(NAC)/colamp-NST1-DAP-Seq(GSE60143)/Homer	WRCTTRWWNWWYAAG	1	-0.01405	1	2488	0.0615	2509.1	0.0642
VND1(NAC)/col-VND1-DAP-Seq(GSE60143)/Homer	CTTRWDNHWYAAGYW	1	-0.01397	1	2195	0.0543	2220.7	0.0568
SHN3(AP2EREBP)/col-SHN3-DAP-Seq(GSE60143)/Homer	CCGCCGCC	1	-0.01394	1	3551	0.0878	3555.8	0.0909
PRDM14(Zf)/H1-PRDM14-ChIP-Seq(GSE22767)/Homer	RGGTCTCTAACY	1	-0.01359	1	702	0.0174	736.5	0.0188
ZNF322(Zf)/HEK293-ZNF322.GFP-ChIP-Seq(GSE58341)/Homer	GAGCCTGGTACTGWGCCTGR	1	-0.01318	1	886	0.0219	921.9	0.0236
At5g52660(MYBrelated)/colamp-At5g52660-DAP-Seq(GSE60143)/Homer	HAAAAATATCTW	1	-0.01303	1	1361	0.0336	1395.3	0.0357
BOS1(MYB)/col-BOS1-DAP-Seq(GSE60143)/Homer	NNRCCTAACT	1	-0.01285	1	2675	0.0661	2695.9	0.0689
Prop1(Homeobox)/GHFT1-PROP1.biotin-ChIP-Seq(GSE77302)/Homer	NTAATBNAATTA	1	-0.01208	1	1978	0.0489	2008.2	0.0514
Gata2(Zf)/K562-GATA2-ChIP-Seq(GSE18829)/Homer	BBCTTATCTS	1	-0.01206	1	2159	0.0534	2188	0.056
PTF1(TCP)/colamp-PTF1-DAP-Seq(GSE60143)/Homer	RDDGGGACCACA	1	-0.01203	1	150	0.0037	173.1	0.0044
AT1G72740(MYBrelated)/colamp-AT1G72740-DAP-Seq(GSE60143)/Homer	NNWWAMCCTAAHWNN	1	-0.01197	1	2485	0.0614	2509.7	0.0642
HOXA2(Homeobox)/mES-Hoxa2-ChIP-Seq(Donaldson_et_al.)/Homer	GYCATCMATCAT	1	-0.01052	1	303	0.0075	333.1	0.0085
AT3G10113(MYBrelated)/col-AT3G10113-DAP-Seq(GSE60143)/Homer	WNAAATATCWWN	1	-0.009754	1	1361	0.0336	1399.8	0.0358
Gata1(Zf)/K562-GATA1-ChIP-Seq(GSE18829)/Homer	SAGATAAGRV	1	-0.009253	1	1907	0.0471	1942.4	0.0497
PQM-1(?)/cElegans-L3-ChIP-Seq(modEncode)/Homer	ACTGATAAGA	1	-0.008748	1	1113	0.0275	1153.9	0.0295
Pax7(Paired,Homeobox),longest/Myoblast-Pax7-ChIP-Seq(GSE25064)/Homer	NTAATTDGCYAATTANNWWD	1	-0.008551	1	49	0.0012	65.4	0.0017
ANAC042(NAC)/col-ANAC042-DAP-Seq(GSE60143)/Homer	CGTNDHNDHNACGKY	1	-0.008382	1	4167	0.103	4171.8	0.1067
PHV(HB)/col-PHV-DAP-Seq(GSE60143)/Homer	RTAATSATTA	1	-0.008017	1	1035	0.0256	1076.4	0.0275
HIF-1b(HLH)/T47D-HIF1b-ChIP-Seq(GSE59937)/Homer	RTACGTGC	1	-0.007182	1	5566	0.1376	5546.2	0.1418
MYB121(MYB)/col-MYB121-DAP-Seq(GSE60143)/Homer	YNTACCTAACWW	1	-0.006345	1	744	0.0184	786.3	0.0201
Gli2(Zf)/GM2-Gli2-ChIP-Chip(GSE112702)/Homer	YSTGGGTGGTCT	1	-0.006324	1	471	0.0116	509.1	0.013
BIM2(bHLH)/col-BIM2-DAP-Seq(GSE60143)/Homer	NNNNCACGTGNN	1	-0.00588	1	3003	0.0742	3033.7	0.0776
Twist(bHLH)/HMLE-TWIST1-ChIP-Seq(Chang_et_al)/Homer	VCAKCTGGNNNCCAGMTGBN	1	-0.005192	1	541	0.0134	582.3	0.0149
ATHB18(Homeobox)/colamp-ATHB18-DAP-Seq(GSE60143)/Homer	YCAATSATTG	1	-0.005145	1	488	0.0121	528.3	0.0135
Tcf3(HMG)/mES-Tcf3-ChIP-Seq(GSE11724)/Homer	ASWTCAAAGG	1	-0.005134	1	845	0.0209	890.4	0.0228
VND3(NAC)/colamp-VND3-DAP-Seq(GSE60143)/Homer	TRCTTGWDNHWCAAG	1	-0.004862	1	1874	0.0463	1919.1	0.0491
ANAC011(NAC)/col-ANAC011-DAP-Seq(GSE60143)/Homer	TDCTTGYRNNDCAAG	1	-0.004663	1	1000	0.0247	1047.1	0.0268
CES-1(Homeobox)/cElegans-L1-CES1-ChIP-Seq(modEncode)/Homer	AAATTSAATTTN	1	-0.004582	1	1663	0.0411	1710	0.0437
At2g03500(G2like)/col-At2g03500-DAP-Seq(GSE60143)/Homer	WWAGAATATTCT	1	-0.00453	1	588	0.0145	631.2	0.0161
At4g01280(MYBrelated)/colamp-At4g01280-DAP-Seq(GSE60143)/Homer	AAATATCT	1	-0.004464	1	1739	0.043	1786	0.0457
CUC1(NAC)/col-CUC1-DAP-Seq(GSE60143)/Homer	TACTTGTNNNACAAG	1	-0.004372	1	1066	0.0264	1114.4	0.0285
ANAC020(NAC)/col-ANAC020-DAP-Seq(GSE60143)/Homer	DVCKTGHNNNDCAAG	1	-0.004294	1	1635	0.0404	1683.4	0.043
HOXA1(Homeobox)/mES-Hoxa1-ChIP-Seq(SRP084292)/Homer	TGATKGATGR	1	-0.004201	1	843	0.0208	890.6	0.0228
AT3G52440(C2C2dof)/colamp-AT3G52440-DAP-Seq(GSE60143)/Homer	DTHACTTTTT	1	-0.004169	1	9079	0.2245	8992.8	0.23
VND2(NAC)/col-VND2-DAP-Seq(GSE60143)/Homer	DNCKTNNNNNNNAAG	1	-0.004089	1	2534	0.0626	2576.4	0.0659
SMB(NAC)/colamp-SMB-DAP-Seq(GSE60143)/Homer	CTTVNNNNDBAAGHW	1	-0.003877	1	2617	0.0647	2659.2	0.068
At3g09600(MYBrelated)/colamp-At3g09600-DAP-Seq(GSE60143)/Homer	AAAATATCTT	1	-0.00385	1	1344	0.0332	1394.6	0.0357
ANAC053(NAC)/colamp-ANAC053-DAP-Seq(GSE60143)/Homer	TDCTTGNNNNNCAAG	1	-0.00385	1	1345	0.0333	1395.6	0.0357
HINFP(Zf)/K562-HINFP.eGFP-ChIP-Seq(Encode)/Homer	TWVGGTCCGC	1	-0.003844	1	1396	0.0345	1446.1	0.037
At1g76110(ARID)/colamp-At1g76110-DAP-Seq(GSE60143)/Homer	ATTTAATG	1	-0.003536	1	2246	0.0555	2293.4	0.0586
HIF2a(bHLH)/785_O-HIF2a-ChIP-Seq(GSE34871)/Homer	GCACGTACCC	1	-0.003484	1	1831	0.0453	1881.7	0.0481
At3g12730(G2like)/colamp-At3g12730-DAP-Seq(GSE60143)/Homer	AAGATTCT	1	-0.003328	1	4545	0.1124	4562.2	0.1167
bHLH130(bHLH)/col-bHLH130-DAP-Seq(GSE60143)/Homer	GCAACTTG	1	-0.003178	1	1887	0.0467	1938.5	0.0496
SND3(NAC)/col-SND3-DAP-Seq(GSE60143)/Homer	CTTNHNNNDNAAGNH	1	-0.003105	1	1948	0.0482	1999.2	0.0511
At1g74840(MYBrelated)/col100-At1g74840-DAP-Seq(GSE60143)/Homer	YHTTATCCAWWT	1	-0.002955	1	2066	0.0511	2117.5	0.0541
HSFA6A(HSF)/col-HSFA6A-DAP-Seq(GSE60143)/Homer	RGAAGNTTCTAGAAN	1	-0.00291	1	42	0.001	60.3	0.0015
ATHB20(Homeobox)/colamp-ATHB20-DAP-Seq(GSE60143)/Homer	CAATHATT	1	-0.002728	1	1270	0.0314	1324.2	0.0339
At5g22890(C2H2)/col-At5g22890-DAP-Seq(GSE60143)/Homer	NSAGGTKWTATCTGD	1	-0.002612	1	83	0.0021	107.6	0.0028
TCF4(bHLH)/SHSY5Y-TCF4-ChIP-Seq(GSE96915)/Homer	SMCATCTGKH	1	-0.002489	1	6959	0.172	6935.7	0.1774
GATA3(Zf),DR4/iTreg-Gata3-ChIP-Seq(GSE20898)/Homer	AGATGKDGAGATAAG	1	-0.002446	1	201	0.005	235.3	0.006
Knotted(Homeobox)/Corn-KN1-ChIP-Seq(GSE39161)/Homer	GAYGNGACRGGN	1	-0.002294	1	5316	0.1314	5328	0.1363
AT5G22990(C2H2)/col-AT5G22990-DAP-Seq(GSE60143)/Homer	WCGAHDTCGWHN	1	-0.002285	1	229	0.0057	265.8	0.0068
GT1(Trihelix)/col-GT1-DAP-Seq(GSE60143)/Homer	TTAACCATGGTTAAD	1	-0.001946	1	16	0.0004	30	0.0008
IDD4(C2H2)/col-IDD4-DAP-Seq(GSE60143)/Homer	TTTGTCTTTWTB	1	-0.001913	1	3051	0.0754	3100.2	0.0793
HRE(HSF)/HepG2-HSF1-ChIP-Seq(GSE31477)/Homer	BSTTCTRGAABVTTCYAGAA	1	-0.001911	1	248	0.0061	286.8	0.0073
TEAD2(TEA)/Py2T-Tead2-ChIP-Seq(GSE55709)/Homer	CCWGGAATGY	1	-0.001819	1	1398	0.0346	1457.4	0.0373
PSE(SNAPc)/K562-mStart-Seq/Homer	WAVTCACCMTAASYDAAAAG	1	-0.001811	1	1375	0.034	1434.7	0.0367
RAR:RXR(NR),DR0/ES-RAR-ChIP-Seq(GSE56893)/Homer	AGGTCAAGGTCA	1	-0.001438	1	141	0.0035	173.8	0.0044
bHLHE40(bHLH)/HepG2-BHLHE40-ChIP-Seq(GSE31477)/Homer	KCACGTGMCN	1	-0.001385	1	1171	0.029	1232.3	0.0315
At5g05790(MYBrelated)/col-At5g05790-DAP-Seq(GSE60143)/Homer	AYCTTATC	1	-0.001269	1	2690	0.0665	2749.3	0.0703
At1g49010(MYBrelated)/col-At1g49010-DAP-Seq(GSE60143)/Homer	RGATAASNTT	1	-0.001238	1	5805	0.1435	5820.6	0.1488
RVE1(MYBrelated)/col-RVE1-DAP-Seq(GSE60143)/Homer	AAATATCT	1	-0.001227	1	1746	0.0432	1810.2	0.0463
AT1G19040(NAC)/col-AT1G19040-DAP-Seq(GSE60143)/Homer	CTTGNDNHNCAAGYW	1	-0.001179	1	239	0.0059	279.7	0.0072
AT1G23810(Orphan)/col-AT1G23810-DAP-Seq(GSE60143)/Homer	TTCTAGAAGSTTCTA	1	-0.001159	1	51	0.0013	73	0.0019
Pax7(Paired,Homeobox)/Myoblast-Pax7-ChIP-Seq(GSE25064)/Homer	TAATCAATTA	1	-0.001128	1	252	0.0062	293.4	0.0075
GATA4(C2C2gata)/col-GATA4-DAP-Seq(GSE60143)/Homer	DDWTYAGATCTR	1	-0.001016	1	2266	0.056	2331.4	0.0596
ANAC028(NAC)/col-ANAC028-DAP-Seq(GSE60143)/Homer	WRCTTGNNNNNCAAG	1	-0.000953	1	1907	0.0471	1974.5	0.0505
AT2G33550(Trihelix)/colamp-AT2G33550-DAP-Seq(GSE60143)/Homer	TTTAAGGGCAYTTTT	1	-0.000725	1	7110	0.1758	7111.8	0.1819
GATA3(Zf)/iTreg-Gata3-ChIP-Seq(GSE20898)/Homer	AGATAASR	1	-0.00072	1	4984	0.1232	5024.7	0.1285
GATA(Zf),IR3/iTreg-Gata3-ChIP-Seq(GSE20898)/Homer	NNNNNBAGATAWYATCTVHN	1	-0.000718	1	402	0.0099	453.6	0.0116
MYB62(MYB)/colamp-MYB62-DAP-Seq(GSE60143)/Homer	NTACCTAACT	1	-0.000704	1	3636	0.0899	3695.9	0.0945
ZBTB18(Zf)/HEK293-ZBTB18.GFP-ChIP-Seq(GSE58341)/Homer	AACATCTGGA	1	-0.000649	1	2290	0.0566	2361.7	0.0604
TEAD3(TEA)/HepG2-TEAD3-ChIP-Seq(Encode)/Homer	TRCATTCCAG	1	-0.000622	1	3254	0.0804	3319.2	0.0849
AT5G45580(G2like)/colamp-AT5G45580-DAP-Seq(GSE60143)/Homer	ADRGAATCTH	1	-0.000604	1	5193	0.1284	5233.7	0.1338
TEAD4(TEA)/Tropoblast-Tead4-ChIP-Seq(GSE37350)/Homer	CCWGGAATGY	1	-0.000589	1	2369	0.0586	2441.3	0.0624
GT2(Trihelix)/colamp-GT2-DAP-Seq(GSE60143)/Homer	AMGGTAAAWWWN	1	-0.000556	1	3624	0.0896	3687.2	0.0943
ANAC005(NAC)/col-ANAC005-DAP-Seq(GSE60143)/Homer	WVCTTVTWNHABAAG	1	-0.000462	1	1380	0.0341	1454.9	0.0372
At5g08520(MYBrelated)/colamp-At5g08520-DAP-Seq(GSE60143)/Homer	ADBSTTATCY	1	-0.00035	1	3103	0.0767	3178.7	0.0813
VND4(NAC)/colamp-VND4-DAP-Seq(GSE60143)/Homer	WRCTTGWANWWCAAG	1	-0.000329	1	1896	0.0469	1976	0.0505
ANAC070(NAC)/colamp-ANAC070-DAP-Seq(GSE60143)/Homer	CTTRHDNHNBAAGHW	1	-0.000272	1	3322	0.0821	3399.6	0.0869
ANAC050(NAC)/colamp-ANAC050-DAP-Seq(GSE60143)/Homer	WNCTTGNNNNNCAAG	1	-0.000248	1	1453	0.0359	1534.2	0.0392
At1g19000(MYBrelated)/colamp-At1g19000-DAP-Seq(GSE60143)/Homer	WWTGGATAADDT	1	-0.000238	1	2268	0.0561	2352.9	0.0602
SFP1/SacCer-Promoters/Homer	DDAAAAATTTTY	1	-0.000216	1	138	0.0034	177.4	0.0045
bHLH80(bHLH)/col-bHLH80-DAP-Seq(GSE60143)/Homer	NNNNDCAASTTGHNN	1	-0.000215	1	2452	0.0606	2537.1	0.0649
IDD5(C2H2)/colamp-IDD5-DAP-Seq(GSE60143)/Homer	TTTTGTCTTTTTBTK	1	-0.000198	1	2468	0.061	2554.4	0.0653
bHLHE41(bHLH)/proB-Bhlhe41-ChIP-Seq(GSE93764)/Homer	KCACGTGMCN	1	-0.000183	1	4505	0.1114	4576.3	0.117
ANAC004(NAC)/colamp-ANAC004-DAP-Seq(GSE60143)/Homer	WNCTTVYNNNRBAAG	1	-0.000173	1	980	0.0242	1058.4	0.0271
At2g01060(G2like)/colamp-At2g01060-DAP-Seq(GSE60143)/Homer	AGATKCBNWW	1	-0.00017	1	11428	0.2825	11363.5	0.2906
PIF5ox(bHLH)/Arabidopsis-PIF5ox-ChIP-Seq(GSE35062)/Homer	BCACGTGVDN	1	-0.000143	1	3625	0.0896	3709.2	0.0949
GATA1(C2C2gata)/colamp-GATA1-DAP-Seq(GSE60143)/Homer	DDWWYYAGATCTRRW	1	-0.000129	1	959	0.0237	1039.6	0.0266
AT1G10720(BSD)/col-AT1G10720-DAP-Seq(GSE60143)/Homer	TTCTAGAAKCTTCTA	1	-0.000118	1	19	0.0005	38.6	0.001
ANAC075(NAC)/col-ANAC075-DAP-Seq(GSE60143)/Homer	CTTSWWNWWSAAGYT	1	-0.000115	1	877	0.0217	956.9	0.0245
Nur77(NR)/K562-NR4A1-ChIP-Seq(GSE31363)/Homer	TGACCTTTNCNT	1	-0.000113	1	426	0.0105	489.4	0.0125
NAC2(NAC)/colamp-NAC2-DAP-Seq(GSE60143)/Homer	TDCTTGNNNNNCAAG	1	-0.000109	1	1788	0.0442	1880.5	0.0481
At3g11280(MYBrelated)/col-At3g11280-DAP-Seq(GSE60143)/Homer	GATAAGRT	1	-8.9e-05	1	2501	0.0618	2597.6	0.0664
bHLH122(bHLH)/col100-bHLH122-DAP-Seq(GSE60143)/Homer	NDDCAASTTGHHNWW	1	-8.7e-05	1	2156	0.0533	2252.4	0.0576
STOP1(C2H2)/colamp-STOP1-DAP-Seq(GSE60143)/Homer	DTATCTGGKGRAGGT	1	-7.8e-05	1	1211	0.0299	1300.1	0.0332
EBF(EBF)/proBcell-EBF-ChIP-Seq(GSE21978)/Homer	DGTCCCYRGGGA	1	-7.6e-05	1	460	0.0114	527.5	0.0135
Hnf1(Homeobox)/Liver-Foxa2-Chip-Seq(GSE25694)/Homer	GGTTAAWCATTAA	1	-6.8e-05	1	300	0.0074	358.1	0.0092
WRKY46(WRKY)/colamp-WRKY46-DAP-Seq(GSE60143)/Homer	AAAGTCAACGSN	1	-6.6e-05	1	70	0.0017	103	0.0026
GATA11(C2C2gata)/col-GATA11-DAP-Seq(GSE60143)/Homer	DDHYYAGATCTR	1	-5.6e-05	1	1218	0.0301	1310.2	0.0335
ZNF528(Zf)/HEK293-ZNF528.GFP-ChIP-Seq(GSE58341)/Homer	AGAAATGACTTCCCT	1	-4.5e-05	1	11	0.0003	28	0.0007
NFkB-p65(RHD)/GM12787-p65-ChIP-Seq(GSE19485)/Homer	WGGGGATTTCCC	1	-3.9e-05	1	1319	0.0326	1416.7	0.0362
HSFA1E(HSF)/col-HSFA1E-DAP-Seq(GSE60143)/Homer	TTCTAGAAGCTTCTA	1	-2.8e-05	1	116	0.0029	159.8	0.0041
OCT:OCT(POU,Homeobox)/NPC-OCT6-ChIP-Seq(GSE43916)/Homer	YATGCATATRCATRT	1	-2.2e-05	1	198	0.0049	252.9	0.0065
TRPS1(Zf)/MCF7-TRPS1-ChIP-Seq(GSE107013)/Homer	AGATAAGANN	1	-2.1e-05	1	6600	0.1632	6678.7	0.1708
AT5G61620(MYBrelated)/colamp-AT5G61620-DAP-Seq(GSE60143)/Homer	CTTATCCA	1	-1.8e-05	1	4231	0.1046	4340.5	0.111
RARg(NR)/ES-RARg-ChIP-Seq(GSE30538)/Homer	AGGTCAAGGTCA	1	-1.8e-05	1	21	0.0005	44.6	0.0011
AT3G10580(MYBrelated)/colamp-AT3G10580-DAP-Seq(GSE60143)/Homer	TACCTAACWNHW	1	-1.7e-05	1	904	0.0223	998.9	0.0255
Zfp809(Zf)/ES-Zfp809-ChIP-Seq(GSE70799)/Homer	GGGGCTYGKCTGGGA	1	-1.6e-05	1	856	0.0212	949.4	0.0243
MYB57(MYB)/col-MYB57-DAP-Seq(GSE60143)/Homer	TTACCTAACT	1	-1.4e-05	1	1031	0.0255	1130.6	0.0289
AT3G51470(DBP)/col-AT3G51470-DAP-Seq(GSE60143)/Homer	TTWHGGTGCACC	1	-1.4e-05	1	5257	0.13	5360.3	0.1371
Eomes(T-box)/H9-Eomes-ChIP-Seq(GSE26097)/Homer	ATTAACACCT	1	-1.1e-05	1	7909	0.1955	7976.4	0.204
HNF4a(NR),DR1/HepG2-HNF4a-ChIP-Seq(GSE25021)/Homer	CARRGKBCAAAGTYCA	1	-9e-06	1	942	0.0233	1042.5	0.0267
ASHR1(ND)/col-ASHR1-DAP-Seq(GSE60143)/Homer	NTGGTGAN	1	-9e-06	1	4139	0.1023	4259.7	0.1089
ANAC096(NAC)/colamp-ANAC096-DAP-Seq(GSE60143)/Homer	TACTTGWNNNWCAAG	1	-8e-06	1	1748	0.0432	1866.4	0.0477
Tbx6(T-box)/ESC-Tbx6-ChIP-Seq(GSE93524)/Homer	DAGGTGTBAA	1	-8e-06	1	3412	0.0844	3537.3	0.0905
ANAC062(NAC)/colamp-ANAC062-DAP-Seq(GSE60143)/Homer	TACTTANTNWNYAAG	1	-7e-06	1	931	0.023	1032.6	0.0264
COUP-TFII(NR)/Artia-Nr2f2-ChIP-Seq(GSE46497)/Homer	AGRGGTCA	1	-7e-06	1	4584	0.1133	4704.2	0.1203
n-Myc(bHLH)/mES-nMyc-ChIP-Seq(GSE11431)/Homer	VRCCACGTGG	1	-7e-06	1	2505	0.0619	2631.2	0.0673
Reverb(NR),DR2/RAW-Reverba.biotin-ChIP-Seq(GSE45914)/Homer	GTRGGTCASTGGGTCA	1	-5e-06	1	257	0.0064	323.4	0.0083
AT4G00250(GeBP)/col-AT4G00250-DAP-Seq(GSE60143)/Homer	WDTGGATAAKRT	1	-4e-06	1	1476	0.0365	1595.3	0.0408
NFkB-p50,p52(RHD)/Monocyte-p50-ChIP-Chip(Schreiber_et_al.)/Homer	GGGGGAATCCCC	1	-3e-06	1	332	0.0082	406.5	0.0104
AT4G37180(G2like)/col-AT4G37180-DAP-Seq(GSE60143)/Homer	AGAATCTTNN	1	-3e-06	1	3402	0.0841	3537.5	0.0905
ZNF692(Zf)/HEK293-ZNF692.GFP-ChIP-Seq(GSE58341)/Homer	GTGGGCCCCA	1	-3e-06	1	253	0.0063	320.5	0.0082
TR4(NR),DR1/Hela-TR4-ChIP-Seq(GSE24685)/Homer	GAGGTCAAAGGTCA	1	-3e-06	1	101	0.0025	148.8	0.0038
ANAC058(NAC)/col-ANAC058-DAP-Seq(GSE60143)/Homer	TWCTTGTDNNACAAG	1	-2e-06	1	1417	0.035	1539.3	0.0394
SCRT1(Zf)/HEK293-SCRT1.eGFP-ChIP-Seq(Encode)/Homer	GCAACAGGTG	1	-2e-06	1	896	0.0222	1003.3	0.0257
FXR(NR),IR1/Liver-FXR-ChIP-Seq(Chong_et_al.)/Homer	AGGTCANTGACCTB	1	-2e-06	1	843	0.0208	948.9	0.0243
SRS7(SRS)/colamp-SRS7-DAP-Seq(GSE60143)/Homer	HATAGGTTTH	1	-2e-06	1	8713	0.2154	8792.1	0.2248
GATA12(C2C2gata)/col-GATA12-DAP-Seq(GSE60143)/Homer	YAGATCTRAW	1	-2e-06	1	1700	0.042	1831	0.0468
TEAD1(TEAD)/HepG2-TEAD1-ChIP-Seq(Encode)/Homer	CYRCATTCCA	1	-2e-06	1	2638	0.0652	2779.5	0.0711
At5g47390(MYBrelated)/col-At5g47390-DAP-Seq(GSE60143)/Homer	CTTATCCA	1	-2e-06	1	3649	0.0902	3792.3	0.097
HRE(HSF)/Striatum-HSF1-ChIP-Seq(GSE38000)/Homer	TTCTAGAABNTTCTA	1	-2e-06	1	316	0.0078	392.9	0.01
Pho2(bHLH)/Yeast-Pho2-ChIP-Seq(GSE29506)/Homer	CCCACGTGCT	1	-1e-06	1	1788	0.0442	1924.5	0.0492
NTM2(NAC)/col-NTM2-DAP-Seq(GSE60143)/Homer	CTTRTNNNAYAAGBH	1	-1e-06	1	1425	0.0352	1554.5	0.0398
MYB40(MYB)/col-MYB40-DAP-Seq(GSE60143)/Homer	TGGTAGGTRARA	1	-1e-06	1	720	0.0178	826.3	0.0211
FUS3(ABI3VP1)/col-FUS3-DAP-Seq(GSE60143)/Homer	DNNWTNTGCATGKNN	1	-1e-06	1	4433	0.1096	4582.2	0.1172
ELT-3(Gata)/cElegans-L1-ELT3-ChIP-Seq(modEncode)/Homer	AWTGATAAGA	1	-1e-06	1	1180	0.0292	1307.8	0.0334
ZNF711(Zf)/SHSY5Y-ZNF711-ChIP-Seq(GSE20673)/Homer	AGGCCTAG	1	0	1	4959	0.1226	5112.1	0.1307
ZML2(C2C2gata)/col-ZML2-DAP-Seq(GSE60143)/Homer	CATCATCATC	1	0	1	672	0.0166	779.3	0.0199
ANAC103(NAC)/col-ANAC103-DAP-Seq(GSE60143)/Homer	AACTTGNWNWNCAAG	1	0	1	910	0.0225	1030	0.0263
p53(p53)/Saos-p53-ChIP-Seq(GSE15780)/Homer	RRCATGYCYRGRCATGYYYN	1	0	1	177	0.0044	243.5	0.0062
p53(p53)/Saos-p53-ChIP-Seq/Homer	RRCATGYCYRGRCATGYYYN	1	0	1	177	0.0044	243.5	0.0062
Esrrb(NR)/mES-Esrrb-ChIP-Seq(GSE11431)/Homer	KTGACCTTGA	1	0	1	1467	0.0363	1607.7	0.0411
AGL95(ND)/col-AGL95-DAP-Seq(GSE60143)/Homer	TTCTAGAAGCTTCTA	1	0	1	149	0.0037	211.7	0.0054
BAM8(BES1)/col-BAM8-DAP-Seq(GSE60143)/Homer	NNWSACACGTGTSWN	1	0	1	385	0.0095	475.7	0.0122
PIF4(bHLH)/Seedling-PIF4-ChIP-Seq(GSE35315)/Homer	NNBCACGTGN	1	0	1	3943	0.0975	4113.4	0.1052
MYB3(MYB)/Arabidopsis-MYB3-ChIP-Seq(GSE80564)/Homer	GKTAGGTRGG	1	0	1	4761	0.1177	4929.2	0.1261
MYB55(MYB)/colamp-MYB55-DAP-Seq(GSE60143)/Homer	YACCWAMC	1	0	1	2969	0.0734	3139	0.0803
MYB17(MYB)/colamp-MYB17-DAP-Seq(GSE60143)/Homer	GGTAGGTGRG	1	0	1	1269	0.0314	1410.4	0.0361
AT5G56840(MYBrelated)/colamp-AT5G56840-DAP-Seq(GSE60143)/Homer	TGGATAAGGT	1	0	1	3550	0.0878	3724.8	0.0953
c-Myc(bHLH)/LNCAP-cMyc-ChIP-Seq(Unpublished)/Homer	VCCACGTG	1	0	1	2078	0.0514	2239.7	0.0573
Unknown4/Arabidopsis-Promoters/Homer	CKTCKTCTTY	1	0	1	3369	0.0833	3545.1	0.0907
Ptf1a(bHLH)/Panc1-Ptf1a-ChIP-Seq(GSE47459)/Homer	ACAGCTGTTN	1	0	1	12653	0.3128	12708.2	0.325
MNT(bHLH)/HepG2-MNT-ChIP-Seq(Encode)/Homer	DGCACACGTG	1	0	1	3160	0.0781	3344.3	0.0855
ERRg(NR)/Kidney-ESRRG-ChIP-Seq(GSE104905)/Homer	GTGACCTTGRVN	1	0	1	2128	0.0526	2301	0.0588
BZR1(BZR)/col-BZR1-DAP-Seq(GSE60143)/Homer	NNCRCACGTGCG	1	0	1	288	0.0071	376.2	0.0096
NPAS(bHLH)/Liver-NPAS-ChIP-Seq(GSE39860)/Homer	NVCACGTG	1	0	1	5672	0.1402	5856.9	0.1498
AT1G04880(ARID)/colamp-AT1G04880-DAP-Seq(GSE60143)/Homer	AAACTATATADTATA	1	0	1	183	0.0045	258.6	0.0066
ZNF416(Zf)/HEK293-ZNF416.GFP-ChIP-Seq(GSE58341)/Homer	WDNCTGGGCA	1	0	1	4357	0.1077	4552.4	0.1164
ZFX(Zf)/mES-Zfx-ChIP-Seq(GSE11431)/Homer	AGGCCTRG	1	0	1	2765	0.0684	2953.7	0.0755
ABF1(bZIP)/Arabidopsis-ABF1-ChIP-Seq(GSE80564)/Homer	CACGTGGC	1	0	1	2994	0.074	3186.1	0.0815
HSF6(HSF)/col-HSF6-DAP-Seq(GSE60143)/Homer	TTYTAGAAGCTTCTA	1	0	1	383	0.0095	485.3	0.0124
JGL(C2H2)/col-JGL-DAP-Seq(GSE60143)/Homer	ACYTTCAGTT	1	0	1	6072	0.1501	6265.9	0.1602
MYB99(MYB)/colamp-MYB99-DAP-Seq(GSE60143)/Homer	GGTAGGTG	1	0	1	2302	0.0569	2486.6	0.0636
At5g58900(MYBrelated)/colamp-At5g58900-DAP-Seq(GSE60143)/Homer	WWWTYTTATCTWWWW	1	0	1	4351	0.1076	4551.2	0.1164
BMAL1(bHLH)/Liver-Bmal1-ChIP-Seq(GSE39860)/Homer	GNCACGTG	1	0	1	6182	0.1528	6377.7	0.1631
MYB10(MYB)/col-MYB10-DAP-Seq(GSE60143)/Homer	YCCACCTACCHH	1	0	1	841	0.0208	979.6	0.0251
MYB94(MYB)/col-MYB94-DAP-Seq(GSE60143)/Homer	WGGTRGTTGGKA	1	0	1	884	0.0219	1025.6	0.0262
OBP4(C2C2dof)/col-OBP4-DAP-Seq(GSE60143)/Homer	WTTHACTTTTTB	1	0	1	4827	0.1193	5031.3	0.1287
AT1G24250(Orphan)/col-AT1G24250-DAP-Seq(GSE60143)/Homer	KTDGTTGGTDGTTGG	1	0	1	789	0.0195	925.6	0.0237
TCP3(TCP)/colamp-TCP3-DAP-Seq(GSE60143)/Homer	WGTGGTCCCAAHWWW	1	0	1	402	0.0099	509.1	0.013
Nr5a2(NR)/mES-Nr5a2-ChIP-Seq(GSE19019)/Homer	BTCAAGGTCA	1	0	1	1069	0.0264	1222.5	0.0313
At1g14580(C2H2)/colamp-At1g14580-DAP-Seq(GSE60143)/Homer	CASAAAAMGACAAAA	1	0	1	590	0.0146	715.5	0.0183
At4g36780(BZR)/col-At4g36780-DAP-Seq(GSE60143)/Homer	NNNNNNCACGTGNNN	1	0	1	959	0.0237	1109.6	0.0284
At1g68670(G2like)/colamp-At1g68670-DAP-Seq(GSE60143)/Homer	WNWWHNRAAGATTCT	1	0	1	1229	0.0304	1392.9	0.0356
At1g25550(G2like)/colamp-At1g25550-DAP-Seq(GSE60143)/Homer	NAGATTCY	1	0	1	2835	0.0701	3039.4	0.0777
AT1G49560(G2like)/colamp-AT1G49560-DAP-Seq(GSE60143)/Homer	GAWTCTNWDA	1	0	1	3724	0.0921	3938	0.1007
TEAD(TEA)/Fibroblast-PU.1-ChIP-Seq(Unpublished)/Homer	YCWGGAATGY	1	0	1	1772	0.0438	1961.9	0.0502
MYB58(MYB)/colamp-MYB58-DAP-Seq(GSE60143)/Homer	YYYACCWACC	1	0	1	2481	0.0613	2690	0.0688
ZNF415(Zf)/HEK293-ZNF415.GFP-ChIP-Seq(GSE58341)/Homer	GRTGMTRGAGCC	1	0	1	2394	0.0592	2614.4	0.0669
GATA14(C2C2gata)/col-GATA14-DAP-Seq(GSE60143)/Homer	AYCAGATCTG	1	0	1	2040	0.0504	2256.5	0.0577
AT2G01818(PLATZ)/col-AT2G01818-DAP-Seq(GSE60143)/Homer	TCTAGAABSTTC	1	0	1	235	0.0058	335.2	0.0086
WRKY11(WRKY)/col-WRKY11-DAP-Seq(GSE60143)/Homer	SCGTTGACTTTN	1	0	1	139	0.0034	221.4	0.0057
HSF7(HSF)/colamp-HSF7-DAP-Seq(GSE60143)/Homer	TTCTAGAAGCTTCTA	1	0	1	310	0.0077	422.3	0.0108
At3g04030(G2like)/col-At3g04030-DAP-Seq(GSE60143)/Homer	DRGAATCT	1	0	1	2449	0.0605	2678	0.0685
WRKY21(WRKY)/colamp-WRKY21-DAP-Seq(GSE60143)/Homer	DCGTTGACTTTT	1	0	1	133	0.0033	214.9	0.0055
PRDM10(Zf)/HEK293-PRDM10.eGFP-ChIP-Seq(Encode)/Homer	TGGTACATTCCA	1	0	1	1411	0.0349	1607.4	0.0411
MYB93(MYB)/colamp-MYB93-DAP-Seq(GSE60143)/Homer	GGTAGGTGRD	1	0	1	2926	0.0723	3167	0.081
AT2G38300(G2like)/col-AT2G38300-DAP-Seq(GSE60143)/Homer	ADRGAATGTT	1	0	1	4098	0.1013	4354.5	0.1114
Tbx21(T-box)/GM12878-TBX21-ChIP-Seq(Encode)/Homer	AGGTGTGAAA	1	0	1	3055	0.0755	3300.6	0.0844
WRKY8(WRKY)/colamp-WRKY8-DAP-Seq(GSE60143)/Homer	CGTTGACTTT	1	0	1	162	0.004	251.6	0.0064
HAP3(CCAATHAP3)/col-HAP3-DAP-Seq(GSE60143)/Homer	TGATGGAW	1	0	1	1199	0.0296	1389.7	0.0355
MYB39(MYB)/col-MYB39-DAP-Seq(GSE60143)/Homer	WWAARKTAGGTGRAA	1	0	1	263	0.0065	372.3	0.0095
c-Myc(bHLH)/mES-cMyc-ChIP-Seq(GSE11431)/Homer	VVCCACGTGG	1	0	1	1595	0.0394	1806.8	0.0462
MYB92(MYB)/colamp-MYB92-DAP-Seq(GSE60143)/Homer	GGTAGGTR	1	0	1	2564	0.0634	2808.2	0.0718
CRC(C2C2YABBY)/col-CRC-DAP-Seq(GSE60143)/Homer	TWATSATA	1	0	1	3649	0.0902	3914.5	0.1001
MYB51(MYB)/col-MYB51-DAP-Seq(GSE60143)/Homer	GGTAGGTG	1	0	1	2230	0.0551	2470.4	0.0632
Pho4(bHLH)/Yeast-Pho4-ChIP-Seq(GSE29506)/Homer	AAGCACGTGBGD	1	0	1	689	0.017	852	0.0218
At1g78700(BZR)/col-At1g78700-DAP-Seq(GSE60143)/Homer	NNNNCACGTGNNNNN	1	0	1	973	0.0241	1162.1	0.0297
MYB67(MYB)/col-MYB67-DAP-Seq(GSE60143)/Homer	YYYACCTAAC	1	0	1	2446	0.0605	2703	0.0691
At1g69690(TCP)/colamp-At1g69690-DAP-Seq(GSE60143)/Homer	NHGTGGGGCCCACHW	1	0	1	318	0.0079	444.7	0.0114
MYB107(MYB)/col-MYB107-DAP-Seq(GSE60143)/Homer	RGTWGGTRRR	1	0	1	4208	0.104	4498.4	0.115
EBF1(EBF)/Near-E2A-ChIP-Seq(GSE21512)/Homer	GTCCCCWGGGGA	1	0	1	2809	0.0694	3077.1	0.0787
LHY(Myb)/Seedling-LHY-ChIP-Seq(GSE52175)/Homer	ADAAATATCT	1	0	1	2766	0.0684	3037.8	0.0777
ATY13(MYB)/col-ATY13-DAP-Seq(GSE60143)/Homer	YYYAACYRHH	1	0	1	10937	0.2704	11195.6	0.2863
NPAS2(bHLH)/Liver-NPAS2-ChIP-Seq(GSE39860)/Homer	KCCACGTGAC	1	0	1	3532	0.0873	3819.6	0.0977
Erra(NR)/HepG2-Erra-ChIP-Seq(GSE31477)/Homer	CAAAGGTCAG	1	0	1	6198	0.1532	6508.5	0.1664
HSFC1(HSF)/col-HSFC1-DAP-Seq(GSE60143)/Homer	HTTCTAGAADCTTCT	1	0	1	332	0.0082	464.6	0.0119
Tbet(T-box)/CD8-Tbet-ChIP-Seq(GSE33802)/Homer	AGGTGTGAAM	1	0	1	3162	0.0782	3457	0.0884
DAG2(C2C2dof)/col-DAG2-DAP-Seq(GSE60143)/Homer	WWTTHACTTTTT	1	0	1	6031	0.1491	6353.4	0.1625
MYB61(MYB)/colamp-MYB61-DAP-Seq(GSE60143)/Homer	HCYACCTACC	1	0	1	3936	0.0973	4247.2	0.1086
AT3G09735(S1Falike)/col-AT3G09735-DAP-Seq(GSE60143)/Homer	TTCTAGAANMTTCTA	1	0	1	802	0.0198	994.8	0.0254
PPARa(NR),DR1/Liver-Ppara-ChIP-Seq(GSE47954)/Homer	VNAGGKCAAAGGTCA	1	0	1	2343	0.0579	2620.3	0.067
TCP20(TCP)/col-TCP20-DAP-Seq(GSE60143)/Homer	GGDCCCAC	1	0	1	810	0.02	1004.4	0.0257
RXR(NR),DR1/3T3L1-RXR-ChIP-Seq(GSE13511)/Homer	TAGGGCAAAGGTCA	1	0	1	2663	0.0658	2963.3	0.0758
PPARE(NR),DR1/3T3L1-Pparg-ChIP-Seq(GSE13511)/Homer	TGACCTTTGCCCCA	1	0	1	2103	0.052	2385.6	0.061
MYB96(MYB)/colamp-MYB96-DAP-Seq(GSE60143)/Homer	WGGTRGTTGG	1	0	1	2133	0.0527	2420.3	0.0619
IBL1(bHLH)/Seedling-IBL1-ChIP-Seq(GSE51120)/Homer	CACGTGCC	1	0	1	6792	0.1679	7156.2	0.183
ZBTB12(Zf)/HEK293-ZBTB12.GFP-ChIP-Seq(GSE58341)/Homer	NGNTCTAGAACCNGV	1	0	1	621	0.0154	811.8	0.0208
At4g18890(BZR)/col-At4g18890-DAP-Seq(GSE60143)/Homer	NDBRCACGTGYR	1	0	1	526	0.013	704.8	0.018
ATY19(MYB)/col-ATY19-DAP-Seq(GSE60143)/Homer	YYCACCWACCAT	1	0	1	1751	0.0433	2027.9	0.0519
TCP1(TCP)/col-TCP1-DAP-Seq(GSE60143)/Homer	GGGGGCCCMMCN	1	0	1	536	0.0133	717.8	0.0184
SF1(NR)/H295R-Nr5a1-ChIP-Seq(GSE44220)/Homer	CAAGGHCANV	1	0	1	986	0.0244	1216.2	0.0311
TCP16(TCP)/colamp-TCP16-DAP-Seq(GSE60143)/Homer	GTGGDCCYNNNNNNN	1	0	1	1040	0.0257	1274.6	0.0326
WRKY30(WRKY)/colamp-WRKY30-DAP-Seq(GSE60143)/Homer	CGTTGACTTN	1	0	1	348	0.0086	503.4	0.0129
At1g72010(TCP)/colamp-At1g72010-DAP-Seq(GSE60143)/Homer	GGDCCCAC	1	0	1	985	0.0244	1220.7	0.0312
AT2G40260(G2like)/colamp-AT2G40260-DAP-Seq(GSE60143)/Homer	WAAAYATTCTTT	1	0	1	4854	0.12	5232.1	0.1338
AT3G42860(zfGRF)/col-AT3G42860-DAP-Seq(GSE60143)/Homer	CGTTGACTTN	1	0	1	332	0.0082	487.1	0.0125
WRKY47(WRKY)/colamp-WRKY47-DAP-Seq(GSE60143)/Homer	WAAGTCAACGBT	1	0	1	307	0.0076	457.8	0.0117
AP-2gamma(AP2)/MCF7-TFAP2C-ChIP-Seq(GSE21234)/Homer	SCCTSAGGSCAW	1	0	1	3325	0.0822	3953.7	0.1011
AP-2alpha(AP2)/Hela-AP2alpha-ChIP-Seq(GSE31477)/Homer	ATGCCCTGAGGC	1	0	1	2510	0.0621	2997	0.0766
Ascl2(bHLH)/ESC-Ascl2-ChIP-Seq(GSE97712)/Homer	SSRGCAGCTGCH	1	0	1	5817	0.1438	6206	0.1587
COUP-TFII(NR)/K562-NR2F1-ChIP-Seq(Encode)/Homer	GKBCARAGGTCA	1	0	1	3224	0.0797	3716.7	0.095
E2A(bHLH)/proBcell-E2A-ChIP-Seq(GSE21978)/Homer	DNRCAGCTGY	1	0	1	6857	0.1695	7455	0.1906
E2A(bHLH),near_PU.1/Bcell-PU.1-ChIP-Seq(GSE21512)/Homer	NVCACCTGBN	1	0	1	4109	0.1016	5533.6	0.1415
EBF2(EBF)/BrownAdipose-EBF2-ChIP-Seq(GSE97114)/Homer	NABTCCCWDGGGAVH	1	0	1	2076	0.0513	2421.9	0.0619
HEB(bHLH)/mES-Heb-ChIP-Seq(GSE53233)/Homer	VCAGCTGBNN	1	0	1	8469	0.2094	9081	0.2322
LRF(Zf)/Erythroblasts-ZBTB7A-ChIP-Seq(GSE74977)/Homer	AAGACCCYYN	1	0	1	3917	0.0968	4389	0.1122
Nr5a2(NR)/Pancreas-LRH1-ChIP-Seq(GSE34295)/Homer	BTCAAGGTCA	1	0	1	1412	0.0349	1701.7	0.0435
EAR2(NR)/K562-NR2F6-ChIP-Seq(Encode)/Homer	NRBCARRGGTCA	1	0	1	2803	0.0693	3240.6	0.0829
RARa(NR)/K562-RARa-ChIP-Seq(Encode)/Homer	TTGAMCTTTG	1	0	1	7027	0.1737	8001.8	0.2046
Snail1(Zf)/LS174T-SNAIL1.HA-ChIP-Seq(GSE127183)/Homer	TRCACCTGCY	1	0	1	2658	0.0657	3500	0.0895
Slug(Zf)/Mesoderm-Snai2-ChIP-Seq(GSE61475)/Homer	SNGCACCTGCHS	1	0	1	1752	0.0433	2221.2	0.0568
THRb(NR)/Liver-NR1A2-ChIP-Seq(GSE52613)/Homer	TRAGGTCA	1	0	1	12191	0.3014	12569.8	0.3214
VDR(NR),DR3/GM10855-VDR+vitD-ChIP-Seq(GSE22484)/Homer	ARAGGTCANWGAGTTCANNN	1	0	1	443	0.011	628.8	0.0161
Zac1(Zf)/Neuro2A-Plagl1-ChIP-Seq(GSE75942)/Homer	HAWGRGGCCM	1	0	1	8457	0.2091	8907.6	0.2278
ZEB1(Zf)/PDAC-ZEB1-ChIP-Seq(GSE64557)/Homer	VCAGGTRDRY	1	0	1	5013	0.1239	6799.7	0.1739
ZEB2(Zf)/SNU398-ZEB2-ChIP-Seq(GSE103048)/Homer	GNMCAGGTGTGC	1	0	1	2205	0.0545	3389.9	0.0867
Zelda(Zf)/Embryo-zld-ChIP-Seq(GSE65441)/Homer	KBCTACCTGW	1	0	1	1262	0.0312	1696	0.0434
AT4G26030(C2H2)/col-AT4G26030-DAP-Seq(GSE60143)/Homer	BYYACCWACY	1	0	1	2492	0.0616	2831.5	0.0724
At4g38000(C2C2dof)/col-At4g38000-DAP-Seq(GSE60143)/Homer	WWWTWACTTTTT	1	0	1	3546	0.0877	4038.2	0.1033
At5g08330(TCP)/col-At5g08330-DAP-Seq(GSE60143)/Homer	GGRCCCAC	1	0	1	1243	0.0307	1584	0.0405
CCA(Myb)/Arabidopsis-CCA.GFP-ChIP-Seq(GSE70533)/Homer	AGATATYTTT	1	0	1	2309	0.0571	2650.8	0.0678
GATA15(C2C2gata)/col-GATA15-DAP-Seq(GSE60143)/Homer	KATGATCA	1	0	1	4020	0.0994	4600.2	0.1176
GATA20(C2C2gata)/colamp-GATA20-DAP-Seq(GSE60143)/Homer	TNGATCNDNM	1	0	1	6360	0.1572	6886.4	0.1761
HSF3(HSF)/colamp-HSF3-DAP-Seq(GSE60143)/Homer	NTTCTAGAAKCTTCT	1	0	1	2231	0.0552	2601.8	0.0665
HSFA6B(HSF)/colamp-HSFA6B-DAP-Seq(GSE60143)/Homer	NTTCTAGAANHTTCT	1	0	1	1088	0.0269	1370.7	0.0351
MS188(MYB)/colamp-MS188-DAP-Seq(GSE60143)/Homer	WARKTAGGTRRA	1	0	1	1660	0.041	1954.6	0.05
MYB13(MYB)/col-MYB13-DAP-Seq(GSE60143)/Homer	HYCACCWACCHH	1	0	1	1460	0.0361	1757.7	0.045
MYB30(MYB)/colamp-MYB30-DAP-Seq(GSE60143)/Homer	AGGTAGTTGG	1	0	1	2753	0.0681	3094.1	0.0791
MYB49(MYB)/col-MYB49-DAP-Seq(GSE60143)/Homer	ARKTAGGTRR	1	0	1	2580	0.0638	3026.1	0.0774
MYB4(MYB)/col200-MYB4-DAP-Seq(GSE60143)/Homer	WAGKTAGGTARR	1	0	1	1374	0.034	1667.2	0.0426
MYB63(MYB)/col-MYB63-DAP-Seq(GSE60143)/Homer	BHYACCWACCHH	1	0	1	1045	0.0258	1302.2	0.0333
MYB74(MYB)/colamp-MYB74-DAP-Seq(GSE60143)/Homer	YYYACCTACCWH	1	0	1	1283	0.0317	1561.4	0.0399
MYB83(MYB)/colamp-MYB83-DAP-Seq(GSE60143)/Homer	CACCAACCWH	1	0	1	5031	0.1244	5523	0.1412
NGA4(ABI3VP1)/col-NGA4-DAP-Seq(GSE60143)/Homer	TKNTCAGGTG	1	0	1	8210	0.203	10117.7	0.2587
TCP7(TCP)/col-TCP7-DAP-Seq(GSE60143)/Homer	GTGGGSCCCACHHNN	1	0	1	1113	0.0275	1371.9	0.0351
WIP5(C2H2)/colamp-WIP5-DAP-Seq(GSE60143)/Homer	TDTTCTCMAGGT	1	0	1	3402	0.0841	3996	0.1022
WRKY14(WRKY)/colamp-WRKY14-DAP-Seq(GSE60143)/Homer	NCGTTGACTTTN	1	0	1	722	0.0178	1000.5	0.0256
WRKY15(WRKY)/col-WRKY15-DAP-Seq(GSE60143)/Homer	VGTTGACTWW	1	0	1	1586	0.0392	2075.7	0.0531
WRKY18(WRKY)/col-WRKY18-DAP-Seq(GSE60143)/Homer	NNNTTGACYWNNNNN	1	0	1	3117	0.0771	3638.4	0.093
WRKY20(WRKY)/col-WRKY20-DAP-Seq(GSE60143)/Homer	CKTTGACYWD	1	0	1	1204	0.0298	1598.8	0.0409
WRKY22(WRKY)/colamp-WRKY22-DAP-Seq(GSE60143)/Homer	WWAAAGTCAACK	1	0	1	987	0.0244	1332.3	0.0341
WRKY24(WRKY)/colamp-WRKY24-DAP-Seq(GSE60143)/Homer	CGTTGACTWW	1	0	1	1437	0.0355	1777.7	0.0455
WRKY25(WRKY)/colamp-WRKY25-DAP-Seq(GSE60143)/Homer	NNNNHRGTCAAMNNN	1	0	1	2029	0.0502	2498.4	0.0639
WRKY26(WRKY)/colamp-WRKY26-DAP-Seq(GSE60143)/Homer	CGTTGACTWDKN	1	0	1	776	0.0192	1031.1	0.0264
WRKY27(WRKY)/colamp-WRKY27-DAP-Seq(GSE60143)/Homer	NHGTTGACYTWD	1	0	1	1574	0.0389	2011.9	0.0514
WRKY28(WRKY)/col-WRKY28-DAP-Seq(GSE60143)/Homer	BGTTGACTWH	1	0	1	2365	0.0585	2917.6	0.0746
WRKY29(WRKY)/colamp-WRKY29-DAP-Seq(GSE60143)/Homer	MGTTGACTTT	1	0	1	1786	0.0442	2278.4	0.0583
WRKY31(WRKY)/colamp-WRKY31-DAP-Seq(GSE60143)/Homer	NCGTTGACTWWK	1	0	1	1086	0.0268	1392	0.0356
WRKY33(WRKY)/col-WRKY33-DAP-Seq(GSE60143)/Homer	CGTTGACYAW	1	0	1	1272	0.0314	1620.5	0.0414
WRKY3(WRKY)/col-WRKY3-DAP-Seq(GSE60143)/Homer	NCKTTGACYDDN	1	0	1	1013	0.025	1312.5	0.0336
WRKY40(WRKY)/colamp-WRKY40-DAP-Seq(GSE60143)/Homer	AHWAGTCAAC	1	0	1	840	0.0208	1102.6	0.0282
WRKY42(WRKY)/colamp-WRKY42-DAP-Seq(GSE60143)/Homer	NAAAGTCAACGN	1	0	1	471	0.0116	667.7	0.0171
WRKY43(WRKY)/colamp-WRKY43-DAP-Seq(GSE60143)/Homer	NCGTTGACTTTT	1	0	1	474	0.0117	685.6	0.0175
WRKY45(WRKY)/col-WRKY45-DAP-Seq(GSE60143)/Homer	HNNNKTTGACTWWNH	1	0	1	629	0.0156	853.9	0.0218
WRKY50(WRKY)/col-WRKY50-DAP-Seq(GSE60143)/Homer	NNTTGACTWNNGNNN	1	0	1	1704	0.0421	2148.1	0.0549
WRKY55(WRKY)/col-WRKY55-DAP-Seq(GSE60143)/Homer	NCGTTGACTT	1	0	1	1998	0.0494	2494.5	0.0638
WRKY65(WRKY)/colamp-WRKY65-DAP-Seq(GSE60143)/Homer	AWWWAGTCAACG	1	0	1	683	0.0169	965.6	0.0247
WRKY6(WRKY)/colamp-WRKY6-DAP-Seq(GSE60143)/Homer	NCGTTGACTWWD	1	0	1	1388	0.0343	1788	0.0457
WRKY71(WRKY)/col-WRKY71-DAP-Seq(GSE60143)/Homer	CKTTGACYWW	1	0	1	1223	0.0302	1561.9	0.0399
WRKY75(WRKY)/col-WRKY75-DAP-Seq(GSE60143)/Homer	CGTTGACTWW	1	0	1	1606	0.0397	2071.9	0.053

## Sheet: Table S7
Table S7 Transcription factor enrichment analysis results at the genome-wide level at LD28
Motif Name	Consensus	P-value	Log P-value	q-value (Benjamini)	# of Target Sequences with Motif(of 45318)	% of Target Sequences with Motif	# of Background Sequences with Motif(of 43772)	% of Background Sequences with Motif
CTCF(Zf)/CD4+-CTCF-ChIP-Seq(Barski_et_al.)/Homer	AYAGTGCCMYCTRGTGGCCA	1e-1839	-4237	0	3707	0.0818	499	0.0114
Rfx2(HTH)/LoVo-RFX2-ChIP-Seq(GSE49402)/Homer	GTTGCCATGGCAACM	1e-1553	-3577	0	2854	0.0629	336.6	0.0077
RFX(HTH)/K562-RFX3-ChIP-Seq(SRA012198)/Homer	CGGTTGCCATGGCAAC	1e-1538	-3542	0	2681	0.0591	292.2	0.0067
X-box(HTH)/NPC-H3K4me1-ChIP-Seq(GSE16256)/Homer	GGTTGCCATGGCAA	1e-1225	-2822	0	2636	0.0581	382.5	0.0087
Rfx1(HTH)/NPC-H3K4me1-ChIP-Seq(GSE16256)/Homer	KGTTGCCATGGCAA	1e-1195	-2752	0	3554	0.0784	742.9	0.017
BORIS(Zf)/K562-CTCFL-ChIP-Seq(GSE32465)/Homer	CNNBRGCGCCCCCTGSTGGC	1e-1065	-2454	0	3624	0.0799	857.6	0.0196
Rfx5(HTH)/GM12878-Rfx5-ChIP-Seq(GSE31477)/Homer	SCCTAGCAACAG	1e-985	-2269	0	4018	0.0886	1107.5	0.0253
Fra2(bZIP)/Striatum-Fra2-ChIP-Seq(GSE43429)/Homer	GGATGACTCATC	1e-253	-584.2	0	2825	0.0623	1354.4	0.0309
Jun-AP1(bZIP)/K562-cJun-ChIP-Seq(GSE31477)/Homer	GATGASTCATCN	1e-251	-580	0	1575	0.0347	568.3	0.013
Fosl2(bZIP)/3T3L1-Fosl2-ChIP-Seq(GSE56872)/Homer	NATGASTCABNN	1e-243	-560	0	2026	0.0447	852.3	0.0195
Fra1(bZIP)/BT549-Fra1-ChIP-Seq(GSE46166)/Homer	NNATGASTCATH	1e-240	-552.7	0	3224	0.0711	1661.6	0.0379
Sp5(Zf)/mES-Sp5.Flag-ChIP-Seq(GSE72989)/Homer	RGKGGGCGGAGC	1e-224	-517.4	0	5575	0.123	3474.7	0.0793
Rfx6(HTH)/Min6b1-Rfx6.HA-ChIP-Seq(GSE62844)/Homer	TGTTKCCTAGCAACM	1e-222	-512.8	0	7696	0.1697	5196.5	0.1186
Sp1(Zf)/Promoter/Homer	GGCCCCGCCCCC	1e-216	-498.8	0	2520	0.0556	1227.4	0.028
JunB(bZIP)/DendriticCells-Junb-ChIP-Seq(GSE36099)/Homer	RATGASTCAT	1e-211	-486.2	0	3026	0.0667	1593.5	0.0364
Atf3(bZIP)/GBM-ATF3-ChIP-Seq(GSE33912)/Homer	DATGASTCATHN	1e-210	-484.1	0	3742	0.0825	2117.3	0.0483
Fos(bZIP)/TSC-Fos-ChIP-Seq(GSE110950)/Homer	NDATGASTCAYN	1e-203	-469.3	0	3338	0.0736	1838.1	0.042
BATF(bZIP)/Th17-BATF-ChIP-Seq(GSE39756)/Homer	DATGASTCAT	1e-190	-439.5	0	3463	0.0764	1968.1	0.0449
AP-1(bZIP)/ThioMac-PU.1-ChIP-Seq(GSE21512)/Homer	VTGACTCATC	1e-187	-430.7	0	4057	0.0895	2430	0.0555
KLF1(Zf)/HUDEP2-KLF1-CutnRun(GSE136251)/Homer	VDGGGYGGGGCY	1e-176	-406.1	0	3897	0.0859	2343.9	0.0535
Klf9(Zf)/GBM-Klf9-ChIP-Seq(GSE62211)/Homer	GCCACRCCCACY	1e-143	-330	0	1515	0.0334	707.3	0.0161
KLF3(Zf)/MEF-Klf3-ChIP-Seq(GSE44748)/Homer	NRGCCCCRCCCHBNN	1e-138	-318.3	0	2143	0.0473	1155	0.0264
Elk4(ETS)/Hela-Elk4-ChIP-Seq(GSE31477)/Homer	NRYTTCCGGY	1e-129	-298.8	0	2710	0.0598	1598.4	0.0365
HIC1(Zf)/Treg-ZBTB29-ChIP-Seq(GSE99889)/Homer	TGCCAGCB	1e-122	-282	0	13689	0.3019	11075.8	0.2528
YY1(Zf)/Promoter/Homer	CAAGATGGCGGC	1e-122	-281.7	0	972	0.0214	398	0.0091
Elk1(ETS)/Hela-Elk1-ChIP-Seq(GSE31477)/Homer	HACTTCCGGY	1e-111	-256.6	0	2609	0.0575	1585.3	0.0362
KLF14(Zf)/HEK293-KLF14.GFP-ChIP-Seq(GSE58341)/Homer	RGKGGGCGKGGC	1e-106	-245.5	0	8173	0.1802	6260	0.1429
Sp2(Zf)/HEK293-Sp2.eGFP-ChIP-Seq(Encode)/Homer	YGGCCCCGCCCC	1e-103	-238.1	0	7056	0.1556	5309.2	0.1212
NF1-halfsite(CTF)/LNCaP-NF1-ChIP-Seq(Unpublished)/Homer	YTGCCAAG	1e-103	-237.6	0	10831	0.2389	8650.5	0.1975
ETS(ETS)/Promoter/Homer	AACCGGAAGT	1e-98	-227.5	0	1485	0.0328	791	0.0181
Sox21(HMG)/ESC-SOX21-ChIP-Seq(GSE110505)/Homer	BCCWTTGTBYKV	1e-94	-218.6	0	9540	0.2104	7562.1	0.1726
Bach2(bZIP)/OCILy7-Bach2-ChIP-Seq(GSE44420)/Homer	TGCTGAGTCA	1e-92	-213.9	0	1220	0.0269	619.3	0.0141
ELF1(ETS)/Jurkat-ELF1-ChIP-Seq(SRA014231)/Homer	AVCCGGAAGT	1e-91	-210.2	0	2221	0.049	1361.1	0.0311
KLF5(Zf)/LoVo-KLF5-ChIP-Seq(GSE49402)/Homer	DGGGYGKGGC	1e-89	-207.1	0	5026	0.1108	3656.4	0.0835
PGR(NR)/EndoStromal-PGR-ChIP-Seq(GSE69539)/Homer	AAGAACATWHTGTTC	1e-89	-205.8	0	1773	0.0391	1028.3	0.0235
NFY(CCAAT)/Promoter/Homer	RGCCAATSRG	1e-88	-204.8	0	3690	0.0814	2545.1	0.0581
NF1(CTF)/LNCAP-NF1-ChIP-Seq(Unpublished)/Homer	CYTGGCABNSTGCCAR	1e-88	-204.4	0	1996	0.044	1198.7	0.0274
GRE(NR),IR3/A549-GR-ChIP-Seq(GSE32465)/Homer	NRGVACABNVTGTYCY	1e-88	-203.6	0	1227	0.0271	636	0.0145
SeqBias: A/T bias	WWWWWWWWWW	1e-88	-203.5	0	35753	0.7885	32791.3	0.7485
SeqBias: polyA-repeat	AAAAAAAAAA	1e-87	-202.6	0	43799	0.9659	41448.5	0.9462
Mef2d(MADS)/Retina-Mef2d-ChIP-Seq(GSE61391)/Homer	GCTATTTTTAGC	1e-83	-192	0	1296	0.0286	697.8	0.0159
GRE(NR),IR3/RAW264.7-GRE-ChIP-Seq(Unpublished)/Homer	VAGRACAKWCTGTYC	1e-83	-191.8	0	1831	0.0404	1092.5	0.0249
Tlx?(NR)/NPC-H3K4me1-ChIP-Seq(GSE16256)/Homer	CTGGCAGSCTGCCA	1e-82	-190.5	0	2289	0.0505	1448	0.0331
Foxo1(Forkhead)/RAW-Foxo1-ChIP-Seq(Fan_et_al.)/Homer	CTGTTTAC	1e-74	-171	0	9995	0.2204	8159.7	0.1863
Mef2c(MADS)/GM12878-Mef2c-ChIP-Seq(GSE32465)/Homer	DCYAAAAATAGM	1e-70	-163.2	0	2397	0.0529	1584.8	0.0362
Sox3(HMG)/NPC-Sox3-ChIP-Seq(GSE33059)/Homer	CCWTTGTY	1e-66	-152.4	0	8880	0.1958	7231.9	0.1651
Mef2b(MADS)/HEK293-Mef2b.V5-ChIP-Seq(GSE67450)/Homer	GCTATTTTTGGM	1e-65	-151.9	0	4190	0.0924	3100.2	0.0708
Klf4(Zf)/mES-Klf4-ChIP-Seq(GSE11431)/Homer	GCCACACCCA	1e-65	-149.8	0	979	0.0216	521.4	0.0119
SeqBias: CG bias	SSSSSSSSSS	1e-63	-145.2	0	32788	0.7231	30089.3	0.6869
NFIL3(bZIP)/HepG2-NFIL3-ChIP-Seq(Encode)/Homer	VTTACGTAAYNNNNN	1e-62	-143.7	0	3352	0.0739	2414.4	0.0551
TGA3(bZIP)/colamp-TGA3-DAP-Seq(GSE60143)/Homer	WTGATGACGTCATCW	1e-60	-140.3	0	418	0.0092	159.3	0.0036
TGA5(bZIP)/col-TGA5-DAP-Seq(GSE60143)/Homer	NNGATGACGTCATCN	1e-60	-139.7	0	587	0.0129	264.6	0.006
ARE(NR)/LNCAP-AR-ChIP-Seq(GSE27824)/Homer	RGRACASNSTGTYCYB	1e-59	-138	0	1932	0.0426	1263.9	0.0289
NRF1(NRF)/MCF7-NRF1-ChIP-Seq(Unpublished)/Homer	CTGCGCATGCGC	1e-58	-134.9	0	983	0.0217	542.8	0.0124
GAGA-repeat/SacCer-Promoters/Homer	CTYTCTYTCTCTCTC	1e-58	-134.4	0	18808	0.4148	16548.6	0.3778
Sox9(HMG)/Limb-SOX9-ChIP-Seq(GSE73225)/Homer	AGGVNCCTTTGT	1e-57	-132.1	0	4417	0.0974	3356.5	0.0766
Tgif2(Homeobox)/mES-Tgif2-ChIP-Seq(GSE55404)/Homer	TGTCANYT	1e-57	-132	0	16630	0.3668	14502.2	0.331
Mef2a(MADS)/HL1-Mef2a.biotin-ChIP-Seq(GSE21529)/Homer	CYAAAAATAG	1e-56	-130.2	0	2176	0.048	1475.5	0.0337
NRF(NRF)/Promoter/Homer	STGCGCATGCGC	1e-56	-129.3	0	1128	0.0249	656.4	0.015
Sox10(HMG)/SciaticNerve-Sox3-ChIP-Seq(GSE35132)/Homer	CCWTTGTYYB	1e-55	-126.8	0	8727	0.1925	7208.8	0.1646
CRE(bZIP)/Promoter/Homer	CSGTGACGTCAC	1e-52	-120.3	0	1384	0.0305	865.1	0.0197
JunD(bZIP)/K562-JunD-ChIP-Seq/Homer	ATGACGTCATCN	1e-52	-120.2	0	549	0.0121	256.6	0.0059
E2F4(E2F)/K562-E2F4-ChIP-Seq(GSE31477)/Homer	GGCGGGAAAH	1e-52	-120	0	2264	0.0499	1570.4	0.0358
RRTF1(AP2EREBP)/colamp-RRTF1-DAP-Seq(GSE60143)/Homer	CCGCCGCHATTT	1e-51	-119.5	0	1936	0.0427	1304.5	0.0298
DREB19(AP2EREBP)/colamp-DREB19-DAP-Seq(GSE60143)/Homer	AATGTCGGTK	1e-50	-116.6	0	2566	0.0566	1828.1	0.0417
En1(Homeobox)/SUM149-EN1-ChIP-Seq(GSE120957)/Homer	NDCTAATTAS	1e-49	-114.5	0	9740	0.2148	8193.6	0.187
Bapx1(Homeobox)/VertebralCol-Bapx1-ChIP-Seq(GSE36672)/Homer	TTRAGTGSYK	1e-49	-114.2	0	9903	0.2184	8344.5	0.1905
SeqBias: GA-repeat	GAGAGAGAGA	1e-49	-113	0	29372	0.6478	26903.7	0.6141
Atf2(bZIP)/3T3L1-Atf2-ChIP-Seq(GSE56872)/Homer	NRRTGACGTCAT	1e-49	-113	0	1528	0.0337	991.8	0.0226
Sox2(HMG)/mES-Sox2-ChIP-Seq(GSE11431)/Homer	BCCATTGTTC	1e-48	-110.6	0	4363	0.0962	3383	0.0772
RORg(NR)/Liver-Rorc-ChIP-Seq(GSE101115)/Homer	WAABTAGGTCAV	1e-47	-109.7	0	512	0.0113	241.2	0.0055
E2FA(E2FDP)/colamp-E2FA-DAP-Seq(GSE60143)/Homer	WWTGGCGCCAWWWNN	1e-46	-107	0	1561	0.0344	1029.1	0.0235
ETV4(ETS)/HepG2-ETV4-ChIP-Seq(ENCODE)/Homer	ACCGGAAGTG	1e-46	-106	0	4936	0.1089	3903.3	0.0891
Fli1(ETS)/CD8-FLI-ChIP-Seq(GSE20898)/Homer	NRYTTCCGGH	1e-43	-99.04	0	4990	0.1101	3979.2	0.0908
TGA1(bZIP)/colamp-TGA1-DAP-Seq(GSE60143)/Homer	TGACGTCAKC	1e-42	-97.78	0	1834	0.0404	1270.1	0.029
Atf1(bZIP)/K562-ATF1-ChIP-Seq(GSE31477)/Homer	GATGACGTCA	1e-42	-97.66	0	2936	0.0648	2194.6	0.0501
Atf7(bZIP)/3T3L1-Atf7-ChIP-Seq(GSE56872)/Homer	NGRTGACGTCAY	1e-42	-97.13	0	2088	0.046	1481.5	0.0338
At1g75490(AP2EREBP)/colamp-At1g75490-DAP-Seq(GSE60143)/Homer	CACCGMCT	1e-41	-95.12	0	9371	0.2067	7961.5	0.1817
KLF6(Zf)/PDAC-KLF6-ChIP-Seq(GSE64557)/Homer	MKGGGYGTGGCC	1e-40	-93.93	0	4507	0.0994	3573.1	0.0816
Sox6(HMG)/Myotubes-Sox6-ChIP-Seq(GSE32627)/Homer	CCATTGTTNY	1e-39	-90.86	0	8069	0.178	6792.3	0.1551
E2F6(E2F)/Hela-E2F6-ChIP-Seq(GSE31477)/Homer	GGCGGGAARN	1e-39	-90.58	0	2856	0.063	2148.6	0.049
Ronin(THAP)/ES-Thap11-ChIP-Seq(GSE51522)/Homer	RACTACAACTCCCAGVAKGC	1e-39	-90.56	0	298	0.0066	120.3	0.0027
Maz(Zf)/HepG2-Maz-ChIP-Seq(GSE31477)/Homer	GGGGGGGG	1e-39	-90.45	0	6625	0.1461	5482	0.1251
E-box(bHLH)/Promoter/Homer	SSGGTCACGTGA	1e-38	-87.79	0	457	0.0101	225.6	0.0052
Trl(Zf)/S2-GAGAfactor-ChIP-Seq(GSE40646)/Homer	RGAGAGAG	1e-38	-87.55	0	13975	0.3082	12291.8	0.2806
TFE3(bHLH)/MEF-TFE3-ChIP-Seq(GSE75757)/Homer	GTCACGTGACYV	1e-37	-86.53	0	400	0.0088	188.2	0.0043
TGA10(bZIP)/colamp-TGA10-DAP-Seq(GSE60143)/Homer	ATGACGTC	1e-37	-85.55	0	2540	0.056	1895	0.0433
MYB101(MYB)/colamp-MYB101-DAP-Seq(GSE60143)/Homer	TAACNRMY	1e-37	-85.51	0	10835	0.239	9372.7	0.214
STZ(C2H2)/colamp-STZ-DAP-Seq(GSE60143)/Homer	HNBTCACT	1e-36	-84.68	0	27227	0.6005	25010.7	0.5709
RORa(NR)/Liver-Rora-ChIP-Seq(GSE101115)/Homer	AAWCTAGGTCARDNN	1e-36	-84.53	0	632	0.0139	352.7	0.0081
c-Jun-CRE(bZIP)/K562-cJun-ChIP-Seq(GSE31477)/Homer	ATGACGTCATCY	1e-36	-83.51	0	1402	0.0309	951.9	0.0217
TGA4(bZIP)/colamp-TGA4-DAP-Seq(GSE60143)/Homer	RTGACGTCAKCW	1e-36	-83.31	0	1373	0.0303	928.5	0.0212
BMYB(HTH)/Hela-BMYB-ChIP-Seq(GSE27030)/Homer	NHAACBGYYV	1e-35	-81.68	0	8224	0.1814	6986.1	0.1595
TGA6(bZIP)/colamp-TGA6-DAP-Seq(GSE60143)/Homer	TGACGTCABC	1e-35	-81.42	0	2561	0.0565	1925.6	0.044
ATAF1(NAC)/col-ATAF1-DAP-Seq(GSE60143)/Homer	YACGTMAY	1e-34	-80.56	0	11670	0.2574	10182.3	0.2324
Nkx2.5(Homeobox)/HL1-Nkx2.5.biotin-ChIP-Seq(GSE21529)/Homer	RRSCACTYAA	1e-34	-80.21	0	9880	0.2179	8521.6	0.1945
DLX1(Homeobox)/BasalGanglia-Dlx1-ChIP-seq(GSE124936)/Homer	NSNNTAATTA	1e-34	-79.97	0	7217	0.1592	6075.6	0.1387
GFY-Staf(?,Zf)/Promoter/Homer	RACTACAATTCCCAGAAKGC	1e-34	-79.71	0	377	0.0083	179.1	0.0041
At5g04390(C2H2)/col200-At5g04390-DAP-Seq(GSE60143)/Homer	AGTGANDN	1e-33	-77.67	0	25834	0.5697	23711.2	0.5413
bZIP50(bZIP)/colamp-bZIP50-DAP-Seq(GSE60143)/Homer	GATGACGTCA	1e-33	-76.66	0	4033	0.0889	3226.3	0.0736
PR(NR)/T47D-PR-ChIP-Seq(GSE31130)/Homer	VAGRACAKNCTGTBC	1e-33	-76.07	0	12087	0.2666	10603	0.242
Nanog(Homeobox)/mES-Nanog-ChIP-Seq(GSE11724)/Homer	RGCCATTAAC	1e-32	-74.87	0	19948	0.4399	18057.8	0.4122
Nrf2(bZIP)/Lymphoblast-Nrf2-ChIP-Seq(GSE37589)/Homer	HTGCTGAGTCAT	1e-32	-74.41	0	341	0.0075	160.7	0.0037
RORgt(NR)/EL4-RORgt.Flag-ChIP-Seq(GSE56019)/Homer	AAYTAGGTCA	1e-31	-73.61	0	597	0.0132	341.1	0.0078
RORgt(NR)/EL4-RORgt.Flag-ChIP-Seq(GSE56019)/Homer	AAYTAGGTCA	1e-31	-73.61	0	597	0.0132	341.1	0.0078
DPL-1(E2F)/cElegans-Adult-ChIP-Seq(modEncode)/Homer	TAGCGCGC	1e-31	-72.98	0	3652	0.0805	2905.4	0.0663
PHA-4(Forkhead)/cElegans-Embryos-PHA4-ChIP-Seq(modEncode)/Homer	KTGTTTGC	1e-31	-72.61	0	16672	0.3677	14952.4	0.3413
AT1G28160(AP2EREBP)/colamp-AT1G28160-DAP-Seq(GSE60143)/Homer	GGCGGCGG	1e-31	-72.45	0	11311	0.2495	9904.5	0.2261
TGA2(bZIP)/colamp-TGA2-DAP-Seq(GSE60143)/Homer	ACGTCAYCHH	1e-30	-71.3	0	2409	0.0531	1828.7	0.0417
DREB2(AP2EREBP)/col-DREB2-DAP-Seq(GSE60143)/Homer	TMACCGACATWA	1e-30	-70.33	0	1902	0.0419	1399.3	0.0319
NF-E2(bZIP)/K562-NFE2-ChIP-Seq(GSE31477)/Homer	GATGACTCAGCA	1e-30	-70.13	0	407	0.009	209.4	0.0048
NAM(NAC)/col-NAM-DAP-Seq(GSE60143)/Homer	RGTTRCGTRW	1e-30	-69.62	0	5209	0.1149	4310.9	0.0984
NAP(NAC)/col-NAP-DAP-Seq(GSE60143)/Homer	ARGTTACGTRTN	1e-30	-69.6	0	3785	0.0835	3037.8	0.0693
GAGA-repeat/Arabidopsis-Promoters/Homer	CTCTCTCTCY	1e-30	-69.4	0	4970	0.1096	4096.4	0.0935
Gfi1b(Zf)/HPC7-Gfi1b-ChIP-Seq(GSE22178)/Homer	MAATCACTGC	1e-29	-67.86	0	4161	0.0918	3379.3	0.0771
ARF2(ARF)/col-ARF2-DAP-Seq(GSE60143)/Homer	TTGTCGGMWN	1e-29	-67.25	0	13024	0.2872	11548.9	0.2636
Smad3(MAD)/NPC-Smad3-ChIP-Seq(GSE36673)/Homer	TWGTCTGV	1e-29	-66.81	0	12799	0.2823	11340.9	0.2589
RAP211(AP2EREBP)/colamp-RAP211-DAP-Seq(GSE60143)/Homer	RGCCGGCYWW	1e-28	-66.71	0	11670	0.2574	10282.2	0.2347
E2F1(E2F)/Hela-E2F1-ChIP-Seq(GSE22478)/Homer	CWGGCGGGAA	1e-28	-66.37	0	1120	0.0247	761.7	0.0174
Nkx6.1(Homeobox)/Islet-Nkx6.1-ChIP-Seq(GSE40975)/Homer	GKTAATGR	1e-28	-66.31	0	13015	0.287	11547.1	0.2636
SUT1?/SacCer-Promoters/Homer	CCCCGCGC	1e-28	-65.67	0	27891	0.6151	25819.1	0.5894
E2F7(E2F)/Hela-E2F7-ChIP-Seq(GSE32673)/Homer	VDTTTCCCGCCA	1e-28	-64.76	0	481	0.0106	268.3	0.0061
GABPA(ETS)/Jurkat-GABPa-ChIP-Seq(GSE17954)/Homer	RACCGGAAGT	1e-27	-63.81	0	3650	0.0805	2943.7	0.0672
KLF10(Zf)/HEK293-KLF10.GFP-ChIP-Seq(GSE58341)/Homer	GGGGGTGTGTCC	1e-26	-62.07	0	1898	0.0419	1421.2	0.0324
ERF15(AP2EREBP)/colamp-ERF15-DAP-Seq(GSE60143)/Homer	WDHAGCMGCCAT	1e-26	-60.75	0	15013	0.3311	13479.9	0.3077
LHX9(Homeobox)/Hct116-LHX9.V5-ChIP-Seq(GSE116822)/Homer	NGCTAATTAG	1e-26	-59.9	0	7061	0.1557	6053.4	0.1382
E2F3(E2F)/MEF-E2F3-ChIP-Seq(GSE71376)/Homer	BTKGGCGGGAAA	1e-25	-59.32	0	3177	0.0701	2544.2	0.0581
ERF115(AP2EREBP)/colamp-ERF115-DAP-Seq(GSE60143)/Homer	WTKRCGGCGB	1e-25	-59.01	0	9761	0.2153	8558	0.1954
RAP26(AP2EREBP)/colamp-RAP26-DAP-Seq(GSE60143)/Homer	HDATGGCGGCGG	1e-25	-58.43	0	7924	0.1748	6858.5	0.1566
DLX5(Homeobox)/BasalGanglia-Dlx5-ChIP-seq(GSE124936)/Homer	SSTAATTA	1e-24	-57.15	0	4424	0.0976	3668.8	0.0838
Lhx3(Homeobox)/Neuron-Lhx3-ChIP-Seq(GSE31456)/Homer	ADBTAATTAR	1e-24	-56.19	0	8528	0.1881	7433	0.1697
WT1(Zf)/Kidney-WT1-ChIP-Seq(GSE90016)/Homer	MCTCCCMCRCAB	1e-24	-55.7	0	2784	0.0614	2213.4	0.0505
Bach1(bZIP)/K562-Bach1-ChIP-Seq(GSE31477)/Homer	AWWNTGCTGAGTCAT	1e-23	-55.24	0	377	0.0083	205.3	0.0047
MafK(bZIP)/C2C12-MafK-ChIP-Seq(GSE36030)/Homer	GCTGASTCAGCA	1e-23	-54.75	0	1152	0.0254	815.3	0.0186
Nkx3.1(Homeobox)/LNCaP-Nkx3.1-ChIP-Seq(GSE28264)/Homer	AAGCACTTAA	1e-23	-53.21	0	11421	0.2519	10157.1	0.2319
ABR1(AP2EREBP)/colamp-ABR1-DAP-Seq(GSE60143)/Homer	AAATGGCGGCGG	1e-22	-52.14	0	6548	0.1444	5633.4	0.1286
LBD23(LOBAS2)/colamp-LBD23-DAP-Seq(GSE60143)/Homer	GCGNAWWWTNCGCYW	1e-22	-51.15	0	5935	0.1309	5077.2	0.1159
At2g33710(AP2EREBP)/colamp-At2g33710-DAP-Seq(GSE60143)/Homer	WTKGCGGCKR	1e-21	-50.57	0	11074	0.2442	9854.3	0.225
MYB(HTH)/ERMYB-Myb-ChIPSeq(GSE22095)/Homer	GGCVGTTR	1e-21	-50.35	0	9750	0.215	8616.2	0.1967
EWS:FLI1-fusion(ETS)/SK_N_MC-EWS:FLI1-ChIP-Seq(SRA014231)/Homer	VACAGGAAAT	1e-21	-50.31	0	2500	0.0551	1986.2	0.0453
CREB5(bZIP)/LNCaP-CREB5.V5-ChIP-Seq(GSE137775)/Homer	VVATGACGTCAT	1e-21	-49.95	0	1621	0.0357	1224.2	0.0279
TATA-Box(TBP)/Promoter/Homer	CCTTTTAWAGSC	1e-21	-49.85	0	5918	0.1305	5070.7	0.1158
FoxL2(Forkhead)/Ovary-FoxL2-ChIP-Seq(GSE60858)/Homer	WWTRTAAACAVG	1e-21	-49.75	0	3650	0.0805	3011.4	0.0687
At5g65130(AP2EREBP)/colamp-At5g65130-DAP-Seq(GSE60143)/Homer	CCRCCGACAWTN	1e-21	-49.66	0	1607	0.0354	1213.7	0.0277
At5g08750(C3H)/col-At5g08750-DAP-Seq(GSE60143)/Homer	NWDTTGCGGCTR	1e-21	-49.59	0	2177	0.048	1706.3	0.039
AtHB32(ZFHD)/col200-AtHB32-DAP-Seq(GSE60143)/Homer	CGAATTAT	1e-21	-49.37	0	5764	0.1271	4932.4	0.1126
Egr1(Zf)/K562-Egr1-ChIP-Seq(GSE32465)/Homer	TGCGTGGGYG	1e-21	-49.37	0	2913	0.0642	2355.6	0.0538
Foxf1(Forkhead)/Lung-Foxf1-ChIP-Seq(GSE77951)/Homer	WWATRTAAACAN	1e-21	-49.12	0	4074	0.0898	3396.4	0.0775
Stat3+il21(Stat)/CD4-Stat3-ChIP-Seq(GSE19198)/Homer	SVYTTCCNGGAARB	1e-20	-48.15	0	3028	0.0668	2463.7	0.0562
DEAR2(AP2EREBP)/colamp-DEAR2-DAP-Seq(GSE60143)/Homer	HCACCGACAWHD	1e-20	-47.58	0	4354	0.096	3658.1	0.0835
Sox4(HMG)/proB-Sox4-ChIP-Seq(GSE50066)/Homer	YCTTTGTTCC	1e-20	-47.48	0	4286	0.0945	3597.7	0.0821
AMYB(HTH)/Testes-AMYB-ChIP-Seq(GSE44588)/Homer	TGGCAGTTGG	1e-20	-47.45	0	8003	0.1765	7012.3	0.1601
ERF8(AP2EREBP)/colamp-ERF8-DAP-Seq(GSE60143)/Homer	CGCCGYCATW	1e-20	-47.18	0	6892	0.152	5985.8	0.1366
FOXK2(Forkhead)/U2OS-FOXK2-ChIP-Seq(E-MTAB-2204)/Homer	SCHTGTTTACAT	1e-20	-47.14	0	2972	0.0655	2418.2	0.0552
GFY(?)/Promoter/Homer	ACTACAATTCCC	1e-20	-47.01	0	399	0.0088	232.9	0.0053
At5g18450(AP2EREBP)/col-At5g18450-DAP-Seq(GSE60143)/Homer	CACCGCTT	1e-20	-46.98	0	9801	0.2162	8692.1	0.1984
HLF(bZIP)/HSC-HLF.Flag-ChIP-Seq(GSE69817)/Homer	RTTATGYAAB	1e-20	-46.62	0	4075	0.0899	3411.3	0.0779
FOXK1(Forkhead)/HEK293-FOXK1-ChIP-Seq(GSE51673)/Homer	NVWTGTTTAC	1e-20	-46.48	0	4533	0.1	3827.9	0.0874
Usf2(bHLH)/C2C12-Usf2-ChIP-Seq(GSE36030)/Homer	GTCACGTGGT	1e-20	-46.29	0	1252	0.0276	922.9	0.0211
Sox17(HMG)/Endoderm-Sox17-ChIP-Seq(GSE61475)/Homer	CCATTGTTYB	1e-20	-46.26	0	3132	0.0691	2565.3	0.0586
Nkx2.2(Homeobox)/NPC-Nkx2.2-ChIP-Seq(GSE61673)/Homer	BTBRAGTGSN	1e-20	-46.15	0	8801	0.1941	7765.5	0.1773
MYB65(MYB)/colamp-MYB65-DAP-Seq(GSE60143)/Homer	RACNGTTA	1e-20	-46.13	0	5834	0.1287	5018.6	0.1146
Sox15(HMG)/CPA-Sox15-ChIP-Seq(GSE62909)/Homer	RAACAATGGN	1e-20	-46.08	0	4715	0.104	3995.3	0.0912
MYB88(MYB)/col-MYB88-DAP-Seq(GSE60143)/Homer	HNACGCTCCT	1e-19	-45.49	0	11228	0.2476	10045	0.2293
FOXP1(Forkhead)/H9-FOXP1-ChIP-Seq(GSE31006)/Homer	NYYTGTTTACHN	1e-19	-45.25	0	2006	0.0442	1574.7	0.0359
AZF1(C2H2)/colamp-AZF1-DAP-Seq(GSE60143)/Homer	DKSWCACT	1e-19	-44.89	0	23594	0.5203	21854.7	0.4989
ETV1(ETS)/GIST48-ETV1-ChIP-Seq(GSE22441)/Homer	AACCGGAAGT	1e-19	-43.78	0	5666	0.125	4880.6	0.1114
DLX2(Homeobox)/BasalGanglia-Dlx2-ChIP-seq(GSE124936)/Homer	NNNTAATTAS	1e-18	-43.73	0	7771	0.1714	6826.2	0.1558
AT2G15740(C2H2)/col-AT2G15740-DAP-Seq(GSE60143)/Homer	DHNDWATCGATD	1e-18	-43.59	0	2828	0.0624	2307.9	0.0527
Foxo3(Forkhead)/U2OS-Foxo3-ChIP-Seq(E-MTAB-2701)/Homer	DGTAAACA	1e-18	-43.28	0	3319	0.0732	2748.6	0.0627
bZIP52(bZIP)/colamp-bZIP52-DAP-Seq(GSE60143)/Homer	NDNHCAGCTGTCANN	1e-18	-43.02	0	8376	0.1847	7395.4	0.1688
GFX(?)/Promoter/Homer	ATTCTCGCGAGA	1e-18	-42.25	0	131	0.0029	52.2	0.0012
FEA4(bZIP)/Corn-FEA4-ChIP-Seq(GSE61954)/Homer	TGACGTCACS	1e-18	-41.89	0	4734	0.1044	4039.9	0.0922
LBD18(LOBAS2)/colamp-LBD18-DAP-Seq(GSE60143)/Homer	CKGAWWTTCHGS	1e-17	-41.32	0	12255	0.2703	11052.9	0.2523
DEL2(E2FDP)/col-DEL2-DAP-Seq(GSE60143)/Homer	WTTTCSCGCC	1e-17	-41.24	0	1523	0.0336	1170.4	0.0267
AT1G71450(AP2EREBP)/col-AT1G71450-DAP-Seq(GSE60143)/Homer	DHDWTGTCGGTG	1e-17	-40.77	0	7690	0.1696	6775.8	0.1547
SPL15(SBP)/colamp-SPL15-DAP-Seq(GSE60143)/Homer	WDWMMGTACADW	1e-17	-40.21	0	7161	0.1579	6288.1	0.1435
TGA9(bZIP)/colamp-TGA9-DAP-Seq(GSE60143)/Homer	VTGACGTC	1e-17	-39.63	0	5362	0.1183	4630.2	0.1057
SeqBias: G/A bias	RRRRRRRRRR	1e-17	-39.22	0	45332	0.9998	43740.4	0.9985
ETS:RUNX(ETS,Runt)/Jurkat-RUNX1-ChIP-Seq(GSE17954)/Homer	RCAGGATGTGGT	1e-16	-38.97	0	343	0.0076	202.2	0.0046
Egr2(Zf)/Thymocytes-Egr2-ChIP-Seq(GSE34254)/Homer	NGCGTGGGCGGR	1e-16	-38.36	0	803	0.0177	569.2	0.013
Isl1(Homeobox)/Neuron-Isl1-ChIP-Seq(GSE31456)/Homer	CTAATKGV	1e-16	-37.96	0	9361	0.2064	8361	0.1909
NFE2L2(bZIP)/HepG2-NFE2L2-ChIP-Seq(Encode)/Homer	AWWWTGCTGAGTCAT	1e-16	-37.04	0	307	0.0068	178.4	0.0041
HY5(bZIP)/colamp-HY5-DAP-Seq(GSE60143)/Homer	RRTSACGTSD	1e-15	-36.8	0	3261	0.0719	2732.3	0.0624
ERF4(AP2EREBP)/colamp-ERF4-DAP-Seq(GSE60143)/Homer	WDWTGGCGGCGG	1e-15	-36.76	0	6973	0.1538	6142.5	0.1402
WUS1(Homeobox)/colamp-WUS1-DAP-Seq(GSE60143)/Homer	CAWTCATTCA	1e-15	-36.34	0	1886	0.0416	1506	0.0344
Etv2(ETS)/ES-ER71-ChIP-Seq(GSE59402)/Homer	NNAYTTCCTGHN	1e-15	-35.47	0	3958	0.0873	3374	0.077
SPL1(SBP)/colamp-SPL1-DAP-Seq(GSE60143)/Homer	HYGTACDTWH	1e-15	-35.31	0	9159	0.202	8197.2	0.1871
Meis1(Homeobox)/MastCells-Meis1-ChIP-Seq(GSE48085)/Homer	VGCTGWCAVB	1e-15	-35.06	0	8591	0.1895	7667.1	0.175
Stat3(Stat)/mES-Stat3-ChIP-Seq(GSE11431)/Homer	CTTCCGGGAA	1e-15	-34.91	0	1847	0.0407	1478.7	0.0338
Brn1(POU,Homeobox)/NPC-Brn1-ChIP-Seq(GSE35496)/Homer	TATGCWAATBAV	1e-15	-34.56	0	1464	0.0323	1144.6	0.0261
ATHB25(ZFHD)/colamp-ATHB25-DAP-Seq(GSE60143)/Homer	TAATTAVB	1e-14	-34.46	0	5202	0.1147	4521.3	0.1032
Unknown3/Arabidopsis-Promoters/Homer	AYTAAACCGG	1e-14	-34.15	0	722	0.0159	513.3	0.0117
RIN(MADS)/Tomato-RIN-ChIP-Seq(GSE116581)/Homer	CYAAAAWWGG	1e-14	-34.09	0	4871	0.1074	4219.8	0.0963
AT3G10030(Trihelix)/colamp-AT3G10030-DAP-Seq(GSE60143)/Homer	GCCGTTAA	1e-14	-33.98	0	3185	0.0702	2680	0.0612
Lhx2(Homeobox)/HFSC-Lhx2-ChIP-Seq(GSE48068)/Homer	TAATTAGN	1e-14	-33.76	0	5427	0.1197	4734.2	0.1081
ERF13(AP2EREBP)/colamp-ERF13-DAP-Seq(GSE60143)/Homer	TYAGCCGCCATT	1e-14	-33.7	0	7692	0.1696	6839.7	0.1561
BIM3(bHLH)/col-BIM3-DAP-Seq(GSE60143)/Homer	TWVTCACGTGAB	1e-14	-33	0	550	0.0121	375.4	0.0086
Smad4(MAD)/ESC-SMAD4-ChIP-Seq(GSE29422)/Homer	VBSYGTCTGG	1e-14	-32.62	0	7049	0.1555	6249.4	0.1427
PU.1-IRF(ETS:IRF)/Bcell-PU.1-ChIP-Seq(GSE21512)/Homer	MGGAAGTGAAAC	1e-14	-32.56	0	5989	0.1321	5264.5	0.1202
ETS1(ETS)/Jurkat-ETS1-ChIP-Seq(GSE17954)/Homer	ACAGGAAGTG	1e-13	-32.23	0	4521	0.0997	3911.8	0.0893
IRF8(IRF)/BMDM-IRF8-ChIP-Seq(GSE77884)/Homer	GRAASTGAAAST	1e-13	-32.02	0	1434	0.0316	1128.8	0.0258
dof42(C2C2dof)/col-dof42-DAP-Seq(GSE60143)/Homer	AAAAAGGC	1e-13	-30.77	0	2842	0.0627	2389.5	0.0545
MafA(bZIP)/Islet-MafA-ChIP-Seq(GSE30298)/Homer	TGCTGACTCA	1e-13	-30.7	0	5132	0.1132	4486.1	0.1024
RAP212(AP2EREBP)/col-RAP212-DAP-Seq(GSE60143)/Homer	CGCCGCCATTTT	1e-13	-30.48	0	5315	0.1172	4657.1	0.1063
ZNF143|STAF(Zf)/CUTLL-ZNF143-ChIP-Seq(GSE29600)/Homer	ATTTCCCAGVAKSCY	1e-13	-30.23	0	1086	0.024	833.5	0.019
TAGL1(MADS)/Tomato-TAGL1-ChIP-Seq(GSE116581)/Homer	CCAAAAATRG	1e-13	-30.18	0	4377	0.0965	3794.3	0.0866
Nkx2.1(Homeobox)/LungAC-Nkx2.1-ChIP-Seq(GSE43252)/Homer	RSCACTYRAG	1e-13	-30.13	0	12654	0.2791	11552.6	0.2637
AtGRF6(GRF)/col-AtGRF6-DAP-Seq(GSE60143)/Homer	NTGTCAGADNNNNNN	1e-12	-29.88	0	5711	0.126	5029.2	0.1148
ERF105(AP2EREBP)/colamp-ERF105-DAP-Seq(GSE60143)/Homer	TGGCGGCT	1e-12	-28.76	0	9336	0.2059	8431.7	0.1925
TF3A(C2H2)/col-TF3A-DAP-Seq(GSE60143)/Homer	NNDDGAGGAGGWNNN	1e-12	-28.65	0	6455	0.1424	5732.3	0.1309
Smad2(MAD)/ES-SMAD2-ChIP-Seq(GSE29422)/Homer	CTGTCTGG	1e-12	-28.25	0	7114	0.1569	6352	0.145
AT1G12630(AP2EREBP)/colamp-AT1G12630-DAP-Seq(GSE60143)/Homer	TGTCGGCA	1e-12	-28.08	0	2036	0.0449	1679.9	0.0383
ANAC047(NAC)/colamp-ANAC047-DAP-Seq(GSE60143)/Homer	WACACGTAACTT	1e-12	-27.97	0	2824	0.0623	2390.5	0.0546
MYB77(MYB)/col-MYB77-DAP-Seq(GSE60143)/Homer	NYAACBGYMC	1e-11	-27.44	0	6582	0.1452	5862.3	0.1338
CRF10(AP2EREBP)/col100-CRF10-DAP-Seq(GSE60143)/Homer	DCCGCCGYHA	1e-11	-26.91	0	8730	0.1925	7881.9	0.1799
ZBTB33(Zf)/GM12878-ZBTB33-ChIP-Seq(GSE32465)/Homer	GGVTCTCGCGAGAAC	1e-11	-26.65	0	233	0.0051	138.7	0.0032
STAT4(Stat)/CD4-Stat4-ChIP-Seq(GSE22104)/Homer	NYTTCCWGGAAR	1e-11	-26.57	0	3937	0.0868	3417.7	0.078
REF6(Zf)/Arabidopsis-REF6-ChIP-Seq(GSE106942)/Homer	TVCTCTGTTT	1e-11	-26.47	0	3272	0.0722	2808.4	0.0641
bZIP18(bZIP)/colamp-bZIP18-DAP-Seq(GSE60143)/Homer	KGMCAGCTND	1e-11	-26.43	0	26668	0.5881	25066.9	0.5722
CAMTA1(CAMTA)/col-CAMTA1-DAP-Seq(GSE60143)/Homer	WWAACGCGTT	1e-11	-26.2	0	2390	0.0527	2008.6	0.0459
Dlx3(Homeobox)/Kerainocytes-Dlx3-ChIP-Seq(GSE89884)/Homer	NDGTAATTAC	1e-11	-25.92	0	3714	0.0819	3217.9	0.0735
Oct6(POU,Homeobox)/NPC-Pou3f1-ChIP-Seq(GSE35496)/Homer	WATGCAAATGAG	1e-11	-25.59	0	1993	0.044	1654.7	0.0378
Fox:Ebox(Forkhead,bHLH)/Panc1-Foxa2-ChIP-Seq(GSE47459)/Homer	NNNVCTGWGYAAACASN	1e-11	-25.41	0	5106	0.1126	4507.8	0.1029
Elf4(ETS)/BMDM-Elf4-ChIP-Seq(GSE88699)/Homer	ACTTCCKGKT	1e-10	-25.17	0	3949	0.0871	3439.8	0.0785
ZNF7(Zf)/HepG2-ZNF7.Flag-ChIP-Seq(Encode)/Homer	CTGCCWVCTTTTRTA	1e-10	-25.11	0	2611	0.0576	2216	0.0506
FoxD3(forkhead)/ZebrafishEmbryo-Foxd3.biotin-ChIP-seq(GSE106676)/Homer	TGTTTAYTTAGC	1e-10	-25	0	4289	0.0946	3754.5	0.0857
At1g19210(AP2EREBP)/colamp-At1g19210-DAP-Seq(GSE60143)/Homer	HCACCGACCAHN	1e-10	-24.55	0	4880	0.1076	4305.2	0.0983
LBD2(LOBAS2)/colamp-LBD2-DAP-Seq(GSE60143)/Homer	TCCGAWTTTTTCGGN	1e-10	-24.3	0	1037	0.0229	813.6	0.0186
Hoxa9(Homeobox)/ChickenMSG-Hoxa9.Flag-ChIP-Seq(GSE86088)/Homer	RGCAATNAAA	1e-10	-24.09	0	13312	0.2936	12255.6	0.2798
ZNF467(Zf)/HEK293-ZNF467.GFP-ChIP-Seq(GSE58341)/Homer	TGGGGAAGGGCM	1e-10	-24.01	0	3954	0.0872	3453.8	0.0788
Brn2(POU,Homeobox)/NPC-Brn2-ChIP-Seq(GSE35496)/Homer	ATGAATATTC	1e-10	-23.98	0	438	0.0097	305.8	0.007
At1g64620(C2C2dof)/colamp-At1g64620-DAP-Seq(GSE60143)/Homer	CACTTTTT	1e-10	-23.87	0	7459	0.1645	6720.8	0.1534
EKLF(Zf)/Erythrocyte-Klf1-ChIP-Seq(GSE20478)/Homer	NWGGGTGTGGCY	1e-10	-23.78	0	351	0.0077	235.1	0.0054
SpiB(ETS)/OCILY3-SPIB-ChIP-Seq(GSE56857)/Homer	AAAGRGGAAGTG	1e-10	-23.72	0	1032	0.0228	811.5	0.0185
OCT:OCT(POU,Homeobox,IR1)/NPC-Brn2-ChIP-Seq(GSE35496)/Homer	ATGAATWATTCATGA	1e-10	-23.54	0	124	0.0027	63.6	0.0015
MYB98(MYB)/col-MYB98-DAP-Seq(GSE60143)/Homer	NWDCCGTTAC	1e-10	-23.26	0	1381	0.0305	1120.2	0.0256
Npas4(bHLH)/Neuron-Npas4-ChIP-Seq(GSE127793)/Homer	NHRTCACGACDN	1e-09	-22.89	0	4549	0.1003	4013.2	0.0916
SPL9(SBP)/colamp-SPL9-DAP-Seq(GSE60143)/Homer	BTGTACTT	1e-09	-22.81	0	10359	0.2285	9468.1	0.2161
ATHB23(ZFHD)/col-ATHB23-DAP-Seq(GSE60143)/Homer	HTAATTARNN	1e-09	-22.81	0	4219	0.093	3708.1	0.0846
Hoxd11(Homeobox)/ChickenMSG-Hoxd11.Flag-ChIP-Seq(GSE86088)/Homer	VGCCATAAAA	1e-09	-22.33	0	11945	0.2634	10979.1	0.2506
TATA-box/Drosophila-Promoters/Homer	CTATAAAAGCSV	1e-09	-22.11	0	344	0.0076	233.3	0.0053
MafB(bZIP)/BMM-Mafb-ChIP-Seq(GSE75722)/Homer	WNTGCTGASTCAGCANWTTY	1e-09	-22.01	0	2308	0.0509	1960.7	0.0448
Unknown3/Drosophila-Promoters/Homer	ACVAKCTGGCAGCGC	1e-09	-21.93	0	705	0.0155	535.6	0.0122
At1g36060(AP2EREBP)/colamp-At1g36060-DAP-Seq(GSE60143)/Homer	NNWWKGTCGGTG	1e-09	-21.41	0	2669	0.0589	2293.8	0.0524
ZNF341(Zf)/EBV-ZNF341-ChIP-Seq(GSE113194)/Homer	GGAACAGCCG	1e-09	-21.4	0	4900	0.1081	4353.2	0.0994
ERF7(AP2EREBP)/col-ERF7-DAP-Seq(GSE60143)/Homer	ATGRCGGCGG	1e-09	-21.21	0	7841	0.1729	7110.3	0.1623
PABPC1(?)/MEL-PABC1-CLIP-Seq(GSE69755)/Homer	HAATAAAGNN	1e-09	-21.16	0	8514	0.1878	7745.1	0.1768
ERG(ETS)/VCaP-ERG-ChIP-Seq(GSE14097)/Homer	ACAGGAAGTG	1e-09	-21.06	0	6766	0.1492	6101.6	0.1393
LBD19(LOBAS2)/colamp-LBD19-DAP-Seq(GSE60143)/Homer	CCKGAAWTTCMGGAW	1e-08	-20.53	0	8335	0.1838	7584.7	0.1731
FRS9(ND)/col-FRS9-DAP-Seq(GSE60143)/Homer	RGAGAGAGAAAG	1e-08	-20.43	0	1090	0.024	876.7	0.02
Tgif1(Homeobox)/mES-Tgif1-ChIP-Seq(GSE55404)/Homer	YTGWCADY	1e-08	-20.18	0	14462	0.3189	13409.5	0.3061
CEJ1(AP2EREBP)/col-CEJ1-DAP-Seq(GSE60143)/Homer	WWTGTCGGTG	1e-08	-19.52	0	3656	0.0806	3216.2	0.0734
Sox7(HMG)/ESC-Sox7-ChIP-Seq(GSE133899)/Homer	VVRRAACAATGG	1e-08	-19.42	0	1175	0.0259	956.3	0.0218
BPC1(BBRBPC)/colamp-BPC1-DAP-Seq(GSE60143)/Homer	GARGAGAGAGAA	1e-08	-19.25	0	2479	0.0547	2135.1	0.0487
Hoxd12(Homeobox)/ChickenMSG-Hoxd12.Flag-ChIP-Seq(GSE86088)/Homer	HDGYAATGAAAN	1e-08	-19.11	0	9521	0.21	8724.8	0.1992
Pbx3(Homeobox)/GM12878-PBX3-ChIP-Seq(GSE32465)/Homer	SCTGTCAMTCAN	1e-08	-18.89	0	939	0.0207	750.1	0.0171
Lhx1(Homeobox)/EmbryoCarcinoma-Lhx1-ChIP-Seq(GSE70957)/Homer	NNYTAATTAR	1e-08	-18.87	0	5657	0.1248	5086.3	0.1161
ATHB24(ZFHD)/colamp-ATHB24-DAP-Seq(GSE60143)/Homer	TAATTAAS	1e-08	-18.84	0	3444	0.076	3026.8	0.0691
Hoxa10(Homeobox)/ChickenMSG-Hoxa10.Flag-ChIP-Seq(GSE86088)/Homer	GGYAATGAAA	1e-08	-18.63	0	3167	0.0698	2772.1	0.0633
MYB81(MYB)/col-MYB81-DAP-Seq(GSE60143)/Homer	NWAACSGWTWNN	1e-08	-18.48	0	7094	0.1565	6440.7	0.147
NFAT(RHD)/Jurkat-NFATC1-ChIP-Seq(Jolma_et_al.)/Homer	ATTTTCCATT	1e-07	-18.18	0	4104	0.0905	3644.8	0.0832
Ap4(bHLH)/AML-Tfap4-ChIP-Seq(GSE45738)/Homer	NAHCAGCTGD	1e-07	-18.16	0	8662	0.191	7924.3	0.1809
MYB73(MYB)/col-MYB73-DAP-Seq(GSE60143)/Homer	NNNNHAACNGHHDHN	1e-07	-18.14	0	9859	0.2174	9059	0.2068
REB1/SacCer-Promoters/Homer	KCCGGGTAAYRR	1e-07	-18.1	0	704	0.0155	548.2	0.0125
MYB118(MYB)/colamp-MYB118-DAP-Seq(GSE60143)/Homer	TAWCCGTTAC	1e-07	-18	0	1297	0.0286	1072.3	0.0245
Arnt:Ahr(bHLH)/MCF7-Arnt-ChIP-Seq(Lo_et_al.)/Homer	TBGCACGCAA	1e-07	-17.89	0	3792	0.0836	3357.6	0.0766
E2F(E2F)/Hela-CellCycle-Expression/Homer	TTSGCGCGAAAA	1e-07	-17.82	0	162	0.0036	98.1	0.0022
ATHB34(ZFHD)/colamp-ATHB34-DAP-Seq(GSE60143)/Homer	TRATTARS	1e-07	-17.71	0	3635	0.0802	3213.3	0.0734
TCX2(CPP)/colamp-TCX2-DAP-Seq(GSE60143)/Homer	NNWWTTYRAAHN	1e-07	-17.04	0	5786	0.1276	5228.6	0.1194
MITF(bHLH)/MastCells-MITF-ChIP-Seq(GSE48085)/Homer	RTCATGTGAC	1e-07	-16.95	0	3349	0.0739	2955.6	0.0675
SPL11(SBP)/col100-SPL11-DAP-Seq(GSE60143)/Homer	YTGTACTTBH	1e-07	-16.78	0	3195	0.0705	2814.5	0.0642
AR-halfsite(NR)/LNCaP-AR-ChIP-Seq(GSE27824)/Homer	CCAGGAACAG	1e-07	-16.69	0	19437	0.4287	18239	0.4164
MYB3R4(MYB)/col-MYB3R4-DAP-Seq(GSE60143)/Homer	AWWTAACCGTTR	1e-07	-16.53	0	542	0.012	414.8	0.0095
ERF11(AP2EREBP)/col-ERF11-DAP-Seq(GSE60143)/Homer	RTGGCGGCGG	1e-07	-16.47	0	6131	0.1352	5559.8	0.1269
AT5G23930(mTERF)/col-AT5G23930-DAP-Seq(GSE60143)/Homer	GGCGGCTG	1e-07	-16.31	0	12429	0.2741	11531.3	0.2632
MYB3R1(MYB)/col-MYB3R1-DAP-Seq(GSE60143)/Homer	WWDTDACCGTTR	1e-07	-16.2	0	1014	0.0224	829	0.0189
AT5G25475(ABI3VP1)/col-AT5G25475-DAP-Seq(GSE60143)/Homer	RNNRNCAAGCADNDB	1e-06	-16.02	0	7040	0.1553	6421.6	0.1466
Foxh1(Forkhead)/hESC-FOXH1-ChIP-Seq(GSE29422)/Homer	NNTGTGGATTSS	1e-06	-16	0	2407	0.0531	2094.7	0.0478
PRDM1(Zf)/Hela-PRDM1-ChIP-Seq(GSE31477)/Homer	ACTTTCACTTTC	1e-06	-15.95	0	2157	0.0476	1865.8	0.0426
MYB3R5(MYB)/col-MYB3R5-DAP-Seq(GSE60143)/Homer	THYAACGGTHAWAWT	1e-06	-15.93	0	244	0.0054	166.5	0.0038
At5g62940(C2C2dof)/col-At5g62940-DAP-Seq(GSE60143)/Homer	WHWHHACTTTTT	1e-06	-15.79	0	16651	0.3672	15579.8	0.3556
SeqBias: polyC-repeat	CCCCCCCCCC	1e-06	-15.78	0	44925	0.9908	43292.6	0.9883
Zic(Zf)/Cerebellum-ZIC1.2-ChIP-Seq(GSE60731)/Homer	CCTGCTGAGH	1e-06	-15.01	0	6041	0.1332	5493.5	0.1254
PBX1(Homeobox)/MCF7-PBX1-ChIP-Seq(GSE28007)/Homer	GSCTGTCACTCA	1e-06	-14.96	0	337	0.0074	245.9	0.0056
Pknox1(Homeobox)/ES-Prep1-ChIP-Seq(GSE63282)/Homer	SCTGTCAVTCAV	1e-06	-14.96	0	944	0.0208	773.1	0.0176
OCT4-SOX2-TCF-NANOG(POU,Homeobox,HMG)/mES-Oct4-ChIP-Seq(GSE11431)/Homer	ATTTGCATAACAATG	1e-06	-14.79	0	801	0.0177	647.2	0.0148
ATHB13(Homeobox)/col-ATHB13-DAP-Seq(GSE60143)/Homer	CAATAATT	1e-06	-14.7	0	4550	0.1003	4097.7	0.0935
IRF1(IRF)/PBMC-IRF1-ChIP-Seq(GSE43036)/Homer	GAAAGTGAAAGT	1e-06	-14.44	0	585	0.0129	460	0.0105
SCL(bHLH)/HPC7-Scl-ChIP-Seq(GSE13511)/Homer	AVCAGCTG	1e-06	-14.07	0	28186	0.6216	26749.8	0.6106
LEF1(HMG)/H1-LEF1-ChIP-Seq(GSE64758)/Homer	CCTTTGATST	1e-06	-14.05	0	3041	0.0671	2697.2	0.0616
OCT:OCT(POU,Homeobox)/NPC-Brn1-ChIP-Seq(GSE35496)/Homer	ATGAATATTCATGAG	1e-06	-13.96	0	51	0.0011	23.9	0.0005
IRF:BATF(IRF:bZIP)/pDC-Irf8-ChIP-Seq(GSE66899)/Homer	CTTTCANTATGACTV	1e-05	-13.63	0	510	0.0112	397.7	0.0091
Rbpj1(?)/Panc1-Rbpj1-ChIP-Seq(GSE47459)/Homer	HTTTCCCASG	1e-05	-13.57	0	5735	0.1265	5224.3	0.1193
Hoxa11(Homeobox)/ChickenMSG-Hoxa11.Flag-ChIP-Seq(GSE86088)/Homer	TTTTATGGCM	1e-05	-13.55	0	11603	0.2559	10792	0.2464
ATHB21(HB)/colamp-ATHB21-DAP-Seq(GSE60143)/Homer	YCAATWAT	1e-05	-13.51	0	1844	0.0407	1597.8	0.0365
SPL14(SBP)/col-SPL14-DAP-Seq(GSE60143)/Homer	NNWHTGTACGGAHNH	1e-05	-13.39	0	746	0.0165	605.8	0.0138
bZIP69(bZIP)/col-bZIP69-DAP-Seq(GSE60143)/Homer	GACAGCTGKCAW	1e-05	-13.37	0	678	0.015	545.6	0.0125
SPL5(SBP)/colamp-SPL5-DAP-Seq(GSE60143)/Homer	NNHGTACGGHNN	1e-05	-13.25	0	2065	0.0455	1803	0.0412
TRP2(MYBrelated)/colamp-TRP2-DAP-Seq(GSE60143)/Homer	TAAACCCT	1e-05	-13.18	0	627	0.0138	501.8	0.0115
SEP3(MADS)/Arabidoposis-Flower-Sep3-ChIP-Seq/Homer	CCAAAAAGGG	1e-05	-13.16	0	4899	0.108	4443.7	0.1014
IRF2(IRF)/Erythroblas-IRF2-ChIP-Seq(GSE36985)/Homer	GAAASYGAAASY	1e-05	-13.09	0	451	0.0099	348.4	0.008
CAMTA5(CAMTA)/col-CAMTA5-DAP-Seq(GSE60143)/Homer	ACGCGTTTTANACRC	1e-05	-12.92	0	1163	0.0256	982	0.0224
AT2G31460(REMB3)/col-AT2G31460-DAP-Seq(GSE60143)/Homer	WNWARWDGAAATGAT	1e-05	-12.85	0	1574	0.0347	1355.2	0.0309
SPL13(SBP)/col-SPL13-DAP-Seq(GSE60143)/Homer	WAHTGTACGGAH	1e-05	-12.83	0	429	0.0095	331	0.0076
At2g44940(AP2EREBP)/colamp-At2g44940-DAP-Seq(GSE60143)/Homer	NYACCGACAHNNNNN	1e-05	-12.22	0	855	0.0189	708.1	0.0162
Pitx1(Homeobox)/Chicken-Pitx1-ChIP-Seq(GSE38910)/Homer	TAATCCCN	1e-05	-12.1	0	18299	0.4036	17236.4	0.3935
AGL63(MADS)/col-AGL63-DAP-Seq(GSE60143)/Homer	TTCCAAWWWTGG	1e-05	-11.87	0	3002	0.0662	2683.5	0.0613
ESE3(AP2EREBP)/col-ESE3-DAP-Seq(GSE60143)/Homer	GACGGTGG	1e-05	-11.71	0	8668	0.1912	8029.3	0.1833
Hoxd10(Homeobox)/ChickenMSG-Hoxd10.Flag-ChIP-Seq(GSE86088)/Homer	GGCMATGAAA	1e-05	-11.59	0	5680	0.1253	5200.4	0.1187
ZNF675(Zf)/HEK293-ZNF675.GFP-ChIP-Seq(GSE58341)/Homer	ARGAGGMCAAAATGW	0.0001	-11.47	0	557	0.0123	447.6	0.0102
IRF3(IRF)/BMDM-Irf3-ChIP-Seq(GSE67343)/Homer	AGTTTCAKTTTC	0.0001	-11.47	0	1289	0.0284	1105.2	0.0252
ATHB33(ZFHD)/col-ATHB33-DAP-Seq(GSE60143)/Homer	NGTRATTAAK	0.0001	-11.42	0	6140	0.1354	5637.8	0.1287
Cbf1(bHLH)/Yeast-Cbf1-ChIP-Seq(GSE29506)/Homer	TCACGTGAYH	0.0001	-11.12	0	1106	0.0244	941.4	0.0215
LXRE(NR),DR4/RAW-LXRb.biotin-ChIP-Seq(GSE21512)/Homer	RGGTTACTANAGGTCA	0.0001	-11.1	0	154	0.0034	104	0.0024
Zfp281(Zf)/ES-Zfp281-ChIP-Seq(GSE81042)/Homer	CCCCTCCCCCAC	0.0001	-10.92	0.0001	519	0.0114	416.6	0.0095
Foxa3(Forkhead)/Liver-Foxa3-ChIP-Seq(GSE77670)/Homer	BSNTGTTTACWYWGN	0.0001	-10.91	0.0001	1266	0.0279	1088.6	0.0248
bHLH157(bHLH)/col-bHLH157-DAP-Seq(GSE60143)/Homer	KACACGTCTCTY	0.0001	-10.82	0.0001	895	0.0197	752.5	0.0172
MYB105(MYB)/colamp-MYB105-DAP-Seq(GSE60143)/Homer	RATWCCGTTA	0.0001	-10.8	0.0001	2747	0.0606	2457.8	0.0561
AT3G16280(AP2EREBP)/colamp-AT3G16280-DAP-Seq(GSE60143)/Homer	HCACCGACAHHDHHN	0.0001	-10.73	0.0001	1258	0.0277	1082.9	0.0247
AT1G47655(C2C2dof)/colamp-AT1G47655-DAP-Seq(GSE60143)/Homer	YHACTTTTTS	0.0001	-10.67	0.0001	17339	0.3824	16345.7	0.3731
SeqBias: GCW-triplet	GCWGCWGCWGCW	0.0001	-10.61	0.0001	45341	1	43791	0.9996
Tbx20(T-box)/Heart-Tbx20-ChIP-Seq(GSE29636)/Homer	GGTGYTGACAGS	0.0001	-10.59	0.0001	1423	0.0314	1234.1	0.0282
dof45(C2C2dof)/col-dof45-DAP-Seq(GSE60143)/Homer	NVAWAAAGTN	0.0001	-10.53	0.0001	12451	0.2746	11660.9	0.2662
DMRT6(DM)/Testis-DMRT6-ChIP-Seq(GSE60440)/Homer	YDGHTACAWTGTADC	0.0001	-10.53	0.0001	622	0.0137	509.3	0.0116
AT5G05550(Trihelix)/col-AT5G05550-DAP-Seq(GSE60143)/Homer	HDNHDTCKCCGGMGA	0.0001	-10.33	0.0001	6256	0.138	5764.8	0.1316
ERF3(AP2EREBP)/colamp-ERF3-DAP-Seq(GSE60143)/Homer	ATGGCGGCGG	0.0001	-9.879	0.0002	5137	0.1133	4713.3	0.1076
DDF1(AP2EREBP)/col-DDF1-DAP-Seq(GSE60143)/Homer	GCCGACAT	0.0001	-9.802	0.0002	1329	0.0293	1154	0.0263
EHF(ETS)/LoVo-EHF-ChIP-Seq(GSE49402)/Homer	AVCAGGAAGT	0.0001	-9.698	0.0002	5260	0.116	4832.2	0.1103
LMI1(HB)/colamp-LMI1-DAP-Seq(GSE60143)/Homer	AATTATTG	0.0001	-9.39	0.0003	2898	0.0639	2614.6	0.0597
MYB119(MYB)/colamp-MYB119-DAP-Seq(GSE60143)/Homer	YRACCGTTACDD	0.0001	-9.373	0.0003	1322	0.0292	1151.2	0.0263
DEL1(E2FDP)/colamp-DEL1-DAP-Seq(GSE60143)/Homer	TTCCCGCCAA	0.0001	-9.23	0.0003	12	0.0003	3.4	0.0001
Tbox:Smad(T-box,MAD)/ESCd5-Smad2_3-ChIP-Seq(GSE29422)/Homer	AGGTGHCAGACA	0.001	-9.146	0.0003	693	0.0153	580.7	0.0133
bZIP:IRF(bZIP,IRF)/Th17-BatF-ChIP-Seq(GSE39756)/Homer	NAGTTTCABTHTGACTNW	0.001	-9.021	0.0004	1708	0.0377	1510.7	0.0345
GRF9(GRF)/colamp-GRF9-DAP-Seq(GSE60143)/Homer	NWCTGACANNNNNNN	0.001	-9.006	0.0004	4679	0.1032	4294.1	0.098
AT5G02460(C2C2dof)/col-AT5G02460-DAP-Seq(GSE60143)/Homer	CHCCTTTT	0.001	-8.888	0.0004	9710	0.2141	9076.9	0.2072
PRDM9(Zf)/Testis-DMC1-ChIP-Seq(GSE35498)/Homer	ADGGYAGYAGCATCT	0.001	-8.849	0.0004	3196	0.0705	2900.3	0.0662
OBP3(C2C2dof)/col-OBP3-DAP-Seq(GSE60143)/Homer	NYWACTTTTT	0.001	-8.811	0.0004	15162	0.3344	14298.1	0.3264
PU.1:IRF8(ETS:IRF)/pDC-Irf8-ChIP-Seq(GSE66899)/Homer	GGAAGTGAAAST	0.001	-8.769	0.0005	778	0.0172	659.1	0.015
Rap210(AP2EREBP)/col-Rap210-DAP-Seq(GSE60143)/Homer	TGTCGGCA	0.001	-8.737	0.0005	2010	0.0443	1793.8	0.0409
ETS:E-box(ETS,bHLH)/HPC7-Scl-ChIP-Seq(GSE22178)/Homer	AGGAARCAGCTG	0.001	-8.728	0.0005	417	0.0092	336.8	0.0077
AT5G59990(C2C2COlike)/colamp-AT5G59990-DAP-Seq(GSE60143)/Homer	TCTCAACCGTTCATT	0.001	-8.66	0.0005	85	0.0019	54.9	0.0013
SOL1(CPP)/colamp-SOL1-DAP-Seq(GSE60143)/Homer	ATTTAAATHN	0.001	-8.583	0.0005	5564	0.1227	5139	0.1173
RAP21(AP2EREBP)/colamp-RAP21-DAP-Seq(GSE60143)/Homer	BCACCGACAHNN	0.001	-8.446	0.0006	654	0.0144	549.2	0.0125
bHLH28(bHLH)/col-bHLH28-DAP-Seq(GSE60143)/Homer	NHHTGTACGGAH	0.001	-8.431	0.0006	1220	0.0269	1065.7	0.0243
At2g41835(C2H2)/col-At2g41835-DAP-Seq(GSE60143)/Homer	TTTGAAAA	0.001	-8.39	0.0007	2107	0.0465	1887	0.0431
At4g16750(AP2EREBP)/col-At4g16750-DAP-Seq(GSE60143)/Homer	HACCGACAHA	0.001	-8.351	0.0007	2566	0.0566	2316.4	0.0529
PAX3:FKHR-fusion(Paired,Homeobox)/Rh4-PAX3:FKHR-ChIP-Seq(GSE19063)/Homer	ACCRTGACTAATTNN	0.001	-8.235	0.0008	860	0.019	737.6	0.0168
HuR(?)/HEK293-HuR-CLIP-Seq(GSE87887)/Homer	BTTTGGTTTG	0.001	-8.174	0.0008	17075	0.3766	16153.9	0.3688
Tcf12(bHLH)/GM12878-Tcf12-ChIP-Seq(GSE32465)/Homer	VCAGCTGYTG	0.001	-8.116	0.0009	7284	0.1606	6780.1	0.1548
ARF16(ARF)/col-ARF16-DAP-Seq(GSE60143)/Homer	ATTTTACGAT	0.001	-8.051	0.0009	445	0.0098	364.2	0.0083
OBP1(C2C2dof)/col-OBP1-DAP-Seq(GSE60143)/Homer	NHHACTTTWT	0.001	-7.963	0.001	14153	0.3121	13351.8	0.3048
SeqBias: C/A-bias	MMMMMMMMMM	0.001	-7.932	0.001	45322	0.9995	43766.2	0.9991
CBF3(AP2EREBP)/colamp-CBF3-DAP-Seq(GSE60143)/Homer	YNRCCGACATNN	0.001	-7.93	0.001	1391	0.0307	1227.1	0.028
SeqBias: CG-repeat	CGCGCGCGCG	0.001	-7.927	0.001	9760	0.2152	9145.9	0.2088
Unknown-ESC-element(?)/mES-Nanog-ChIP-Seq(GSE11724)/Homer	CACAGCAGGGGG	0.001	-7.927	0.001	3629	0.08	3320.2	0.0758
MyoD(bHLH)/Myotube-MyoD-ChIP-Seq(GSE21614)/Homer	RRCAGCTGYTSY	0.001	-7.858	0.0011	6632	0.1463	6165.2	0.1407
ASL18(LOBAS2)/colamp-ASL18-DAP-Seq(GSE60143)/Homer	CCGGAAAWTCMGGAR	0.001	-7.822	0.0011	7892	0.1741	7365.4	0.1681
ERF9(AP2EREBP)/colamp-ERF9-DAP-Seq(GSE60143)/Homer	AWATGGCGGCGG	0.001	-7.773	0.0012	2777	0.0612	2521.8	0.0576
DMRT1(DM)/Testis-DMRT1-ChIP-Seq(GSE64892)/Homer	TWGHWACAWTGTWDC	0.001	-7.697	0.0013	779	0.0172	667.4	0.0152
AT4G27900(C2C2COlike)/col-AT4G27900-DAP-Seq(GSE60143)/Homer	TCTCVACCGTTSATT	0.001	-7.662	0.0013	23	0.0005	10.8	0.0002
PRDM15(Zf)/ESC-Prdm15-ChIP-Seq(GSE73694)/Homer	YCCDNTCCAGGTTTT	0.001	-7.593	0.0014	3717	0.082	3408	0.0778
SPL3(SBP)/colamp-SPL3-DAP-Seq(GSE60143)/Homer	WDTTGTACGGAH	0.001	-7.518	0.0015	178	0.0039	133.2	0.003
MYB70(MYB)/col-MYB70-DAP-Seq(GSE60143)/Homer	WTAACNGTTA	0.001	-7.516	0.0015	7040	0.1553	6560.8	0.1498
SOC1(MADS)/Seedling-SOC1-ChIP-Seq(GSE45846)/Homer	TWCCAWWTWTGG	0.001	-7.455	0.0016	1199	0.0264	1054.2	0.0241
Brachyury(T-box)/Mesoendoderm-Brachyury-ChIP-exo(GSE54963)/Homer	ANTTMRCASBNNNGTGYKAAN	0.001	-7.363	0.0017	1409	0.0311	1249.6	0.0285
Foxa2(Forkhead)/Liver-Foxa2-ChIP-Seq(GSE25694)/Homer	CYTGTTTACWYW	0.001	-7.266	0.0019	3489	0.0769	3198.1	0.073
DUX4(Homeobox)/Myoblasts-DUX4.V5-ChIP-Seq(GSE75791)/Homer	NWTAAYCYAATCAWN	0.001	-7.215	0.002	133	0.0029	96.7	0.0022
SPDEF(ETS)/VCaP-SPDEF-ChIP-Seq(SRA014231)/Homer	ASWTCCTGBT	0.001	-7.183	0.0021	4419	0.0975	4078.3	0.0931
At4g32800(AP2EREBP)/colamp-At4g32800-DAP-Seq(GSE60143)/Homer	DYCACCGACAHWWWH	0.001	-6.922	0.0027	434	0.0096	360.8	0.0082
BIM1(bHLH)/colamp-BIM1-DAP-Seq(GSE60143)/Homer	NNNNNNVTCACGTGM	0.01	-6.87	0.0028	456	0.0101	380.1	0.0087
AT1G77200(AP2EREBP)/colamp-AT1G77200-DAP-Seq(GSE60143)/Homer	ACCGACAHWD	0.01	-6.805	0.003	2499	0.0551	2273.4	0.0519
LBD13(LOBAS2)/colamp-LBD13-DAP-Seq(GSE60143)/Homer	KCCGTNWTTTBCGGC	0.01	-6.745	0.0032	4451	0.0982	4116.9	0.094
VIP1(bZIP)/col-VIP1-DAP-Seq(GSE60143)/Homer	NTTGACAGCTGTCAN	0.01	-6.666	0.0034	1018	0.0225	894.6	0.0204
Dorsal(RHD)/Embryo-dl-ChIP-Seq(GSE65441)/Homer	GGGAAAAMCCCG	0.01	-6.659	0.0034	692	0.0153	595.7	0.0136
Duxbl(Homeobox)/NIH3T3-Duxbl.HA-ChIP-Seq(GSE119782)/Homer	TAAYCYAATCAA	0.01	-6.549	0.0038	208	0.0046	162.3	0.0037
bHLH10(bHLH)/colamp-bHLH10-DAP-Seq(GSE60143)/Homer	YACCGACA	0.01	-6.524	0.0039	1166	0.0257	1032.1	0.0236
FOXA1(Forkhead)/LNCAP-FOXA1-ChIP-Seq(GSE27824)/Homer	WAAGTAAACA	0.01	-6.46	0.0042	5518	0.1217	5134.6	0.1172
dof24(C2C2dof)/col-dof24-DAP-Seq(GSE60143)/Homer	TWMCTTTTTG	0.01	-6.429	0.0043	9954	0.2195	9367.2	0.2138
KANADI1(Myb)/Seedling-KAN1-ChIP-Seq(GSE48081)/Homer	ARGAATAWWN	0.01	-6.402	0.0044	5002	0.1103	4645.5	0.106
DREB26(AP2EREBP)/col-DREB26-DAP-Seq(GSE60143)/Homer	CCACCGACAH	0.01	-6.392	0.0044	1129	0.0249	999.6	0.0228
DEAR3(AP2EREBP)/colamp-DEAR3-DAP-Seq(GSE60143)/Homer	BCACCGACAWNNNNN	0.01	-6.353	0.0046	1054	0.0232	930.6	0.0212
MYB56(MYB)/colamp-MYB56-DAP-Seq(GSE60143)/Homer	HTAACGRMHY	0.01	-6.293	0.0049	3408	0.0752	3137.2	0.0716
At3g60580(C2H2)/col-At3g60580-DAP-Seq(GSE60143)/Homer	WTTYTACT	0.01	-6.264	0.005	22477	0.4957	21417.2	0.4889
USF1(bHLH)/GM12878-Usf1-ChIP-Seq(GSE32465)/Homer	SGTCACGTGR	0.01	-6.214	0.0052	1808	0.0399	1633.2	0.0373
CBF2(AP2EREBP)/colamp-CBF2-DAP-Seq(GSE60143)/Homer	YBRCCGACATNNNNN	0.01	-6.191	0.0053	1408	0.0311	1260.2	0.0288
CBF4(AP2EREBP)/colamp-CBF4-DAP-Seq(GSE60143)/Homer	NRCCGACDWNNNNNN	0.01	-5.93	0.0069	2039	0.045	1853.3	0.0423
AT3G60490(AP2EREBP)/colamp-AT3G60490-DAP-Seq(GSE60143)/Homer	NNRCCGACANNNNNN	0.01	-5.737	0.0084	1120	0.0247	997.5	0.0228
Oct4:Sox17(POU,Homeobox,HMG)/F9-Sox17-ChIP-Seq(GSE44553)/Homer	CCATTGTATGCAAAT	0.01	-5.728	0.0084	703	0.0155	612.5	0.014
RKD2(RWPRK)/colamp-RKD2-DAP-Seq(GSE60143)/Homer	GACKTTTCRDCTTCC	0.01	-5.702	0.0086	2460	0.0543	2252.3	0.0514
PAX5(Paired,Homeobox),condensed/GM12878-PAX5-ChIP-Seq(GSE32465)/Homer	GTCACGCTCSCTGM	0.01	-5.697	0.0086	403	0.0089	339.9	0.0078
AGL25(MADS)/colamp-AGL25-DAP-Seq(GSE60143)/Homer	TTTCCATWTWTGGAA	0.01	-5.555	0.0099	183	0.004	145	0.0033
Hoxd13(Homeobox)/ChickenMSG-Hoxd13.Flag-ChIP-Seq(GSE86088)/Homer	NCYAATAAAA	0.01	-5.508	0.0104	7490	0.1652	7035.5	0.1606
Atf4(bZIP)/MEF-Atf4-ChIP-Seq(GSE35681)/Homer	MTGATGCAAT	0.01	-5.3	0.0127	1516	0.0334	1371.2	0.0313
CELF2(RRM)/JSL1-CELF2-CLIP-Seq(GSE71264)/Homer	RGTGTCAG	0.01	-5.273	0.0131	1663	0.0367	1509.9	0.0345
HLH-1(bHLH)/cElegans-Embryo-HLH1-ChIP-Seq(modEncode)/Homer	RACAGCTGTTBH	0.01	-5.241	0.0135	4311	0.0951	4012.7	0.0916
BPC6(BBRBPC)/col-BPC6-DAP-Seq(GSE60143)/Homer	YTYTCTCTCTCTCTA	0.01	-5.24	0.0135	169	0.0037	133.2	0.003
IRF4(IRF)/GM12878-IRF4-ChIP-Seq(GSE32465)/Homer	ACTGAAACCA	0.01	-5.203	0.0139	2023	0.0446	1848.3	0.0422
Pit1+1bp(Homeobox)/GCrat-Pit1-ChIP-Seq(GSE58009)/Homer	ATGCATAATTCA	0.01	-5.167	0.0144	1526	0.0337	1383	0.0316
HAT5(Homeobox)/colamp-HAT5-DAP-Seq(GSE60143)/Homer	DCAATWATTG	0.01	-5.145	0.0147	541	0.0119	468.5	0.0107
Znf263(Zf)/K562-Znf263-ChIP-Seq(GSE31477)/Homer	CVGTSCTCCC	0.01	-5.007	0.0168	10551	0.2327	9979.2	0.2278
NeuroD1(bHLH)/Islet-NeuroD1-ChIP-Seq(GSE30298)/Homer	GCCATCTGTT	0.01	-4.98	0.0172	4219	0.093	3930.3	0.0897
CBF1(AP2EREBP)/colamp-CBF1-DAP-Seq(GSE60143)/Homer	YRCCGACATN	0.01	-4.914	0.0183	2182	0.0481	2003	0.0457
CDM1(C3H)/colamp-CDM1-DAP-Seq(GSE60143)/Homer	CCGAWAWTWTCGGAN	0.01	-4.882	0.0189	329	0.0073	277.9	0.0063
Myf5(bHLH)/GM-Myf5-ChIP-Seq(GSE24852)/Homer	BAACAGCTGT	0.01	-4.815	0.0201	5120	0.1129	4791.9	0.1094
THRb(NR)/HepG2-THRb.Flag-ChIP-Seq(Encode)/Homer	GGTCACCTGAGGTCA	0.01	-4.774	0.0209	1874	0.0413	1714.3	0.0391
At4g31060(AP2EREBP)/colamp-At4g31060-DAP-Seq(GSE60143)/Homer	CACCGACAAW	0.01	-4.746	0.0215	1452	0.032	1318.9	0.0301
EFL-1(E2F)/cElegans-L1-EFL1-ChIP-Seq(modEncode)/Homer	TGCAARYGCGCTCYA	0.01	-4.713	0.0221	95	0.0021	71.3	0.0016
MyoG(bHLH)/C2C12-MyoG-ChIP-Seq(GSE36024)/Homer	AACAGCTG	0.01	-4.66	0.0233	7026	0.155	6614.6	0.151
TINY(AP2EREBP)/col-TINY-DAP-Seq(GSE60143)/Homer	NNCACCGACA	0.01	-4.631	0.0239	1072	0.0236	964	0.022
bcd(Homeobox)/Embryo-Bcd-ChIP-Seq(GSE86966)/Homer	VNNGGATTADNN	0.01	-4.617	0.0242	4235	0.0934	3953.4	0.0902
AT4G18450(AP2EREBP)/col-AT4G18450-DAP-Seq(GSE60143)/Homer	ATGGCGGCKG	0.1	-4.548	0.0258	3858	0.0851	3596.2	0.0821
STAT6(Stat)/Macrophage-Stat6-ChIP-Seq(GSE38377)/Homer	TTCCKNAGAA	0.1	-4.541	0.026	2180	0.0481	2006.2	0.0458
At1g22810(AP2EREBP)/colamp-At1g22810-DAP-Seq(GSE60143)/Homer	BCACCGACANNN	0.1	-4.492	0.0272	1706	0.0376	1560.1	0.0356
Tcf7(HMG)/GM12878-TCF7-ChIP-Seq(Encode)/Homer	CTTTGATGTGSB	0.1	-4.484	0.0274	1459	0.0322	1328.3	0.0303
HDG7(HB)/col-HDG7-DAP-Seq(GSE60143)/Homer	WGCATTTAATGC	0.1	-4.468	0.0278	822	0.0181	733.8	0.0168
FOXA1(Forkhead)/MCF7-FOXA1-ChIP-Seq(GSE26831)/Homer	WAAGTAAACA	0.1	-4.445	0.0283	4460	0.0984	4171.7	0.0952
Hnf6b(Homeobox)/LNCaP-Hnf6b-ChIP-Seq(GSE106305)/Homer	TATTGAYY	0.1	-4.413	0.0292	3139	0.0692	2916.9	0.0666
ELF5(ETS)/T47D-ELF5-ChIP-Seq(GSE30407)/Homer	ACVAGGAAGT	0.1	-4.352	0.0309	2795	0.0616	2591.5	0.0592
ATHB40(HB)/col-ATHB40-DAP-Seq(GSE60143)/Homer	HCAATWATTG	0.1	-4.291	0.0328	3049	0.0672	2833.4	0.0647
TATA-box/SacCer-Promoters/Homer	BBHWTATATA	0.1	-4.176	0.0367	1597	0.0352	1462.1	0.0334
Tcf4(HMG)/Hct116-Tcf4-ChIP-Seq(SRA012054)/Homer	ASATCAAAGGVA	0.1	-4.084	0.0401	1883	0.0415	1733.6	0.0396
Six4(Homeobox)/MCF7-SIX4-ChIP-Seq(Encode)/Homer	TGWAAYCTGABACCB	0.1	-3.985	0.0442	128	0.0028	102.9	0.0023
RUNX-AML(Runt)/CD4+-PolII-ChIP-Seq(Barski_et_al.)/Homer	GCTGTGGTTW	0.1	-3.942	0.0461	2931	0.0646	2728.7	0.0623
ATHB6(Homeobox)/col-ATHB6-DAP-Seq(GSE60143)/Homer	AATGATTG	0.1	-3.936	0.0462	4809	0.1061	4516.1	0.1031
MYB113(MYB)/col-MYB113-DAP-Seq(GSE60143)/Homer	HNDAWTCMGTTAYWN	0.1	-3.905	0.0475	2175	0.048	2012	0.0459
CArG(MADS)/PUER-Srf-ChIP-Seq(Sullivan_et_al.)/Homer	CCATATATGGNM	0.1	-3.887	0.0483	974	0.0215	881.2	0.0201
Adof1(C2C2dof)/col-Adof1-DAP-Seq(GSE60143)/Homer	NRWAAAGYDV	0.1	-3.734	0.0561	13666	0.3014	13016.3	0.2971
SGR5(C2H2)/colamp-SGR5-DAP-Seq(GSE60143)/Homer	TTTGTCTTTTTT	0.1	-3.689	0.0586	2756	0.0608	2567	0.0586
OCT:OCT-short(POU,Homeobox)/NPC-OCT6-ChIP-Seq(GSE43916)/Homer	ATGCATWATGCATRW	0.1	-3.678	0.0591	3225	0.0711	3013.9	0.0688
REM19(REM)/colamp-REM19-DAP-Seq(GSE60143)/Homer	AAAAAAAA	0.1	-3.59	0.0644	2837	0.0626	2647	0.0604
ATHB53(HB)/col-ATHB53-DAP-Seq(GSE60143)/Homer	CAATAATT	0.1	-3.584	0.0646	1945	0.0429	1800.5	0.0411
Chop(bZIP)/MEF-Chop-ChIP-Seq(GSE35681)/Homer	ATTGCATCAT	0.1	-3.582	0.0647	1050	0.0232	956.9	0.0218
RLR1?/SacCer-Promoters/Homer	WTTTTCYYTTTT	0.1	-3.581	0.0647	2424	0.0535	2254.6	0.0515
AT2G28810(C2C2dof)/colamp-AT2G28810-DAP-Seq(GSE60143)/Homer	VAAAAAGTWA	0.1	-3.579	0.0647	10941	0.2413	10402.4	0.2375
ZNF189(Zf)/HEK293-ZNF189.GFP-ChIP-Seq(GSE58341)/Homer	TGGAACAGMA	0.1	-3.515	0.0686	4131	0.0911	3880.7	0.0886
MYB33(MYB)/col-MYB33-DAP-Seq(GSE60143)/Homer	DDTYNGTTAN	0.1	-3.491	0.0701	7715	0.1701	7309.6	0.1669
AGL13(MADS)/col-AGL13-DAP-Seq(GSE60143)/Homer	TWCCAWWTWTGGWAA	0.1	-3.421	0.075	140	0.0031	115.7	0.0026
Unknown2/Drosophila-Promoters/Homer	CATCMCTA	0.1	-3.395	0.0768	7673	0.1692	7272.9	0.166
RUNX(Runt)/HPC7-Runx1-ChIP-Seq(GSE22178)/Homer	SAAACCACAG	0.1	-3.366	0.0789	2550	0.0562	2378.9	0.0543
DDF2(AP2EREBP)/col-DDF2-DAP-Seq(GSE60143)/Homer	GATGTCGRCR	0.1	-3.322	0.0823	135	0.003	111	0.0025
HNF6(Homeobox)/Liver-Hnf6-ChIP-Seq(ERP000394)/Homer	NTATYGATCH	0.1	-3.033	0.1096	1930	0.0426	1797	0.041
AGL6(MADS)/col-AGL6-DAP-Seq(GSE60143)/Homer	TTWCCWWAWWDGGWA	0.1	-3.024	0.1104	415	0.0092	369.7	0.0084
bZIP28(bZIP)/col-bZIP28-DAP-Seq(GSE60143)/Homer	TGCCACGTSABH	0.1	-3.023	0.1104	992	0.0219	909.6	0.0208
Zfp57(Zf)/H1-ZFP57.HA-ChIP-Seq(GSE115387)/Homer	NANTGCSGCA	0.1	-3.003	0.1122	2988	0.0659	2803.2	0.064
AT1G69570(C2C2dof)/col-AT1G69570-DAP-Seq(GSE60143)/Homer	WAAAAGTGHH	0.1	-2.959	0.117	5443	0.12	5150.4	0.1176
bZIP53(bZIP)/colamp-bZIP53-DAP-Seq(GSE60143)/Homer	NDNHSACGTGKMNNN	0.1	-2.951	0.1176	1150	0.0254	1059.8	0.0242
AT5G60130(ABI3VP1)/col-AT5G60130-DAP-Seq(GSE60143)/Homer	WTTYTAAGVAAA	0.1	-2.945	0.1181	8624	0.1902	8201.6	0.1872
DUX(Homeobox)/C2C12-Dux-ChIP-Seq(GSE87279)/Homer	BCWGATTCAATCAAN	0.1	-2.945	0.1181	15	0.0003	9	0.0002
BBX31(Orphan)/col-BBX31-DAP-Seq(GSE60143)/Homer	NAAAAAGTDA	0.1	-2.931	0.1192	7664	0.169	7280.5	0.1662
dof43(C2C2dof)/colamp-dof43-DAP-Seq(GSE60143)/Homer	NAAAAAGTDA	0.1	-2.886	0.1245	6894	0.152	6543.4	0.1494
ZSCAN22(Zf)/HEK293-ZSCAN22.GFP-ChIP-Seq(GSE58341)/Homer	SMCAGTCWGAKGGAGGAGGC	0.1	-2.87	0.1262	261	0.0058	228.1	0.0052
ERF104(AP2EREBP)/col-ERF104-DAP-Seq(GSE60143)/Homer	GGCGGCGG	0.1	-2.858	0.1275	7337	0.1618	6969.3	0.1591
Hoxa13(Homeobox)/ChickenMSG-Hoxa13.Flag-ChIP-Seq(GSE86088)/Homer	CYHATAAAAN	0.1	-2.853	0.1278	11559	0.2549	11026.5	0.2517
AT2G20110(CPP)/colamp-AT2G20110-DAP-Seq(GSE60143)/Homer	ATTYAAATHY	0.1	-2.848	0.1282	5411	0.1193	5123.4	0.117
AGL16(MADS)/col-AGL16-DAP-Seq(GSE60143)/Homer	TWCCHWATWDGGAAA	0.1	-2.773	0.1378	270	0.006	237.9	0.0054
ABF2(bZIP)/col-ABF2-DAP-Seq(GSE60143)/Homer	KGMCACGTGDCMHHH	0.1	-2.763	0.1389	781	0.0172	714.6	0.0163
ERF5(AP2EREBP)/colamp-ERF5-DAP-Seq(GSE60143)/Homer	DCMGCCGCCA	0.1	-2.685	0.1499	3995	0.0881	3774	0.0862
DREF/Drosophila-Promoters/Homer	AVYTATCGATAD	0.1	-2.62	0.1596	41	0.0009	31.3	0.0007
Unknown(Homeobox)/Limb-p300-ChIP-Seq/Homer	SSCMATWAAA	0.1	-2.617	0.1597	3005	0.0663	2829.3	0.0646
Oct4(POU,Homeobox)/mES-Oct4-ChIP-Seq(GSE11431)/Homer	ATTTGCATAW	0.1	-2.612	0.1602	2087	0.046	1954.3	0.0446
ERF10(AP2EREBP)/col-ERF10-DAP-Seq(GSE60143)/Homer	RTGGCGGCGG	0.1	-2.595	0.1625	5018	0.1107	4755.7	0.1086
IDD2(C2H2)/colamp-IDD2-DAP-Seq(GSE60143)/Homer	HAVAAAAMGACAAAA	0.1	-2.594	0.1625	491	0.0108	444.7	0.0102
Barx1(Homeobox)/Stomach-Barx1.3xFlag-ChIP-Seq(GSE69483)/Homer	AAACMATTAN	0.1	-2.523	0.174	2087	0.046	1956.3	0.0447
AT3G12130(C3H)/colamp-AT3G12130-DAP-Seq(GSE60143)/Homer	TMACTTTTTV	0.1	-2.483	0.1807	11271	0.2486	10766.7	0.2458
Hoxc9(Homeobox)/Ainv15-Hoxc9-ChIP-Seq(GSE21812)/Homer	GGCCATAAATCA	0.1	-2.445	0.1872	2274	0.0502	2136.2	0.0488
NF1:FOXA1(CTF,Forkhead)/LNCAP-FOXA1-ChIP-Seq(GSE27824)/Homer	WNTGTTTRYTTTGGCA	0.1	-2.442	0.1874	238	0.0052	210.2	0.0048
NFAT:AP1(RHD,bZIP)/Jurkat-NFATC1-ChIP-Seq(Jolma_et_al.)/Homer	SARTGGAAAAWRTGAGTCAB	0.1	-2.409	0.1933	640	0.0141	586.3	0.0134
CDF3(C2C2dof)/colamp-CDF3-DAP-Seq(GSE60143)/Homer	AAAAGTRM	0.1	-2.364	0.2016	8066	0.1779	7689.4	0.1755
Pit1(Homeobox)/GCrat-Pit1-ChIP-Seq(GSE58009)/Homer	ATGMATATDC	0.1	-2.363	0.2016	4018	0.0886	3805	0.0869
AREB3(bZIP)/col-AREB3-DAP-Seq(GSE60143)/Homer	NKGMCACGTGDCMNN	0.1	-2.31	0.2121	1104	0.0243	1026.4	0.0234
ISRE(IRF)/ThioMac-LPS-Expression(GSE23622)/Homer	AGTTTCASTTTC	1	-2.301	0.2135	226	0.005	200.4	0.0046
AARE(HLH)/mES-cMyc-ChIP-Seq/Homer	GATTGCATCA	1	-2.236	0.2273	411	0.0091	373.1	0.0085
ZNF136(Zf)/HEK293-ZNF136.GFP-ChIP-Seq(GSE58341)/Homer	YTKGATAHAGTATTCTWGGTNGGCA	1	-2.216	0.2313	292	0.0064	262.4	0.006
STAT6(Stat)/CD4-Stat6-ChIP-Seq(GSE22104)/Homer	ABTTCYYRRGAA	1	-2.21	0.2324	2053	0.0453	1931.7	0.0441
SVP(MADS)/col-SVP-DAP-Seq(GSE60143)/Homer	ANTTWCCHAATTTGG	1	-2.205	0.233	1587	0.035	1487.6	0.034
At4g28140(AP2EREBP)/colamp-At4g28140-DAP-Seq(GSE60143)/Homer	DCCACCGACCAW	1	-2.161	0.2431	1237	0.0273	1155.3	0.0264
Cux2(Homeobox)/Liver-Cux2-ChIP-Seq(GSE35985)/Homer	HNRAATCAAT	1	-2.151	0.245	1591	0.0351	1492.8	0.0341
ZNF41(Zf)/HEK293-ZNF41.GFP-ChIP-Seq(GSE58341)/Homer	CCTCATGGTGYCYTWYTCCCTTGTG	1	-2.139	0.2473	82	0.0018	69.8	0.0016
TCFL2(HMG)/K562-TCF7L2-ChIP-Seq(GSE29196)/Homer	ACWTCAAAGG	1	-2.133	0.2482	334	0.0074	302.8	0.0069
AT1G01250(AP2EREBP)/col-AT1G01250-DAP-Seq(GSE60143)/Homer	YCACCGACAHTW	1	-2.122	0.2506	383	0.0084	348.4	0.008
FHY3(FAR1)/Arabidopsis-FHY3-ChIP-Seq(GSE30711)/Homer	HHCACGCGCBTN	1	-2.074	0.2623	1375	0.0303	1288.8	0.0294
LIN-15B(Zf)/cElegans-L3-LIN15B-ChIP-Seq(modEncode)/Homer	CARTGGAGCGCRYTTGCATT	1	-1.993	0.2839	18	0.0004	13.1	0.0003
Zic3(Zf)/mES-Zic3-ChIP-Seq(GSE37889)/Homer	GGCCYCCTGCTGDGH	1	-1.974	0.2886	4172	0.092	3966.5	0.0905
ATHB5(HB)/colamp-ATHB5-DAP-Seq(GSE60143)/Homer	AATGATTG	1	-1.947	0.2959	3564	0.0786	3384.3	0.0773
MYB41(MYB)/col-MYB41-DAP-Seq(GSE60143)/Homer	BYTYACCTAA	1	-1.931	0.3	1003	0.0221	937.7	0.0214
HAT2(Homeobox)/colamp-HAT2-DAP-Seq(GSE60143)/Homer	CYAATSATTR	1	-1.923	0.302	3034	0.0669	2877.5	0.0657
STAT1(Stat)/HelaS3-STAT1-ChIP-Seq(GSE12782)/Homer	NATTTCCNGGAAAT	1	-1.92	0.3022	907	0.02	846.3	0.0193
CRX(Homeobox)/Retina-Crx-ChIP-Seq(GSE20012)/Homer	GCTAATCC	1	-1.902	0.3072	9146	0.2017	8751	0.1998
EIN3(EIL)/col-EIN3-DAP-Seq(GSE60143)/Homer	ARATTCAATGWATYT	1	-1.891	0.3099	516	0.0114	476.3	0.0109
THRa(NR)/C17.2-THRa-ChIP-Seq(GSE38347)/Homer	GGTCANYTGAGGWCA	1	-1.877	0.3136	1190	0.0262	1116.1	0.0255
CEBP:AP1(bZIP)/ThioMac-CEBPb-ChIP-Seq(GSE21512)/Homer	DRTGTTGCAA	1	-1.808	0.3354	3784	0.0835	3600.6	0.0822
EMB1789(C3H)/col-EMB1789-DAP-Seq(GSE60143)/Homer	TWTTTACCGYND	1	-1.783	0.3431	1516	0.0334	1430	0.0326
EIL4(EIL)/Tomato-EIL4-ChIP-Seq(GSE116581)/Homer	GATTCAWTGAAT	1	-1.779	0.3439	382	0.0084	351.4	0.008
FAR1(FAR1)/col-FAR1-DAP-Seq(GSE60143)/Homer	TKNNNYYCACGCGCY	1	-1.775	0.3445	454	0.01	419.5	0.0096
RAV1(RAV)/colamp-RAV1-DAP-Seq(GSE60143)/Homer	TWWTTTCTGTTG	1	-1.727	0.3605	3267	0.0721	3107.7	0.0709
Unknown1/Arabidopsis-Promoters/Homer	RGGGTAWWWTHGTAA	1	-1.689	0.3737	263	0.0058	240.6	0.0055
AGL15(MADS)/col-AGL15-DAP-Seq(GSE60143)/Homer	TTTCCHWATWDGGAA	1	-1.651	0.3877	505	0.0111	469.7	0.0107
E-box/Drosophila-Promoters/Homer	AACAGCTGTTHN	1	-1.646	0.3888	1594	0.0352	1507.7	0.0344
ERF38(AP2EREBP)/col-ERF38-DAP-Seq(GSE60143)/Homer	CACCGACA	1	-1.638	0.3911	1806	0.0398	1710.6	0.039
GATA19(C2C2gata)/colamp-GATA19-DAP-Seq(GSE60143)/Homer	ATCSGATCVG	1	-1.574	0.4161	267	0.0059	245.6	0.0056
bZIP16(bZIP)/colamp-bZIP16-DAP-Seq(GSE60143)/Homer	TGCCACGTGD	1	-1.549	0.4257	997	0.022	939.7	0.0215
At1g77640(AP2EREBP)/col-At1g77640-DAP-Seq(GSE60143)/Homer	TGTCGGTGGA	1	-1.529	0.4333	790	0.0174	742	0.0169
FOXA1:AR(Forkhead,NR)/LNCAP-AR-ChIP-Seq(GSE27824)/Homer	AGTAAACAAAAAAGAACAND	1	-1.528	0.4333	224	0.0049	205.3	0.0047
AT3G57600(AP2EREBP)/col-AT3G57600-DAP-Seq(GSE60143)/Homer	GGCGGTGG	1	-1.506	0.4419	5682	0.1253	5437.4	0.1241
AT1G20910(ARID)/col-AT1G20910-DAP-Seq(GSE60143)/Homer	THAATTRAWN	1	-1.505	0.4419	6400	0.1411	6128.3	0.1399
Tcf3(HMG)/mES-Tcf3-ChIP-Seq(GSE11724)/Homer	ASWTCAAAGG	1	-1.491	0.4465	1003	0.0221	946.3	0.0216
Initiator/Drosophila-Promoters/Homer	NTCAGTYG	1	-1.487	0.4479	10211	0.2252	9800.8	0.2237
Bcl6(Zf)/Liver-Bcl6-ChIP-Seq(GSE31578)/Homer	NNNCTTTCCAGGAAA	1	-1.47	0.4543	4703	0.1037	4497.3	0.1027
CEBP:CEBP(bZIP)/MEF-Chop-ChIP-Seq(GSE35681)/Homer	NTNATGCAAYMNNHTGMAAY	1	-1.46	0.4582	755	0.0167	710.3	0.0162
EBNA1(EBV-virus)/Raji-EBNA1-ChIP-Seq(GSE30709)/Homer	GGYAGCAYDTGCTDCCCNNN	1	-1.441	0.4662	66	0.0015	58.3	0.0013
FOXM1(Forkhead)/MCF7-FOXM1-ChIP-Seq(GSE72977)/Homer	TRTTTACTTW	1	-1.413	0.4781	4643	0.1024	4442.9	0.1014
bZIP68(bZIP)/col-bZIP68-DAP-Seq(GSE60143)/Homer	WGCCACGTGK	1	-1.405	0.4814	1186	0.0262	1123.6	0.0256
RBFox2(?)/Heart-RBFox2-CLIP-Seq(GSE57926)/Homer	TGCATGCA	1	-1.403	0.4814	10698	0.2359	10275.6	0.2346
Unknown2/Arabidopsis-Promoters/Homer	AAACGACGTCGTTTT	1	-1.382	0.4902	33	0.0007	28.3	0.0006
ZNF16(Zf)/HEK293-ZNF16.GFP-ChIP-Seq(GSE58341)/Homer	MACCTTCYATGGCTCCCTAKTGCCY	1	-1.364	0.4983	14	0.0003	11.8	0.0003
JKD(C2H2)/col-JKD-DAP-Seq(GSE60143)/Homer	TTTTGTCGTTTT	1	-1.358	0.5004	690	0.0152	650.1	0.0148
DEAR5(AP2EREBP)/col-DEAR5-DAP-Seq(GSE60143)/Homer	NDWTGTCGGTGRWDN	1	-1.346	0.5056	608	0.0134	572.7	0.0131
ATHB18(Homeobox)/colamp-ATHB18-DAP-Seq(GSE60143)/Homer	YCAATSATTG	1	-1.326	0.5146	616	0.0136	581	0.0133
IDD7(C2H2)/col-IDD7-DAP-Seq(GSE60143)/Homer	TTTGTCKTTTTN	1	-1.309	0.5224	1461	0.0322	1389.3	0.0317
STAT5(Stat)/mCD4+-Stat5-ChIP-Seq(GSE12346)/Homer	RTTTCTNAGAAA	1	-1.303	0.5249	1083	0.0239	1027.3	0.0235
ZFP3(Zf)/HEK293-ZFP3.GFP-ChIP-Seq(GSE58341)/Homer	GGGTTTTGAAGGATGARTAGGAGTT	1	-1.283	0.5341	2	0	1.6	0
Oct11(POU,Homeobox)/NCIH1048-POU2F3-ChIP-seq(GSE115123)/Homer	GATTTGCATA	1	-1.276	0.5371	1412	0.0311	1343.7	0.0307
ANAC079(NAC)/colamp-ANAC079-DAP-Seq(GSE60143)/Homer	TACACGCAACCT	1	-1.261	0.5438	1644	0.0363	1566.8	0.0358
ZNF652/HepG2-ZNF652.Flag-ChIP-Seq(Encode)/Homer	TTAACCCTTTVNKKN	1	-1.233	0.5583	818	0.018	775.6	0.0177
Six2(Homeobox)/NephronProgenitor-Six2-ChIP-Seq(GSE39837)/Homer	GWAAYHTGAKMC	1	-1.228	0.5603	3452	0.0761	3305.3	0.0755
At3g45610(C2C2dof)/col-At3g45610-DAP-Seq(GSE60143)/Homer	TWACTTTTTS	1	-1.225	0.561	7307	0.1611	7018.2	0.1602
Atoh1(bHLH)/Cerebellum-Atoh1-ChIP-Seq(GSE22111)/Homer	VNRVCAGCTGGY	1	-1.2	0.5737	6274	0.1384	6024.7	0.1375
ERF2(AP2EREBP)/colamp-ERF2-DAP-Seq(GSE60143)/Homer	GGCGGCTG	1	-1.193	0.577	5930	0.1308	5694	0.13
ATHB6(Homeobox)/Arabidopsis-HB6-ChIP-Seq(GSE80564)/Homer	CAATNATTBN	1	-1.173	0.5874	2805	0.0619	2685.1	0.0613
SPCH(bHLH)/Seedling-SPCH-ChIP-Seq(GSE57497)/Homer	WNBCACGTGA	1	-1.166	0.5903	4282	0.0944	4107.5	0.0938
CDX4(Homeobox)/ZebrafishEmbryos-Cdx4.Myc-ChIP-Seq(GSE48254)/Homer	NGYCATAAAWCH	1	-1.151	0.598	3925	0.0866	3764.3	0.0859
MYNN(Zf)/HEK293-MYNN.eGFP-ChIP-Seq(Encode)/Homer	TTCAAAWTAAAAGTC	1	-1.136	0.6059	849	0.0187	807.6	0.0184
Six1(Homeobox)/Myoblast-Six1-ChIP-Chip(GSE20150)/Homer	GKVTCADRTTWC	1	-1.099	0.6279	726	0.016	690.7	0.0158
CTCF-SatelliteElement(Zf?)/CD4+-CTCF-ChIP-Seq(Barski_et_al.)/Homer	TGCAGTTCCMVNWRTGGCCA	1	-1.096	0.6282	104	0.0023	96.1	0.0022
AtIDD11(C2H2)/colamp-AtIDD11-DAP-Seq(GSE60143)/Homer	TTTGTCGTTT	1	-1.092	0.6297	1302	0.0287	1243.7	0.0284
ATHB20(Homeobox)/colamp-ATHB20-DAP-Seq(GSE60143)/Homer	CAATHATT	1	-1.075	0.6392	1547	0.0341	1479	0.0338
REM16(ABI3VP1)/col-REM16-DAP-Seq(GSE60143)/Homer	DTTTTTSCCGSMAAA	1	-1.072	0.6401	3	0.0001	3	0.0001
ABF1/SacCer-Promoters/Homer	CGTRNAAARTGA	1	-1.069	0.6407	891	0.0197	849.3	0.0194
AT1G44830(AP2EREBP)/col-AT1G44830-DAP-Seq(GSE60143)/Homer	NCCACCGACA	1	-1.068	0.6407	1424	0.0314	1362	0.0311
GT1(Trihelix)/col-GT1-DAP-Seq(GSE60143)/Homer	TTAACCATGGTTAAD	1	-1.041	0.6566	26	0.0006	23.7	0.0005
Ik-1	NHTTGGGAATRCC	1	-1.035	0.6593	45343	1	43806.6	1
ATHB7(Homeobox)/col-ATHB7-DAP-Seq(GSE60143)/Homer	AATGATTG	1	-1.035	0.6593	2541	0.056	2437.1	0.0556
At5g66730(C2H2)/colamp-At5g66730-DAP-Seq(GSE60143)/Homer	TTTGTCKTTTTK	1	-1.031	0.6593	1018	0.0225	972.1	0.0222
CHR(?)/Hela-CellCycle-Expression/Homer	SRGTTTCAAA	1	-0.9927	0.684	2241	0.0494	2150.7	0.0491
HOXD13(Homeobox)/Chicken-Hoxd13-ChIP-Seq(GSE38910)/Homer	NCYAATAAAA	1	-0.9847	0.6883	4397	0.097	4228.1	0.0965
AT5G66940(C2C2dof)/col-AT5G66940-DAP-Seq(GSE60143)/Homer	NNHACTTTWT	1	-0.972	0.6958	9519	0.2099	9170.9	0.2093
ZNF519(Zf)/HEK293-ZNF519.GFP-ChIP-Seq(GSE58341)/Homer	GAGSCCGAGC	1	-0.9701	0.6958	1013	0.0223	969.8	0.0221
Cdx2(Homeobox)/mES-Cdx2-ChIP-Seq(GSE14586)/Homer	GYMATAAAAH	1	-0.9398	0.716	2718	0.0599	2612.3	0.0596
ZKSCAN1(Zf)/HepG2-ZKSCAN1-ChIP-Seq(Encode)/Homer	GCACAYAGTAGGKCY	1	-0.92	0.729	55	0.0012	51.7	0.0012
p53(p53)/mES-cMyc-ChIP-Seq(GSE11431)/Homer	ACATGCCCGGGCAT	1	-0.9195	0.729	36	0.0008	33.3	0.0008
T1ISRE(IRF)/ThioMac-Ifnb-Expression/Homer	ACTTTCGTTTCT	1	-0.9102	0.7334	37	0.0008	34.2	0.0008
AT5G22990(C2H2)/col-AT5G22990-DAP-Seq(GSE60143)/Homer	WCGAHDTCGWHN	1	-0.9048	0.7361	239	0.0053	227.7	0.0052
Mouse_Recombination_Hotspot(Zf)/Testis-DMC1-ChIP-Seq(GSE24438)/Homer	ACTYKNATTCGTGNTACTTC	1	-0.903	0.7361	264	0.0058	251.9	0.0058
PRDM14(Zf)/H1-PRDM14-ChIP-Seq(GSE22767)/Homer	RGGTCTCTAACY	1	-0.9021	0.7361	803	0.0177	769.9	0.0176
MGP(C2H2)/colamp-MGP-DAP-Seq(GSE60143)/Homer	TTTTGTCGTTTW	1	-0.8784	0.7517	821	0.0181	787.8	0.018
Zic2(Zf)/ESC-Zic2-ChIP-Seq(SRP197560)/Homer	CHCAGCRGGRGG	1	-0.8698	0.7568	3551	0.0783	3419.4	0.0781
AT3G58630(Trihelix)/col-AT3G58630-DAP-Seq(GSE60143)/Homer	TCTCCGGCGA	1	-0.8539	0.7676	572	0.0126	548.7	0.0125
ERF73(AP2EREBP)/col-ERF73-DAP-Seq(GSE60143)/Homer	CCGCCGCC	1	-0.8488	0.7701	5931	0.1308	5717.5	0.1305
ELF3(ETS)/PDAC-ELF3-ChIP-Seq(GSE64557)/Homer	ANCAGGAAGT	1	-0.8223	0.7894	2749	0.0606	2648.4	0.0605
bHLH74(bHLH)/col-bHLH74-DAP-Seq(GSE60143)/Homer	DRATCACGTGAB	1	-0.8168	0.7923	1010	0.0223	971.2	0.0222
Unknown4/Drosophila-Promoters/Homer	AAAAATACCRMA	1	-0.8152	0.7923	490	0.0108	470.3	0.0107
Srebp2(bHLH)/HepG2-Srebp2-ChIP-Seq(GSE31477)/Homer	CGGTCACSCCAC	1	-0.7873	0.8131	426	0.0094	409	0.0093
ERF1(AP2EREBP)/colamp-ERF1-DAP-Seq(GSE60143)/Homer	GGCGGCTR	1	-0.787	0.8131	5316	0.1172	5128.3	0.1171
RUNX2(Runt)/PCa-RUNX2-ChIP-Seq(GSE33889)/Homer	NWAACCACADNN	1	-0.776	0.8194	2996	0.0661	2889.7	0.066
WRKY17(WRKY)/colamp-WRKY17-DAP-Seq(GSE60143)/Homer	GCGTTGACTTTT	1	-0.7748	0.8194	11	0.0002	10.5	0.0002
VRN1(ABI3VP1)/col-VRN1-DAP-Seq(GSE60143)/Homer	TTTTTTTTTT	1	-0.7677	0.8234	775	0.0171	746.6	0.017
LOB(LOBAS2)/col-LOB-DAP-Seq(GSE60143)/Homer	CGCCGKAWWTTHCGS	1	-0.7247	0.858	1424	0.0314	1374.2	0.0314
Unknown5/Drosophila-Promoters/Homer	GCTGATAASV	1	-0.7076	0.8714	2649	0.0584	2558.3	0.0584
AT3G52440(C2C2dof)/colamp-AT3G52440-DAP-Seq(GSE60143)/Homer	DTHACTTTTT	1	-0.6944	0.8813	10575	0.2332	10216.5	0.2332
AT1G76870(Trihelix)/col-AT1G76870-DAP-Seq(GSE60143)/Homer	AAAACCRGWW	1	-0.6848	0.8883	1447	0.0319	1398.6	0.0319
ATHB15(HB)/col-ATHB15-DAP-Seq(GSE60143)/Homer	GYAATSATTA	1	-0.6844	0.8883	1092	0.0241	1055.9	0.0241
CLOCK(bHLH)/Liver-Clock-ChIP-Seq(GSE39860)/Homer	GHCACGTG	1	-0.6815	0.8883	2133	0.047	2061.8	0.0471
HOXB13(Homeobox)/ProstateTumor-HOXB13-ChIP-Seq(GSE56288)/Homer	TTTTATKRGG	1	-0.6805	0.8883	4621	0.1019	4465.7	0.1019
Pdx1(Homeobox)/Islet-Pdx1-ChIP-Seq(SRA008281)/Homer	YCATYAATCA	1	-0.6792	0.8883	4121	0.0909	3982.4	0.0909
Tcf21(bHLH)/ArterySmoothMuscle-Tcf21-ChIP-Seq(GSE61369)/Homer	NAACAGCTGG	1	-0.6789	0.8883	6281	0.1385	6070	0.1386
KAN2(G2like)/colamp-KAN2-DAP-Seq(GSE60143)/Homer	ATATTCTY	1	-0.6737	0.8889	5259	0.116	5082.2	0.116
O2(bZIP)/Corn-O2-ChIP-Seq(GSE63991)/Homer	GCTGACGTGGCA	1	-0.6632	0.8967	607	0.0134	587.5	0.0134
Unknown1(NR/Ini-like)/Drosophila-Promoters/Homer	MYGGTCACACTG	1	-0.6624	0.8967	668	0.0147	646.3	0.0148
ZML1(C2C2gata)/colamp-ZML1-DAP-Seq(GSE60143)/Homer	ATCWYRACCGTTSRW	1	-0.6607	0.8967	26	0.0006	26	0.0006
ZIM(C2C2gata)/col-ZIM-DAP-Seq(GSE60143)/Homer	ATCSRACGGTYRAGA	1	-0.6561	0.8985	27	0.0006	26.3	0.0006
AT3G25990(Trihelix)/colamp-AT3G25990-DAP-Seq(GSE60143)/Homer	TTAACCATAG	1	-0.626	0.9243	2289	0.0505	2215.4	0.0506
PIF7(bHLH)/col-PIF7-DAP-Seq(GSE60143)/Homer	CCACGTGGNH	1	-0.614	0.9338	780	0.0172	756.4	0.0173
bZIP48(bZIP)/colamp-bZIP48-DAP-Seq(GSE60143)/Homer	DDWWKVTSACGTGGC	1	-0.6126	0.9338	1153	0.0254	1117.3	0.0255
Phox2b(Homeobox)/CLBGA-PHOX2B-ChIP-Seq(GSE90683)/Homer	TTAATTNAATTA	1	-0.6108	0.9338	690	0.0152	669.9	0.0153
Pax8(Paired,Homeobox)/Thyroid-Pax8-ChIP-Seq(GSE26938)/Homer	GTCATGCHTGRCTGS	1	-0.5989	0.9432	1265	0.0279	1226.4	0.028
bHLH130(bHLH)/col-bHLH130-DAP-Seq(GSE60143)/Homer	GCAACTTG	1	-0.5972	0.9432	2221	0.049	2151.8	0.0491
PLT1(AP2EREBP)/colamp-PLT1-DAP-Seq(GSE60143)/Homer	GCACGAWTYCCGAGG	1	-0.5636	0.9738	210	0.0046	205.9	0.0047
PBX2(Homeobox)/K562-PBX2-ChIP-Seq(Encode)/Homer	RTGATTKATRGN	1	-0.5484	0.987	3371	0.0743	3267.9	0.0746
caudal(Homeobox)/Drosophila-Embryos-ChIP-Chip(modEncode)/Homer	GGYCATAAAW	1	-0.5481	0.987	3310	0.073	3208.1	0.0732
AT5G63260(C3H)/col-AT5G63260-DAP-Seq(GSE60143)/Homer	RAAAAAGTRA	1	-0.523	1	10712	0.2362	10370	0.2367
Ets1-distal(ETS)/CD4+-PolII-ChIP-Seq(Barski_et_al.)/Homer	MACAGGAAGT	1	-0.5224	1	964	0.0213	938.7	0.0214
HSFB3(HSF)/colamp-HSFB3-DAP-Seq(GSE60143)/Homer	TTCTAGAAGMTTHTW	1	-0.5165	1	129	0.0028	127.9	0.0029
CRF4(AP2EREBP)/colamp-CRF4-DAP-Seq(GSE60143)/Homer	CGCCGCCA	1	-0.5115	1	4520	0.0997	4382.3	0.1
WRKY7(WRKY)/colamp-WRKY7-DAP-Seq(GSE60143)/Homer	AAAAGTCAACGSHWD	1	-0.4899	1	2	0	2.1	0
ERE(NR),IR3/MCF7-ERa-ChIP-Seq(Unpublished)/Homer	VAGGTCACNSTGACC	1	-0.4853	1	784	0.0173	765.8	0.0175
HIF-1a(bHLH)/MCF7-HIF1a-ChIP-Seq(GSE28352)/Homer	TACGTGCV	1	-0.48	1	1466	0.0323	1427.5	0.0326
NLP7(RWPRK)/col-NLP7-DAP-Seq(GSE60143)/Homer	TGRCCYTTCR	1	-0.4572	1	6804	0.1501	6598.5	0.1506
EWS:ERG-fusion(ETS)/CADO_ES1-EWS:ERG-ChIP-Seq(SRA014231)/Homer	ATTTCCTGTN	1	-0.4518	1	2673	0.059	2599.5	0.0593
CEBP(bZIP)/ThioMac-CEBPb-ChIP-Seq(GSE21512)/Homer	ATTGCGCAAC	1	-0.4481	1	2780	0.0613	2703.3	0.0617
AT4G12670(MYBrelated)/col-AT4G12670-DAP-Seq(GSE60143)/Homer	AGGGTTTAGGGTTTA	1	-0.4388	1	1	0	0	0
GBF6(bZIP)/colamp-GBF6-DAP-Seq(GSE60143)/Homer	WWTGMCACGTCABCW	1	-0.4133	1	721	0.0159	707.3	0.0161
ANAC046(NAC)/colamp-ANAC046-DAP-Seq(GSE60143)/Homer	ACACGYWAYC	1	-0.4026	1	8269	0.1824	8023.6	0.1832
PCF/Arabidopsis-Promoters/Homer	NNWWWTGGGCYTDDN	1	-0.3953	1	677	0.0149	665.5	0.0152
HOXA9(Homeobox)/HSC-Hoxa9-ChIP-Seq(GSE33509)/Homer	GGCCATAAATCA	1	-0.3931	1	2908	0.0641	2832	0.0646
GATA(Zf),IR4/iTreg-Gata3-ChIP-Seq(GSE20898)/Homer	NAGATWNBNATCTNN	1	-0.3887	1	265	0.0058	264	0.006
SeqBias: CA-repeat	CACACACACA	1	-0.3682	1	23514	0.5186	22768.7	0.5198
ZNF322(Zf)/HEK293-ZNF322.GFP-ChIP-Seq(GSE58341)/Homer	GAGCCTGGTACTGWGCCTGR	1	-0.3608	1	979	0.0216	961.1	0.0219
PLT3(AP2EREBP)/col-PLT3-DAP-Seq(GSE60143)/Homer	GCACGNWTHYCGAGG	1	-0.3366	1	179	0.0039	181	0.0041
Pax7(Paired,Homeobox),longest/Myoblast-Pax7-ChIP-Seq(GSE25064)/Homer	NTAATTDGCYAATTANNWWD	1	-0.3344	1	60	0.0013	62	0.0014
ANAC094(NAC)/col-ANAC094-DAP-Seq(GSE60143)/Homer	DVCGTRNNNNNYACG	1	-0.3323	1	1830	0.0404	1791.8	0.0409
HAT1(Homeobox)/col-HAT1-DAP-Seq(GSE60143)/Homer	SCAATCATTGNN	1	-0.332	1	554	0.0122	548.9	0.0125
RBPJ:Ebox(?,bHLH)/Panc1-Rbpj1-ChIP-Seq(GSE47459)/Homer	GGGRAARRGRMCAGMTG	1	-0.3302	1	1397	0.0308	1370.2	0.0313
COG1(C2C2dof)/col-COG1-DAP-Seq(GSE60143)/Homer	DAAAAAGTGA	1	-0.3259	1	6269	0.1383	6098.6	0.1392
Otx2(Homeobox)/EpiLC-Otx2-ChIP-Seq(GSE56098)/Homer	NYTAATCCYB	1	-0.267	1	2756	0.0608	2698.1	0.0616
Hoxb4(Homeobox)/ES-Hoxb4-ChIP-Seq(GSE34014)/Homer	TGATTRATGGCY	1	-0.2653	1	775	0.0171	768.1	0.0175
ESE1(AP2EREBP)/col-ESE1-DAP-Seq(GSE60143)/Homer	GGCGGCGG	1	-0.2567	1	6222	0.1372	6064.5	0.1384
GATA:SCL(Zf,bHLH)/Ter119-SCL-ChIP-Seq(GSE18720)/Homer	CRGCTGBNGNSNNSAGATAA	1	-0.2556	1	505	0.0111	504.2	0.0115
PU.1(ETS)/ThioMac-PU.1-ChIP-Seq(GSE21512)/Homer	AGAGGAAGTG	1	-0.2542	1	1494	0.0329	1471.4	0.0336
ANL2(HB)/col-ANL2-DAP-Seq(GSE60143)/Homer	CATTAATTGC	1	-0.2517	1	2498	0.0551	2449.8	0.0559
At5g22890(C2H2)/col-At5g22890-DAP-Seq(GSE60143)/Homer	NSAGGTKWTATCTGD	1	-0.2446	1	95	0.0021	99.3	0.0023
ANAC042(NAC)/col-ANAC042-DAP-Seq(GSE60143)/Homer	CGTNDHNDHNACGKY	1	-0.2425	1	4215	0.093	4119.3	0.094
Pax7(Paired,Homeobox),long/Myoblast-Pax7-ChIP-Seq(GSE25064)/Homer	TAATCHGATTAC	1	-0.2419	1	84	0.0019	88.1	0.002
EGL-5(Homeobox)/cElegans-L3-EGL5-ChIP-Seq(modEncode)/Homer	ATTTAATGGG	1	-0.2389	1	5967	0.1316	5820.6	0.1329
GATA4(C2C2gata)/col-GATA4-DAP-Seq(GSE60143)/Homer	DDWTYAGATCTR	1	-0.2344	1	2654	0.0585	2603.1	0.0594
Bcl11a(Zf)/HSPC-BCL11A-ChIP-Seq(GSE104676)/Homer	TYTGACCASWRG	1	-0.2325	1	2174	0.0479	2136.4	0.0488
AT2G20400(G2like)/colamp-AT2G20400-DAP-Seq(GSE60143)/Homer	DNVGAATATTCBNHN	1	-0.2299	1	410	0.009	412.6	0.0094
HSFA6A(HSF)/col-HSFA6A-DAP-Seq(GSE60143)/Homer	RGAAGNTTCTAGAAN	1	-0.2289	1	59	0.0013	63.2	0.0014
Srebp1a(bHLH)/HepG2-Srebp1a-ChIP-Seq(GSE31477)/Homer	RTCACSCCAY	1	-0.1892	1	651	0.0144	653	0.0149
PUCHI(AP2EREBP)/colamp-PUCHI-DAP-Seq(GSE60143)/Homer	GCGCCGTY	1	-0.1884	1	5949	0.1312	5813.9	0.1327
bZIP3(bZIP)/col-bZIP3-DAP-Seq(GSE60143)/Homer	DWKNHSACGTGGCAD	1	-0.1739	1	1711	0.0377	1692.6	0.0386
At1g14580(C2H2)/colamp-At1g14580-DAP-Seq(GSE60143)/Homer	CASAAAAMGACAAAA	1	-0.1704	1	751	0.0166	753	0.0172
bHLH80(bHLH)/col-bHLH80-DAP-Seq(GSE60143)/Homer	NNNNDCAASTTGHNN	1	-0.1678	1	2855	0.063	2809.6	0.0641
LCL1(MYBrelated)/colamp-LCL1-DAP-Seq(GSE60143)/Homer	NAAAATATCTWHWWN	1	-0.1563	1	485	0.0107	491.6	0.0112
NUC(C2H2)/col-NUC-DAP-Seq(GSE60143)/Homer	HAVAAAACGACAAAA	1	-0.147	1	332	0.0073	340.8	0.0078
MYB116(MYB)/colamp-MYB116-DAP-Seq(GSE60143)/Homer	AGTTAGGCAN	1	-0.1453	1	2206	0.0487	2180.8	0.0498
AT4G00250(GeBP)/col-AT4G00250-DAP-Seq(GSE60143)/Homer	WDTGGATAAKRT	1	-0.1413	1	1842	0.0406	1825.4	0.0417
ZNF528(Zf)/HEK293-ZNF528.GFP-ChIP-Seq(GSE58341)/Homer	AGAAATGACTTCCCT	1	-0.1316	1	16	0.0004	21	0.0005
RUNX1(Runt)/Jurkat-RUNX1-ChIP-Seq(GSE29180)/Homer	AAACCACARM	1	-0.1268	1	3933	0.0867	3868.6	0.0883
ZNF382(Zf)/HEK293-ZNF382.GFP-ChIP-Seq(GSE58341)/Homer	GNCTGTASTRNTGBCTCHTT	1	-0.1248	1	145	0.0032	154	0.0035
GATA3(Zf),DR4/iTreg-Gata3-ChIP-Seq(GSE20898)/Homer	AGATGKDGAGATAAG	1	-0.1203	1	229	0.0051	239.5	0.0055
AIL7(AP2EREBP)/colamp-AIL7-DAP-Seq(GSE60143)/Homer	KCACRAWTYYCGAGG	1	-0.1162	1	1257	0.0277	1256.5	0.0287
Oct2(POU,Homeobox)/Bcell-Oct2-ChIP-Seq(GSE21512)/Homer	ATATGCAAAT	1	-0.1157	1	1147	0.0253	1148.2	0.0262
dHNF4(NR)/Fly-HNF4-ChIP-Seq(GSE73675)/Homer	GGTCCAAAGTCCAMT	1	-0.1123	1	74	0.0016	82.1	0.0019
Hand2(bHLH)/Mesoderm-Hand2-ChIP-Seq(GSE61475)/Homer	TGACANARRCCAGRC	1	-0.1055	1	1679	0.037	1672.2	0.0382
Tbx5(T-box)/HL1-Tbx5.biotin-ChIP-Seq(GSE21529)/Homer	AGGTGTCA	1	-0.1048	1	14579	0.3215	14208.5	0.3243
CES-1(Homeobox)/cElegans-L1-CES1-ChIP-Seq(modEncode)/Homer	AAATTSAATTTN	1	-0.1023	1	2056	0.0453	2042.5	0.0466
PAX5(Paired,Homeobox)/GM12878-PAX5-ChIP-Seq(GSE32465)/Homer	GCAGCCAAGCRTGACH	1	-0.09863	1	1701	0.0375	1696	0.0387
GLIS3(Zf)/Thyroid-Glis3.GFP-ChIP-Seq(GSE103297)/Homer	CTCCCTGGGAGGCCN	1	-0.09715	1	5634	0.1243	5533.1	0.1263
PHV(HB)/col-PHV-DAP-Seq(GSE60143)/Homer	RTAATSATTA	1	-0.09662	1	1223	0.027	1226.5	0.028
Phox2a(Homeobox)/Neuron-Phox2a-ChIP-Seq(GSE31456)/Homer	YTAATYNRATTA	1	-0.09391	1	1431	0.0316	1431.7	0.0327
AT1G76880(Trihelix)/col-AT1G76880-DAP-Seq(GSE60143)/Homer	ACGGTAAAAW	1	-0.09189	1	1339	0.0295	1341.3	0.0306
LIN-39(Homeobox)/cElegans.L3-LIN39-ChIP-Seq(modEncode)/Homer	ATGATTRATG	1	-0.08512	1	4710	0.1039	4638.5	0.1059
Pax7(Paired,Homeobox)/Myoblast-Pax7-ChIP-Seq(GSE25064)/Homer	TAATCAATTA	1	-0.07948	1	302	0.0067	316.9	0.0072
At2g03500(G2like)/col-At2g03500-DAP-Seq(GSE60143)/Homer	WWAGAATATTCT	1	-0.07773	1	716	0.0158	729.3	0.0166
Olig2(bHLH)/Neuron-Olig2-ChIP-Seq(GSE30882)/Homer	RCCATMTGTT	1	-0.07335	1	9913	0.2186	9702.7	0.2215
PAX6(Paired,Homeobox)/Forebrain-Pax6-ChIP-Seq(GSE66961)/Homer	NGTGTTCAVTSAAGCGKAAA	1	-0.07328	1	359	0.0079	374.9	0.0086
CUC2(NAC)/colamp-CUC2-DAP-Seq(GSE60143)/Homer	TRCKTGTNNNWCAMG	1	-0.07325	1	990	0.0218	1001.2	0.0229
ZNF768(Zf)/Rajj-ZNF768-ChIP-Seq(GSE111879)/Homer	RHHCAGAGAGGB	1	-0.07115	1	92	0.002	103.6	0.0024
ZNF264(Zf)/HEK293-ZNF264.GFP-ChIP-Seq(GSE58341)/Homer	RGGGCACTAACY	1	-0.06993	1	2630	0.058	2613.5	0.0597
Ascl1(bHLH)/NeuralTubes-Ascl1-ChIP-Seq(GSE55840)/Homer	NNVVCAGCTGBN	1	-0.06814	1	8674	0.1913	8502.1	0.1941
MYB27(MYB)/colamp-MYB27-DAP-Seq(GSE60143)/Homer	TACCTAACWT	1	-0.06726	1	462	0.0102	478.7	0.0109
GBF5(bZIP)/colamp-GBF5-DAP-Seq(GSE60143)/Homer	WKNWSACGTGGCAWN	1	-0.05462	1	1035	0.0228	1050.1	0.024
At1g74840(MYBrelated)/col100-At1g74840-DAP-Seq(GSE60143)/Homer	YHTTATCCAWWT	1	-0.05443	1	2478	0.0547	2470.1	0.0564
BIM2(bHLH)/col-BIM2-DAP-Seq(GSE60143)/Homer	NNNNCACGTGNN	1	-0.05223	1	3481	0.0768	3453.8	0.0788
Prop1(Homeobox)/GHFT1-PROP1.biotin-ChIP-Seq(GSE77302)/Homer	NTAATBNAATTA	1	-0.05217	1	2372	0.0523	2367.1	0.054
At3g24120(G2like)/col-At3g24120-DAP-Seq(GSE60143)/Homer	NWWAGMATMW	1	-0.04884	1	14835	0.3272	14493.4	0.3308
bHLHE40(bHLH)/HepG2-BHLHE40-ChIP-Seq(GSE31477)/Homer	KCACGTGMCN	1	-0.04375	1	1342	0.0296	1357.3	0.031
Gata2(Zf)/K562-GATA2-ChIP-Seq(GSE18829)/Homer	BBCTTATCTS	1	-0.03932	1	2544	0.0561	2543	0.0581
HIF2a(bHLH)/785_O-HIF2a-ChIP-Seq(GSE34871)/Homer	GCACGTACCC	1	-0.03928	1	2029	0.0447	2036.9	0.0465
AT2G28920(ND)/col-AT2G28920-DAP-Seq(GSE60143)/Homer	WAGATATTTWTW	1	-0.03921	1	881	0.0194	902.4	0.0206
HSFB4(HSF)/col-HSFB4-DAP-Seq(GSE60143)/Homer	TTCTAGAAGCTTCTA	1	-0.03775	1	60	0.0013	72.4	0.0017
Unknown6/Drosophila-Promoters/Homer	AATTTTAAAA	1	-0.037	1	2451	0.0541	2452.9	0.056
Tbr1(T-box)/Cortex-Tbr1-ChIP-Seq(GSE71384)/Homer	AAGGTGTKAA	1	-0.03329	1	6178	0.1363	6099.2	0.1392
Pitx1:Ebox(Homeobox,bHLH)/Hindlimb-Pitx1-ChIP-Seq(GSE41591)/Homer	YTAATTRAWWCCAGATGT	1	-0.03219	1	764	0.0168	788.8	0.018
ZNF669(Zf)/HEK293-ZNF669.GFP-ChIP-Seq(GSE58341)/Homer	GARTGGTCATCGCCC	1	-0.03171	1	222	0.0049	242.9	0.0055
bHLH18(bHLH)/col-bHLH18-DAP-Seq(GSE60143)/Homer	CACGTGTTYCACGTG	1	-0.02773	1	58	0.0013	71.2	0.0016
ZNF317(Zf)/HEK293-ZNF317.GFP-ChIP-Seq(GSE58341)/Homer	GTCWGCTGTYYCTCT	1	-0.02673	1	359	0.0079	383.2	0.0087
VND6(NAC)/col-VND6-DAP-Seq(GSE60143)/Homer	DCTTNHTTTTYAMGY	1	-0.0261	1	3695	0.0815	3680.5	0.084
AGL95(ND)/col-AGL95-DAP-Seq(GSE60143)/Homer	TTCTAGAAGCTTCTA	1	-0.02566	1	208	0.0046	229.2	0.0052
At1g13300(G2like)/col-At1g13300-DAP-Seq(GSE60143)/Homer	GAATCTWAGATTCYN	1	-0.02541	1	22	0.0005	31.8	0.0007
HSFA1E(HSF)/col-HSFA1E-DAP-Seq(GSE60143)/Homer	TTCTAGAAGCTTCTA	1	-0.02493	1	149	0.0033	168.2	0.0038
p63(p53)/Keratinocyte-p63-ChIP-Seq(GSE17611)/Homer	NNDRCATGYCYNRRCATGYH	1	-0.02437	1	1118	0.0247	1144.5	0.0261
Twist(bHLH)/HMLE-TWIST1-ChIP-Seq(Chang_et_al)/Homer	VCAKCTGGNNNCCAGMTGBN	1	-0.02229	1	616	0.0136	644.9	0.0147
MYB44(MYB)/colamp-MYB44-DAP-Seq(GSE60143)/Homer	CVGTTWWKTCNGTTA	1	-0.02206	1	242	0.0053	265.8	0.0061
ANAC057(NAC)/colamp-ANAC057-DAP-Seq(GSE60143)/Homer	DVCKTGNNNNNCAMG	1	-0.02198	1	2430	0.0536	2443	0.0558
Gata1(Zf)/K562-GATA1-ChIP-Seq(GSE18829)/Homer	SAGATAAGRV	1	-0.02074	1	2241	0.0494	2257.7	0.0515
EPR1(MYBrelated)/colamp-EPR1-DAP-Seq(GSE60143)/Homer	AAATATCT	1	-0.01826	1	1278	0.0282	1307.7	0.0299
LHY1(MYBrelated)/col-LHY1-DAP-Seq(GSE60143)/Homer	AAATATCT	1	-0.01826	1	1278	0.0282	1307.7	0.0299
RARg(NR)/ES-RARg-ChIP-Seq(GSE30538)/Homer	AGGTCAAGGTCA	1	-0.01806	1	29	0.0006	40.8	0.0009
AS2(LOBAS2)/col-AS2-DAP-Seq(GSE60143)/Homer	CCGDAAWWHMCGSCG	1	-0.01727	1	538	0.0119	568.6	0.013
GEI-11(Myb?)/cElegans-L4-GEI11-ChIP-Seq(modEncode)/Homer	CCGACAYYTYACGGG	1	-0.017	1	220	0.0049	244.8	0.0056
COUP-TFII(NR)/Artia-Nr2f2-ChIP-Seq(GSE46497)/Homer	AGRGGTCA	1	-0.01696	1	5144	0.1134	5109.9	0.1166
Nur77(NR)/K562-NR4A1-ChIP-Seq(GSE31363)/Homer	TGACCTTTNCNT	1	-0.01494	1	506	0.0112	537.8	0.0123
CUC3(NAC)/col-CUC3-DAP-Seq(GSE60143)/Homer	TRCKTGWNNNACAMG	1	-0.01472	1	1049	0.0231	1082.8	0.0247
Knotted(Homeobox)/Corn-KN1-ChIP-Seq(GSE39161)/Homer	GAYGNGACRGGN	1	-0.01321	1	5884	0.1298	5839.2	0.1333
HSF7(HSF)/colamp-HSF7-DAP-Seq(GSE60143)/Homer	TTCTAGAAGCTTCTA	1	-0.01318	1	431	0.0095	462.4	0.0106
AT1G10720(BSD)/col-AT1G10720-DAP-Seq(GSE60143)/Homer	TTCTAGAAKCTTCTA	1	-0.0123	1	29	0.0006	41.9	0.001
PIF5ox(bHLH)/Arabidopsis-PIF5ox-ChIP-Seq(GSE35062)/Homer	BCACGTGVDN	1	-0.01161	1	4155	0.0916	4150.7	0.0947
HOXA1(Homeobox)/mES-Hoxa1-ChIP-Seq(SRP084292)/Homer	TGATKGATGR	1	-0.01065	1	947	0.0209	984.3	0.0225
SeqBias: TA-repeat	TATATATATA	1	-0.0101	1	10877	0.2399	10713.8	0.2446
ANAC045(NAC)/col-ANAC045-DAP-Seq(GSE60143)/Homer	DNCKTVNNNNNNAMG	1	-0.009833	1	7253	0.16	7184.9	0.164
bHLH122(bHLH)/col100-bHLH122-DAP-Seq(GSE60143)/Homer	NDDCAASTTGHHNWW	1	-0.009331	1	2502	0.0552	2529.3	0.0577
E-box/Arabidopsis-Promoters/Homer	GCCACGTG	1	-0.009097	1	1933	0.0426	1967	0.0449
Tcfcp2l1(CP2)/mES-Tcfcp2l1-ChIP-Seq(GSE11431)/Homer	NRAACCRGTTYRAACCRGYT	1	-0.008907	1	423	0.0093	457.7	0.0104
TOD6?/SacCer-Promoters/Homer	GCGATGAGMT	1	-0.008866	1	905	0.02	944.5	0.0216
Esrrb(NR)/mES-Esrrb-ChIP-Seq(GSE11431)/Homer	KTGACCTTGA	1	-0.007406	1	1713	0.0378	1752.1	0.04
Twist2(bHLH)/Myoblast-Twist2.Ty1-ChIP-Seq(GSE127998)/Homer	MCAGCTGBYH	1	-0.007196	1	9832	0.2168	9707.8	0.2216
At5g29000(G2like)/col-At5g29000-DAP-Seq(GSE60143)/Homer	RGAATATTCYHH	1	-0.00632	1	793	0.0175	835.1	0.0191
ANAC016(NAC)/col-ANAC016-DAP-Seq(GSE60143)/Homer	WNCTTGNNNNNCAMG	1	-0.005865	1	2674	0.059	2707.1	0.0618
HRE(HSF)/HepG2-HSF1-ChIP-Seq(GSE31477)/Homer	BSTTCTRGAABVTTCYAGAA	1	-0.005824	1	311	0.0069	345.4	0.0079
MafF(bZIP)/HepG2-MafF-ChIP-Seq(GSE31477)/Homer	HWWGTCAGCAWWTTT	1	-0.005428	1	1332	0.0294	1377.5	0.0314
GATA3(Zf),DR8/iTreg-Gata3-ChIP-Seq(GSE20898)/Homer	AGATSTNDNNDSAGATAASN	1	-0.005381	1	225	0.005	256	0.0058
TCP17(TCP)/col-TCP17-DAP-Seq(GSE60143)/Homer	GTGGTCCCCA	1	-0.005025	1	77	0.0017	99	0.0023
HSFC1(HSF)/col-HSFC1-DAP-Seq(GSE60143)/Homer	HTTCTAGAADCTTCT	1	-0.005006	1	448	0.0099	487.3	0.0111
At1g19000(MYBrelated)/colamp-At1g19000-DAP-Seq(GSE60143)/Homer	WWTGGATAADDT	1	-0.004679	1	2749	0.0606	2785.7	0.0636
GT3a(Trihelix)/col-GT3a-DAP-Seq(GSE60143)/Homer	WNACACGTGTYWWAW	1	-0.004328	1	533	0.0118	575.4	0.0131
HSF21(HSF)/col-HSF21-DAP-Seq(GSE60143)/Homer	CTTCTAGAAGMTTYW	1	-0.004292	1	220	0.0049	252.3	0.0058
SFP1/SacCer-Promoters/Homer	DDAAAAATTTTY	1	-0.004277	1	167	0.0037	196.9	0.0045
Gli2(Zf)/GM2-Gli2-ChIP-Chip(GSE112702)/Homer	YSTGGGTGGTCT	1	-0.004209	1	522	0.0115	564	0.0129
Reverb(NR),DR2/RAW-Reverba.biotin-ChIP-Seq(GSE45914)/Homer	GTRGGTCASTGGGTCA	1	-0.003684	1	313	0.0069	350.7	0.008
ABI5(bZIP)/col-ABI5-DAP-Seq(GSE60143)/Homer	GCCACGTG	1	-0.003268	1	1558	0.0344	1610	0.0368
ANAC004(NAC)/colamp-ANAC004-DAP-Seq(GSE60143)/Homer	WNCTTVYNNNRBAAG	1	-0.002928	1	1112	0.0245	1164.5	0.0266
RAR:RXR(NR),DR5/ES-RAR-ChIP-Seq(GSE56893)/Homer	RGGTCADNNAGAGGTCAV	1	-0.002364	1	51	0.0011	71.5	0.0016
AT5G47660(Trihelix)/colamp-AT5G47660-DAP-Seq(GSE60143)/Homer	AWTTTTACCG	1	-0.002306	1	5882	0.1297	5880.7	0.1342
TSO1(CPP)/col-TSO1-DAP-Seq(GSE60143)/Homer	RAATTTRAAW	1	-0.002299	1	340	0.0075	381.3	0.0087
OCT:OCT(POU,Homeobox)/NPC-OCT6-ChIP-Seq(GSE43916)/Homer	YATGCATATRCATRT	1	-0.002251	1	249	0.0055	286	0.0065
MYB121(MYB)/col-MYB121-DAP-Seq(GSE60143)/Homer	YNTACCTAACWW	1	-0.002207	1	866	0.0191	920	0.021
WRKY46(WRKY)/colamp-WRKY46-DAP-Seq(GSE60143)/Homer	AAAGTCAACGSN	1	-0.001994	1	76	0.0017	100.8	0.0023
GATA6(C2C2gata)/col200-GATA6-DAP-Seq(GSE60143)/Homer	TAGATCTARAHH	1	-0.001841	1	440	0.0097	486	0.0111
GATA(Zf),IR3/iTreg-Gata3-ChIP-Seq(GSE20898)/Homer	NNNNNBAGATAWYATCTVHN	1	-0.00167	1	483	0.0107	531.2	0.0121
Tal1	CATCTG	1	-0.001583	1	6697	0.1477	6687.1	0.1527
GSC(Homeobox)/FrogEmbryos-GSC-ChIP-Seq(DRA000576)/Homer	RGGATTAR	1	-0.001543	1	4138	0.0913	4175.5	0.0953
At5g52660(MYBrelated)/colamp-At5g52660-DAP-Seq(GSE60143)/Homer	HAAAAATATCTW	1	-0.001465	1	1581	0.0349	1642.9	0.0375
SHN3(AP2EREBP)/col-SHN3-DAP-Seq(GSE60143)/Homer	CCGCCGCC	1	-0.00143	1	3593	0.0792	3639.5	0.0831
At1g68670(G2like)/colamp-At1g68670-DAP-Seq(GSE60143)/Homer	WNWWHNRAAGATTCT	1	-0.001234	1	1524	0.0336	1587.2	0.0362
AT1G23810(Orphan)/col-AT1G23810-DAP-Seq(GSE60143)/Homer	TTCTAGAAGSTTCTA	1	-0.001113	1	63	0.0014	87.6	0.002
TBP3(MYBrelated)/col-TBP3-DAP-Seq(GSE60143)/Homer	VYTAGGGCAN	1	-0.001097	1	1999	0.0441	2063.9	0.0471
HDG1(Homeobox)/col100-HDG1-DAP-Seq(GSE60143)/Homer	DDYAATTAATGH	1	-0.001055	1	2139	0.0472	2203.9	0.0503
ANAC083(NAC)/col-ANAC083-DAP-Seq(GSE60143)/Homer	CKTRWNNNWYAMGTA	1	-0.001026	1	2405	0.053	2468.2	0.0563
GBF3(bZIP)/Arabidopsis-GBF3-ChIP-Seq(GSE80564)/Homer	TGCCACGTSAYC	1	-0.00101	1	1412	0.0311	1477.4	0.0337
RAR:RXR(NR),DR0/ES-RAR-ChIP-Seq(GSE56893)/Homer	AGGTCAAGGTCA	1	-0.000955	1	146	0.0032	180.5	0.0041
NTM1(NAC)/col-NTM1-DAP-Seq(GSE60143)/Homer	ACTTRTARAASAAGT	1	-0.000885	1	1589	0.035	1656.4	0.0378
bHLH34(bHLH)/colamp-bHLH34-DAP-Seq(GSE60143)/Homer	HGWGRHWGACACGTG	1	-0.00087	1	1052	0.0232	1116.5	0.0255
ANAC038(NAC)/col-ANAC038-DAP-Seq(GSE60143)/Homer	ACACGTWAYC	1	-0.000835	1	9016	0.1988	8970.2	0.2048
GATA12(C2C2gata)/col-GATA12-DAP-Seq(GSE60143)/Homer	YAGATCTRAW	1	-0.000803	1	2023	0.0446	2091.5	0.0477
ANAC087(NAC)/col-ANAC087-DAP-Seq(GSE60143)/Homer	WVCKTGHNNNWCAMG	1	-0.000745	1	815	0.018	877.8	0.02
NFkB-p65-Rel(RHD)/ThioMac-LPS-Expression(GSE23622)/Homer	GGAAATTCCC	1	-0.000744	1	146	0.0032	181.4	0.0041
HRE(HSF)/Striatum-HSF1-ChIP-Seq(GSE38000)/Homer	TTCTAGAABNTTCTA	1	-0.000683	1	401	0.0088	452.2	0.0103
p73(p53)/Trachea-p73-ChIP-Seq(PRJNA310161)/Homer	NRRRCAWGTCCDGRCATGYY	1	-0.000655	1	87	0.0019	116.6	0.0027
Max(bHLH)/K562-Max-ChIP-Seq(GSE31477)/Homer	RCCACGTGGYYN	1	-0.000606	1	2476	0.0546	2546.6	0.0581
ZML2(C2C2gata)/col-ZML2-DAP-Seq(GSE60143)/Homer	CATCATCATC	1	-0.000586	1	764	0.0168	827.5	0.0189
BHLHA15(bHLH)/NIH3T3-BHLHB8.HA-ChIP-Seq(GSE119782)/Homer	NAMCAGCTGK	1	-0.000546	1	7658	0.1689	7652.5	0.1747
ANAC071(NAC)/col-ANAC071-DAP-Seq(GSE60143)/Homer	DNCKTNDNNNHNAAG	1	-0.000515	1	2697	0.0595	2768.3	0.0632
GLI3(Zf)/Limb-GLI3-ChIP-Chip(GSE11077)/Homer	CGTGGGTGGTCC	1	-0.0005	1	197	0.0043	238.6	0.0054
AT3G10113(MYBrelated)/col-AT3G10113-DAP-Seq(GSE60143)/Homer	WNAAATATCWWN	1	-0.00043	1	1541	0.034	1616.1	0.0369
IDD5(C2H2)/colamp-IDD5-DAP-Seq(GSE60143)/Homer	TTTTGTCTTTTTBTK	1	-0.000415	1	2864	0.0632	2937.5	0.0671
FUS3(ABI3VP1)/col-FUS3-DAP-Seq(GSE60143)/Homer	DNNWTNTGCATGKNN	1	-0.000377	1	5265	0.1161	5311.1	0.1212
MYB62(MYB)/colamp-MYB62-DAP-Seq(GSE60143)/Homer	NTACCTAACT	1	-0.000361	1	4114	0.0907	4177.8	0.0954
ANAC092(NAC)/colamp-ANAC092-DAP-Seq(GSE60143)/Homer	WRCKTGWNNNWCAMG	1	-0.000334	1	1211	0.0267	1286.8	0.0294
HOXA2(Homeobox)/mES-Hoxa2-ChIP-Seq(Donaldson_et_al.)/Homer	GYCATCMATCAT	1	-0.00033	1	317	0.007	368.3	0.0084
Gata4(Zf)/Heart-Gata4-ChIP-Seq(GSE35151)/Homer	NBWGATAAGR	1	-0.000315	1	3966	0.0875	4033.9	0.0921
PQM-1(?)/cElegans-L3-ChIP-Seq(modEncode)/Homer	ACTGATAAGA	1	-0.000255	1	1342	0.0296	1421.8	0.0325
Zfp809(Zf)/ES-Zfp809-ChIP-Seq(GSE70799)/Homer	GGGGCTYGKCTGGGA	1	-0.000244	1	901	0.0199	974.5	0.0222
CRC(C2C2YABBY)/col-CRC-DAP-Seq(GSE60143)/Homer	TWATSATA	1	-0.000233	1	4303	0.0949	4372	0.0998
Pho2(bHLH)/Yeast-Pho2-ChIP-Seq(GSE29506)/Homer	CCCACGTGCT	1	-0.000218	1	1963	0.0433	2047.5	0.0467
IDD4(C2H2)/col-IDD4-DAP-Seq(GSE60143)/Homer	TTTGTCTTTWTB	1	-0.000218	1	3555	0.0784	3632.2	0.0829
M1BP(Zf)/S2R+-M1BP-ChIP-Seq(GSE49842)/Homer	CAGTGTGACCGT	1	-0.000187	1	767	0.0169	839.6	0.0192
n-Myc(bHLH)/mES-nMyc-ChIP-Seq(GSE11431)/Homer	VRCCACGTGG	1	-0.000154	1	2824	0.0623	2911.6	0.0665
TR4(NR),DR1/Hela-TR4-ChIP-Seq(GSE24685)/Homer	GAGGTCAAAGGTCA	1	-0.000151	1	128	0.0028	167.9	0.0038
bZIP42(bZIP)/colamp-bZIP42-DAP-Seq(GSE60143)/Homer	GCCACGTCAGCA	1	-0.000123	1	10	0.0002	25.5	0.0006
EBF(EBF)/proBcell-EBF-ChIP-Seq(GSE21978)/Homer	DGTCCCYRGGGA	1	-0.000119	1	501	0.011	567.5	0.013
PTF1(TCP)/colamp-PTF1-DAP-Seq(GSE60143)/Homer	RDDGGGACCACA	1	-9.4e-05	1	176	0.0039	222.2	0.0051
MYB57(MYB)/col-MYB57-DAP-Seq(GSE60143)/Homer	TTACCTAACT	1	-9.3e-05	1	1222	0.027	1309.3	0.0299
VND2(NAC)/col-VND2-DAP-Seq(GSE60143)/Homer	DNCKTNNNNNNNAAG	1	-6.5e-05	1	2930	0.0646	3028.1	0.0691
HNF1b(Homeobox)/PDAC-HNF1B-ChIP-Seq(GSE64557)/Homer	GTTAATNATTAA	1	-5.5e-05	1	413	0.0091	479.4	0.0109
At1g76110(ARID)/colamp-At1g76110-DAP-Seq(GSE60143)/Homer	ATTTAATG	1	-5.3e-05	1	2712	0.0598	2813.5	0.0642
ANAC005(NAC)/col-ANAC005-DAP-Seq(GSE60143)/Homer	WVCTTVTWNHABAAG	1	-5.2e-05	1	1576	0.0348	1673	0.0382
NeuroG2(bHLH)/Fibroblast-NeuroG2-ChIP-Seq(GSE75910)/Homer	ACCATCTGTT	1	-5.2e-05	1	8159	0.1799	8192.7	0.187
ZNF165(Zf)/WHIM12-ZNF165-ChIP-Seq(GSE65937)/Homer	AAGGKGRCGCAGGCA	1	-5.1e-05	1	406	0.009	472.1	0.0108
MYB40(MYB)/col-MYB40-DAP-Seq(GSE60143)/Homer	TGGTAGGTRARA	1	-2.8e-05	1	875	0.0193	964.9	0.022
HIF-1b(HLH)/T47D-HIF1b-ChIP-Seq(GSE59937)/Homer	RTACGTGC	1	-2.8e-05	1	6139	0.1354	6218.8	0.142
ZNF711(Zf)/SHSY5Y-ZNF711-ChIP-Seq(GSE20673)/Homer	AGGCCTAG	1	-2.6e-05	1	5264	0.1161	5356.7	0.1223
GATA11(C2C2gata)/col-GATA11-DAP-Seq(GSE60143)/Homer	DDHYYAGATCTR	1	-2.4e-05	1	1476	0.0326	1579.3	0.0361
At3g09600(MYBrelated)/colamp-At3g09600-DAP-Seq(GSE60143)/Homer	AAAATATCTT	1	-2.4e-05	1	1542	0.034	1646.7	0.0376
ANAC017(NAC)/colamp-ANAC017-DAP-Seq(GSE60143)/Homer	TMCTTGNNNNNCAAG	1	-2.1e-05	1	249	0.0055	308.5	0.007
Eomes(T-box)/H9-Eomes-ChIP-Seq(GSE26097)/Homer	ATTAACACCT	1	-2e-05	1	9223	0.2034	9253.4	0.2112
Replumless(BLH)/Arabidopsis-RPL.GFP-ChIP-Seq(GSE78727)/Homer	HGTCWHATCA	1	-1.9e-05	1	3967	0.0875	4076.5	0.0931
GTL1(Trihelix)/colamp-GTL1-DAP-Seq(GSE60143)/Homer	WWTTTACCKY	1	-1.8e-05	1	4379	0.0966	4486.4	0.1024
GATA14(C2C2gata)/col-GATA14-DAP-Seq(GSE60143)/Homer	AYCAGATCTG	1	-1.7e-05	1	2446	0.0539	2560.2	0.0584
Gata6(Zf)/HUG1N-GATA6-ChIP-Seq(GSE51936)/Homer	YCTTATCTBN	1	-1.7e-05	1	3551	0.0783	3664.2	0.0836
TEAD3(TEA)/HepG2-TEAD3-ChIP-Seq(Encode)/Homer	TRCATTCCAG	1	-1.6e-05	1	3749	0.0827	3862.7	0.0882
NFkB-p50,p52(RHD)/Monocyte-p50-ChIP-Chip(Schreiber_et_al.)/Homer	GGGGGAATCCCC	1	-1.6e-05	1	332	0.0073	399.6	0.0091
BOS1(MYB)/col-BOS1-DAP-Seq(GSE60143)/Homer	NNRCCTAACT	1	-1.5e-05	1	3012	0.0664	3128.4	0.0714
CUX1(Homeobox)/K562-CUX1-ChIP-Seq(GSE92882)/Homer	TATCGATNAN	1	-1.5e-05	1	2277	0.0502	2392.8	0.0546
TCF4(bHLH)/SHSY5Y-TCF4-ChIP-Seq(GSE96915)/Homer	SMCATCTGKH	1	-1.4e-05	1	7772	0.1714	7837.3	0.1789
bZIP44(bZIP)/colamp-bZIP44-DAP-Seq(GSE60143)/Homer	NDTGCCACGTCAGCH	1	-1.3e-05	1	56	0.0012	90.1	0.0021
AT2G38300(G2like)/col-AT2G38300-DAP-Seq(GSE60143)/Homer	ADRGAATGTT	1	-1.3e-05	1	4883	0.1077	4990.3	0.1139
NTM2(NAC)/col-NTM2-DAP-Seq(GSE60143)/Homer	CTTRTNNNAYAAGBH	1	-1.3e-05	1	1636	0.0361	1747.9	0.0399
At5g47390(MYBrelated)/col-At5g47390-DAP-Seq(GSE60143)/Homer	CTTATCCA	1	-1.2e-05	1	4272	0.0942	4385.9	0.1001
GATA1(C2C2gata)/colamp-GATA1-DAP-Seq(GSE60143)/Homer	DDWWYYAGATCTRRW	1	-1.1e-05	1	1176	0.0259	1280.2	0.0292
NST1(NAC)/colamp-NST1-DAP-Seq(GSE60143)/Homer	WRCTTRWWNWWYAAG	1	-1.1e-05	1	2938	0.0648	3059	0.0698
AT1G72740(MYBrelated)/colamp-AT1G72740-DAP-Seq(GSE60143)/Homer	NNWWAMCCTAAHWNN	1	-1.1e-05	1	2817	0.0621	2937.5	0.0671
ANAC020(NAC)/col-ANAC020-DAP-Seq(GSE60143)/Homer	DVCKTGHNNNDCAAG	1	-1e-05	1	1856	0.0409	1972	0.045
At5g05790(MYBrelated)/col-At5g05790-DAP-Seq(GSE60143)/Homer	AYCTTATC	1	-9e-06	1	3097	0.0683	3220.3	0.0735
c-Myc(bHLH)/LNCAP-cMyc-ChIP-Seq(Unpublished)/Homer	VCCACGTG	1	-8e-06	1	2259	0.0498	2380.9	0.0543
AT2G01818(PLATZ)/col-AT2G01818-DAP-Seq(GSE60143)/Homer	TCTAGAABSTTC	1	-8e-06	1	309	0.0068	377.6	0.0086
HSF6(HSF)/col-HSF6-DAP-Seq(GSE60143)/Homer	TTYTAGAAGCTTCTA	1	-8e-06	1	509	0.0112	591.3	0.0135
ELT-3(Gata)/cElegans-L1-ELT3-ChIP-Seq(modEncode)/Homer	AWTGATAAGA	1	-8e-06	1	1414	0.0312	1526.9	0.0349
At4g01280(MYBrelated)/colamp-At4g01280-DAP-Seq(GSE60143)/Homer	AAATATCT	1	-7e-06	1	1946	0.0429	2066	0.0472
At3g11280(MYBrelated)/col-At3g11280-DAP-Seq(GSE60143)/Homer	GATAAGRT	1	-6e-06	1	2898	0.0639	3025.3	0.0691
PIF4(bHLH)/Seedling-PIF4-ChIP-Seq(GSE35315)/Homer	NNBCACGTGN	1	-6e-06	1	4546	0.1003	4667.5	0.1065
SMB(NAC)/colamp-SMB-DAP-Seq(GSE60143)/Homer	CTTVNNNNDBAAGHW	1	-6e-06	1	3022	0.0666	3150.7	0.0719
JGL(C2H2)/col-JGL-DAP-Seq(GSE60143)/Homer	ACYTTCAGTT	1	-5e-06	1	7053	0.1555	7147.5	0.1632
GATA3(Zf)/iTreg-Gata3-ChIP-Seq(GSE20898)/Homer	AGATAASR	1	-5e-06	1	5740	0.1266	5852.6	0.1336
ERRg(NR)/Kidney-ESRRG-ChIP-Seq(GSE104905)/Homer	GTGACCTTGRVN	1	-4e-06	1	2401	0.053	2532.7	0.0578
DAG2(C2C2dof)/col-DAG2-DAP-Seq(GSE60143)/Homer	WWTTHACTTTTT	1	-4e-06	1	7115	0.1569	7214.4	0.1647
ANAC050(NAC)/colamp-ANAC050-DAP-Seq(GSE60143)/Homer	WNCTTGNNNNNCAAG	1	-3e-06	1	1655	0.0365	1779.1	0.0406
VND1(NAC)/col-VND1-DAP-Seq(GSE60143)/Homer	CTTRWDNHWYAAGYW	1	-3e-06	1	2568	0.0566	2702.7	0.0617
ANAC013(NAC)/col-ANAC013-DAP-Seq(GSE60143)/Homer	CTTGNNNNNCAAGNA	1	-3e-06	1	1275	0.0281	1392.9	0.0318
ANAC053(NAC)/colamp-ANAC053-DAP-Seq(GSE60143)/Homer	TDCTTGNNNNNCAAG	1	-3e-06	1	1542	0.034	1665.4	0.038
REST-NRSF(Zf)/Jurkat-NRSF-ChIP-Seq/Homer	GGMGCTGTCCATGGTGCTGA	1	-2e-06	1	27	0.0006	56.3	0.0013
GT2(Trihelix)/colamp-GT2-DAP-Seq(GSE60143)/Homer	AMGGTAAAWWWN	1	-2e-06	1	4240	0.0935	4381.6	0.1
FXR(NR),IR1/Liver-FXR-ChIP-Seq(Chong_et_al.)/Homer	AGGTCANTGACCTB	1	-1e-06	1	945	0.0208	1057.8	0.0241
CUC1(NAC)/col-CUC1-DAP-Seq(GSE60143)/Homer	TACTTGTNNNACAAG	1	-1e-06	1	1185	0.0261	1306.8	0.0298
ANAC070(NAC)/colamp-ANAC070-DAP-Seq(GSE60143)/Homer	CTTRHDNHNBAAGHW	1	-1e-06	1	3945	0.087	4091.3	0.0934
NPAS(bHLH)/Liver-NPAS-ChIP-Seq(GSE39860)/Homer	NVCACGTG	1	-1e-06	1	6517	0.1437	6648.6	0.1518
At1g49010(MYBrelated)/col-At1g49010-DAP-Seq(GSE60143)/Homer	RGATAASNTT	1	-1e-06	1	6709	0.148	6838.6	0.1561
AT3G09735(S1Falike)/col-AT3G09735-DAP-Seq(GSE60143)/Homer	TTCTAGAANMTTCTA	1	-1e-06	1	990	0.0218	1108.1	0.0253
SND2(NAC)/colamp-SND2-DAP-Seq(GSE60143)/Homer	CTTVWNNNWBAAGNW	1	-1e-06	1	1639	0.0361	1778.1	0.0406
MYB55(MYB)/colamp-MYB55-DAP-Seq(GSE60143)/Homer	YACCWAMC	1	0	1	3398	0.0749	3554.5	0.0811
AT5G61620(MYBrelated)/colamp-AT5G61620-DAP-Seq(GSE60143)/Homer	CTTATCCA	1	0	1	4926	0.1086	5082.9	0.116
OBP4(C2C2dof)/col-OBP4-DAP-Seq(GSE60143)/Homer	WTTHACTTTTTB	1	0	1	5631	0.1242	5782.3	0.132
bHLHE41(bHLH)/proB-Bhlhe41-ChIP-Seq(GSE93764)/Homer	KCACGTGMCN	1	0	1	4988	0.11	5144.2	0.1174
AT3G10580(MYBrelated)/colamp-AT3G10580-DAP-Seq(GSE60143)/Homer	TACCTAACWNHW	1	0	1	1045	0.023	1170	0.0267
EBF1(EBF)/Near-E2A-ChIP-Seq(GSE21512)/Homer	GTCCCCWGGGGA	1	0	1	3170	0.0699	3333	0.0761
HNF4a(NR),DR1/HepG2-HNF4a-ChIP-Seq(GSE25021)/Homer	CARRGKBCAAAGTYCA	1	0	1	1080	0.0238	1209.9	0.0276
MYB17(MYB)/colamp-MYB17-DAP-Seq(GSE60143)/Homer	GGTAGGTGRG	1	0	1	1422	0.0314	1562	0.0357
AT1G19040(NAC)/col-AT1G19040-DAP-Seq(GSE60143)/Homer	CTTGNDNHNCAAGYW	1	0	1	244	0.0054	320.2	0.0073
ANAC028(NAC)/col-ANAC028-DAP-Seq(GSE60143)/Homer	WRCTTGNNNNNCAAG	1	0	1	2194	0.0484	2351.3	0.0537
Hnf1(Homeobox)/Liver-Foxa2-Chip-Seq(GSE25694)/Homer	GGTTAAWCATTAA	1	0	1	338	0.0075	425.4	0.0097
At5g08520(MYBrelated)/colamp-At5g08520-DAP-Seq(GSE60143)/Homer	ADBSTTATCY	1	0	1	3540	0.0781	3710.4	0.0847
NAC2(NAC)/colamp-NAC2-DAP-Seq(GSE60143)/Homer	TDCTTGNNNNNCAAG	1	0	1	2076	0.0458	2236.7	0.0511
VND3(NAC)/colamp-VND3-DAP-Seq(GSE60143)/Homer	TRCTTGWDNHWCAAG	1	0	1	2147	0.0474	2309.6	0.0527
VND4(NAC)/colamp-VND4-DAP-Seq(GSE60143)/Homer	WRCTTGWANWWCAAG	1	0	1	2194	0.0484	2358.5	0.0538
At2g45680(TCP)/colamp-At2g45680-DAP-Seq(GSE60143)/Homer	GTGGGNCCCACNDND	1	0	1	104	0.0023	163.6	0.0037
SND3(NAC)/col-SND3-DAP-Seq(GSE60143)/Homer	CTTNHNNNDNAAGNH	1	0	1	2230	0.0492	2404.4	0.0549
RVE1(MYBrelated)/col-RVE1-DAP-Seq(GSE60143)/Homer	AAATATCT	1	0	1	1948	0.043	2117.1	0.0483
PSE(SNAPc)/K562-mStart-Seq/Homer	WAVTCACCMTAASYDAAAAG	1	0	1	1559	0.0344	1719	0.0392
ANAC058(NAC)/col-ANAC058-DAP-Seq(GSE60143)/Homer	TWCTTGTDNNACAAG	1	0	1	1617	0.0357	1779.2	0.0406
At3g12730(G2like)/colamp-At3g12730-DAP-Seq(GSE60143)/Homer	AAGATTCT	1	0	1	5263	0.1161	5456.8	0.1246
ASHR1(ND)/col-ASHR1-DAP-Seq(GSE60143)/Homer	NTGGTGAN	1	0	1	4549	0.1003	4745.6	0.1083
BAM8(BES1)/col-BAM8-DAP-Seq(GSE60143)/Homer	NNWSACACGTGTSWN	1	0	1	446	0.0098	553.2	0.0126
AT2G33550(Trihelix)/colamp-AT2G33550-DAP-Seq(GSE60143)/Homer	TTTAAGGGCAYTTTT	1	0	1	8133	0.1794	8307.2	0.1896
LEP(AP2EREBP)/col-LEP-DAP-Seq(GSE60143)/Homer	CDCCGCCGTC	1	0	1	3165	0.0698	3362	0.0767
ZFX(Zf)/mES-Zfx-ChIP-Seq(GSE11431)/Homer	AGGCCTRG	1	0	1	3019	0.0666	3215.4	0.0734
p53(p53)/Saos-p53-ChIP-Seq(GSE15780)/Homer	RRCATGYCYRGRCATGYYYN	1	0	1	184	0.0041	262.1	0.006
p53(p53)/Saos-p53-ChIP-Seq/Homer	RRCATGYCYRGRCATGYYYN	1	0	1	184	0.0041	262.1	0.006
HINFP(Zf)/K562-HINFP.eGFP-ChIP-Seq(Encode)/Homer	TWVGGTCCGC	1	0	1	1394	0.0307	1558.5	0.0356
ANAC011(NAC)/col-ANAC011-DAP-Seq(GSE60143)/Homer	TDCTTGYRNNDCAAG	1	0	1	1096	0.0242	1249.5	0.0285
MYB10(MYB)/col-MYB10-DAP-Seq(GSE60143)/Homer	YCCACCTACCHH	1	0	1	957	0.0211	1106.5	0.0253
ANAC062(NAC)/colamp-ANAC062-DAP-Seq(GSE60143)/Homer	TACTTANTNWNYAAG	1	0	1	1065	0.0235	1220.7	0.0279
TEAD2(TEA)/Py2T-Tead2-ChIP-Seq(GSE55709)/Homer	CCWGGAATGY	1	0	1	1560	0.0344	1737.3	0.0397
[truncated: 143 more rows]

## Sheet: Table S8
	Table S8 Differential analysis of chromatin regions and region annotations in all the comparison
[truncated: 826 more rows]

[truncated: 5 more sheets: Table S9, Table S10, Table S11, Table S12, Table S13]
